# Supplementary material for: The molecular pathways leading to GABA and lactic acid accumulation in florets of organic broccoli rabe (Brassica rapa subsp. sylvestris) stored as fresh or as minimally processed product
Source: Hortic Res. 2024 Sep 28;12(1):uhae274. doi: 10.1093/hr/uhae274 (PMC11739617; doi:10.1093/hr/uhae274)
Supplement: Web_Material_uhae274 [file web_material_uhae274.zip]

Archive with 16 entries (16 files):
- FigureS1.Metabolite correlations.pdf
- FigureS2.PCA.pdf
- FigureS3.GO enrichment.pdf
- FigureS4.Correlation networkpdf.pdf
- Table S1 - Soil parameters.docx
- Table S2 - Climate parameters .docx
- Table S3 Freeze-dryed data.docx
- Table S4 - Characteristic signals in 1H NMR spectra.docx
- Table S5 - Variations of the hydrosoluble compound means in florets.docx
- Table S6 - Content of the hydrosoluble compounds from florets and leaves.xlsx
- Table S7 - Variations of the hydrosoluble compound means in leaves.docx
- Table S8 - Gas composition in packaged produts_revised.docx
- Table S9 - Pigment content variations in packaged products.docx
- Table S10. Gene annotation and differential gene expression analysis.xlsx
- Table S11 - Summary of WGCNA results.xlsx
- Table S12 - Transcription factor binding sites.xlsx
