# Supplementary material for: The molecular pathways leading to GABA and lactic acid accumulation in florets of organic broccoli rabe (Brassica rapa subsp. sylvestris) stored as fresh or as minimally processed product
Source: Hortic Res. 2024 Sep 28;12(1):uhae274. doi: 10.1093/hr/uhae274 (PMC11739617; doi:10.1093/hr/uhae274)
Supplement: Web_Material_uhae274 [file web_material_uhae274.zip › Table S6 - Content of the hydrosoluble compounds from florets and leaves.xlsx]

## Sheet: Foglio1
Table S6. Content of the hydrosoluble compounds (mg g−1 dry weight) in florets and leaves of two ‘Cima di rapa novantina’ cultivars grown in two production cycles and significance from ANOVA.
	Year:	Year 1												Year 2
	Organ:	Florets						Leaves						Florets						Leaves
	Genotype:	Bat39			Olter			Bat39			Olter			Bat39			Olter			Bat39			Olter			Significances
	Status:	H	SF	P	H	SF	P	H	SF	P	H	SF	P	H	SF	P	H	SF	P	H	SF	P	H	SF	P	G	O	Y	S	GxO	GxY	OxY	GxS	OxS	YxS	GxOxY	GxOxS	GxYxS	OxYxS	GxOxYxS
Isoleucine	Ile	0.13±0.02	0.39±0.02	0.65±0.02	0.18±0.01	0.28±0.02	0.55±0.02	0.13±0.01	0.27±0.04	0.52±0.01	0.11±0.00	0.32±0.01	0.48±0.02	0.16±0.01	0.20±0.01	0.47±0.02	0.11±0.01	0.32±0.01	0.38±0.02	0.07±0.00	0.20±0.01	0.25±0.02	0.08±0.01	0.25±0.02	0.24±0.01	*	***	***	***	***	***	***	***	***	***	n.s.	**	***	***	***
Valine	Val	0.29±0.04	0.85±0.04	1.42±0.11	0.39±0.01	0.66±0.06	1.29±0.09	0.20±0.01	0.57±0.11	0.95±0.01	0.18±0.02	0.59±0.02	0.91±0.02	0.40±0.03	0.39±0.01	0.94±0.05	0.27±0.02	0.70±0.01	0.80±0.06	0.08±0.00	0.39±0.01	0.50±0.03	0.08±0.01	0.49±0.04	0.48±0.02	n.s.	***	***	***	n.s.	*	*	***	***	***	n.s.	n.s.	***	***	***
Threonine	Thr	0.41±0.07	0.71±0.03	0.84±0.01	0.52±0.02	0.51±0.03	0.74±0.00	0.85±0.04	1.00±0.19	0.94±0.02	0.72±0.07	0.91±0.04	0.83±0.02	0.27±0.02	0.37±0.01	0.58±0.02	0.20±0.01	0.37±0.00	0.53±0.02	0.17±0.00	0.39±0.02	0.42±0.02	0.20±0.03	0.48±0.07	0.44±0.02	***	***	***	***	n.s.	***	***	n.s.	***	***	**	*	**	**	**
Alanine	Ala	0.82±0.13	1.34±0.07	1.98±0.08	0.94±0.07	1.04±0.05	1.16±0.05	0.65±0.02	0.73±0.14	1.98±0.07	0.53±0.05	0.83±0.04	0.84±0.05	1.31±0.01	0.29±0.00	1.56±0.08	0.30±0.01	0.39±0.01	0.86±0.06	0.19±0.01	0.28±0.00	1.05±0.06	0.18±0.02	0.33±0.03	0.90±0.05	***	***	***	***	***	n.s.	n.s.	***	***	***	***	***	***	***	***
Arginine	Arg	0.96±0.07	1.82±0.05	2.59±0.23	0.83±0.04	1.32±0.14	1.81±0.02	0.86±0.12	1.18±0.29	1.68±0.10	0.85±0.12	1.57±0.01	1.96±0.24	0.72±0.10	0.80±0.01	1.46±0.11	1.37±0.49	1.70±0.07	1.69±0.11	0.39±0.05	0.75±0.10	0.87±0.07	0.38±0.04	0.85±0.08	1.06±0.02	***	***	***	***	n.s.	***	***	*	n.s.	***	***	**	n.s.	*	*
Proline	Pro	4.61±0.36	4.83±0.32	4.51±0.46	4.99±0.52	3.95±0.29	4.14±0.16	3.53±0.29	2.11±0.40	2.45±0.03	3.51±0.32	3.97±0.11	2.75±0.20	1.90±0.19	1.12±0.10	2.25±0.12	1.49±0.19	1.54±0.03	1.63±0.13	1.21±0.03	1.04±0.11	1.14±0.08	1.02±0.19	1.00±0.12	1.48±0.05	n.s.	***	***	***	***	**	***	***	n.s.	***	**	**	n.s.	*	***
Glycine	Gln	13.46±2.55	20.34±0.25	13.92±1.21	17.32±1.34	13.15±0.91	13.59±0.92	4.72±0.21	3.17±0.69	4.84±0.40	4.25±0.43	4.55±0.49	7.00±0.75	13.11±1.27	2.99±0.21	9.92±0.71	9.63±0.29	9.54±0.13	9.55±1.21	3.79±0.21	3.01±0.37	2.59±0.32	2.08±0.35	2.52±0.10	4.22±0.57	***	***	***	***	n.s.	n.s.	***	***	***	***	***	***	***	***	***
Glutamic acid	Glu	6.49±0.98	8.60±0.54	2.86±0.31	7.56±0.44	7.53±0.67	3.64±0.05	7.39±0.59	4.80±1.07	1.73±0.24	6.29±0.45	5.23±0.29	2.64±0.22	3.61±0.29	2.36±0.06	0.78±0.05	2.22±0.23	3.23±0.10	0.99±0.03	2.13±0.09	2.39±0.13	0.45±0.11	1.65±0.11	2.70±0.32	0.75±0.04	n.s.	***	***	***	n.s.	n.s.	*	***	n.s.	***	n.s.	n.s.	***	***	***
Aspartic acid	Asp	3.08±0.41	4.96±0.25	0.70±0.01	3.75±0.32	4.31±0.41	1.06±0.04	4.12±0.24	4.15±0.94	0.45±0.01	3.74±0.43	4.76±0.29	0.69±0.05	2.06±0.22	1.92±0.04	0.29±0.01	2.03±0.05	1.81±0.05	0.52±0.02	1.30±0.06	1.90±0.10	0.09±0.01	1.21±0.17	1.72±0.15	0.24±0.01	n.s.	***	***	***	n.s.	n.s.	***	***	***	***	n.s.	**	n.s.	***	*
Asparagine	Asn	1.18±0.21	2.44±0.02	3.18±0.11	1.78±0.14	1.84±0.17	2.77±0.18	0.51±0.04	0.59±0.14	0.94±0.03	0.63±0.07	0.97±0.09	1.40±0.13	1.36±0.13	0.59±0.02	1.82±0.06	1.20±0.08	2.23±0.01	1.85±0.17	0.40±0.02	0.60±0.04	0.70±0.07	0.35±0.04	0.52±0.03	0.85±0.08	***	***	***	***	n.s.	n.s.	***	***	*	***	***	***	***	***	***
Phenylalanine	Phe	0.06±0.01	0.26±0.01	0.68±0.01	0.07±0.01	0.16±0.01	0.57±0.03	0.13±0.01	0.29±0.06	0.52±0.00	0.10±0.01	0.31±0.02	0.50±0.03	0.07±0.01	0.19±0.01	0.45±0.03	0.05±0.01	0.25±0.00	0.38±0.01	0.03±0.00	0.19±0.01	0.27±0.02	0.03±0.00	0.22±0.03	0.25±0.01	***	***	***	***	**	***	***	***	***	***	*	*	***		***
Histidine	His	0.69±0.11	0.77±0.07	0.69±0.03	0.72±0.02	0.76±0.04	0.70±0.04	0.12±0.01	0.18±0.05	0.29±0.02	0.10±0.02	0.25±0.03	0.33±0.03	0.64±0.08	0.13±0.02	0.71±0.09	0.73±0.03	0.76±0.06	0.74±0.07	0.05±0.01	0.17±0.01	0.21±0.01	0.05±0.01	0.16±0.01	0.22±0.01	***	***	***	***	***	***	n.s.	***	***	***	***	***	***	***	***
γ-aminobutirric acid	GABA	0.23±0.02	0.24±0.03	8.11±0.40	0.23±0.04	0.21±0.03	5.58±0.10	0.28±0.01	0.10±0.02	7.98±0.24	0.13±0.02	0.10±0.00	4.83±0.16	0.13±0.01	0.15±0.01	5.14±0.32	0.09±0.01	0.18±0.01	2.78±0.17	0.03±0.00	0.13±0.01	3.15±0.28	0.05±0.01	0.12±0.01	2.64±0.14	***	***	***	***	**	**	*	***	***	***	***	***	n.s.	***	***
Total amino acids	TOT.AA	32.41±4.65	47.55±1.57	42.13±2.77	39.26±2.59	35.73±2.47	37.59±1.11	23.50±0.83	19.14±4.11	25.27±0.05	21.15±1.97	24.36±1.25	25.14±1.77	25.73±2.32	11.52±0.14	26.37±0.54	19.69±0.61	23.02±0.36	22.69±1.68	9.82±0.43	11.44±0.41	11.69±1.04	7.35±0.96	11.37±0.91	13.77±1.00	n.s.	***	***	***	n.s.	n.s.	**	***	***	**	**	**	***	***	***
Succinic acid	SA	0.12±0.02	0.05±0.00	0.91±0.05	0.19±0.01	0.04±0.01	0.82±0.02	0.56±0.01	0.17±0.03	2.31±0.07	0.46±0.03	0.14±0.00	1.89±0.08	0.10±0.01	0.20±0.02	0.53±0.03	0.10±0.00	0.03±0.00	0.68±0.04	0.73±0.03	0.18±0.00	1.10±0.08	0.66±0.09	0.10±0.01	1.08±0.04	***	***	***	***	***	n.s.	***	**	***	***	**	***	***	***	*
Citric acid	CA	7.82±1.11	12.87±0.89	9.80±0.45	11.05±0.85	11.66±0.52	10.56±0.32	5.52±0.34	7.65±1.37	7.16±0.30	5.10±0.49	9.56±0.39	8.52±0.39	6.03±0.55	5.10±0.14	6.90±0.60	5.71±0.30	7.36±0.20	5.76±0.40	2.38±0.06	4.92±0.24	3.56±0.21	2.92±0.19	5.85±0.67	4.40±0.16	***	***	***	***	n.s.	n.s.	n.s.	n.s.	***	n.s.	n.s.	**	**	***	***
Malic acid	MA	5.19±0.68	3.97±0.23	2.93±0.10	6.73±0.59	3.05±0.36	2.98±0.18	29.62±1.64	20.35±4.05	20.83±0.83	24.88±2.32	20.25±1.2	15.13±0.65	3.86±0.43	12.31±1.16	2.28±0.35	2.81±0.21	1.90±0.10	1.67±0.20	15.56±0.96	11.99±0.09	9.49±0.89	11.71±1.4	12.87±1.3	9.26±0.26	***	***	***	***	***	***	***	***	***	***	***	***	***	***	***
α ketoglutaric acid	AKG	0.49±0.08	0.92±0.10	1.33±0.06	0.65±0.07	0.74±0.09	1.15±0.01	0.18±0.02	0.23±0.04	0.43±0.01	0.17±0.01	0.30±0.02	0.47±0.03	0.29±0.03	0.17±0.01	0.80±0.05	0.34±0.05	0.72±0.03	0.75±0.02	0.08±0.01	0.17±0.00	0.20±0.01	0.10±0.02	0.20±0.00	0.25±0.01	***	***	***	***	n.s.	***	***	***	***	***	***	***	***	***	***
Total tricarboxylic acids	TOT.TCA	13.61±1.85	17.81±0.74	14.97±0.58	18.63±1.40	15.50±0.96	15.51±0.44	35.87±2.01	28.39±5.49	30.73±1.20	30.60±2.86	30.26±1.6	26.02±1.04	10.28±1.00	17.79±1.13	10.51±0.98	8.94±0.43	10.00±0.31	8.87±0.63	18.74±1.00	17.26±0.32	14.35±1.18	15.39±1.7	19.01±1.97	14.98±0.46	***	***	***	***	n.s.	**	***	n.s.	***	***	***	***	*	n.s.	n.s.
Glucose	GLC	6.95±0.18	6.03±0.35	1.79±0.21	12.61±2.22	5.92±0.77	4.44±1.16	12.55±0.58	7.08±0.64	7.44±0.91	11.29±0.49	10.46±0.46	7.76±0.41	8.05±1.18	5.02±1.08	3.57±0.48	4.04±0.58	3.97±0.61	1.96±0.29	10.91±2.66	5.24±0.35	11.26±2.18	8.16±0.90	11.77±0.81	8.72±0.31	n.s.	***	***	***	*	***	***	***	***	***	***	***	***	n.s.	n.s.
Fructose	FRU	11.53±0.51	7.51±0.33	2.57±0.12	13.67±1.67	6.35±0.42	2.77±0.48	31.59±1.74	17.79±9.87	10.28±1.27	29.34±1.66	23.89±1.54	13.31±0.50	9.49±1.17	8.05±1.55	4.26±0.41	4.28±0.24	5.94±0.44	2.31±0.20	20.17±3.34	8.81±0.45	15.38±1.83	15.66±1.92	17.79±1.72	13.00±0.29	n.s.	***	***	***	***	***	n.s.	***	***	***	**	**	***	**	n.s.
Sucrose	SUC	13.56±0.96	5.62±0.21	0.81±0.08	13.24±0.63	4.97±0.34	1.37±0.22	15.73±1.08	1.56±0.27	1.36±0.07	12.56±0.86	2.81±0.29	1.56±0.07	7.22±0.60	1.40±0.20	1.64±0.14	3.90±0.35	6.52±0.21	1.64±0.07	3.71±0.48	1.56±0.08	1.63±0.19	3.02±0.37	1.82±0.02	1.54±0.03	***	***	***	***	*	n.s.	**	***	***	***	***	***	***	***	***
Total Carbohydrates	TOT.CAR	32.03±1.52	19.17±0.69	5.17±0.29	39.52±4.05	17.23±0.88	8.58±1.20	59.86±3.35	26.44±10.69	19.08±2.25	53.19±2.75	37.16±2.25	22.63±0.81	24.77±2.95	14.48±2.77	9.47±1.00	12.23±1.16	16.43±1.19	5.91±0.55	34.79±6.44	15.61±0.64	28.28±4.1	26.83±3.15	31.39±2.52	23.26±0.47	n.s.	***	***	***	**	***	n.s.	***	***	***	***	**	***	n.s.	n.s.
Lactic acid	LA	0.00±0.00	0.00±0.00	1.55±0.05	0.00±0.00	0.00±0.00	0.78±0.05	0.00±0.00	0.00±0.00	0.52±0.03	0.00±0.00	0.00±0.00	0.09±0.01	0.01±0.00	0.03±0.00	1.89±0.12	0.01±0.00	0.01±0.00	0.86±0.07	0.02±0.00	0.03±0.00	0.65±0.04	0.01±0.00	0.09±0.01	0.31±0.02	***	***	***	***	***	n.s.	***	***	***	***	***	***	n.s.	*	***
Ascorbic acid	AsA	1.90±0.47	1.97±0.27	2.11±0.39	0.59±0.48	1.86±0.17	1.85±0.26	3.10±0.35	3.24±0.64	4.27±0.23	2.96±0.02	3.91±0.31	3.55±0.38	1.67±0.35	2.72±0.18	2.05±0.14	2.15±0.07	2.26±0.32	1.64±0.14	2.54±0.11	2.82±0.04	2.76±0.16	1.82±0.36	2.69±0.23	2.92±0.11	***	***	n.s.	***	*	n.s.	***	*	*	**	**	n.s.	**	*	***
Quercetin	QCT	0.28±0.02	0.35±0.06	0.81±0.05	0.16±0.03	0.16±0.01	0.42±0.03	0.78±0.02	0.79±0.19	1.05±0.02	0.58±0.07	0.72±0.04	0.66±0.03	0.54±0.05	1.36±0.06	1.35±0.11	0.58±0.04	0.56±0.03	0.78±0.14	1.20±0.02	1.34±0.05	1.20±0.06	1.59±0.20	1.47±0.40	1.20±0.11	***	***	***	***	***	*	n.s.	***	***	***	***	**	***	**	n.s.
EthanolAmmine	ETA	0.61±0.09	0.77±0.04	0.78±0.03	0.78±0.06	0.64±0.05	0.71±0.01	0.44±0.02	0.35±0.06	0.48±0.02	0.42±0.03	0.44±0.02	0.48±0.03	0.63±0.05	0.27±0.01	0.64±0.02	0.53±0.08	0.56±0.01	0.53±0.02	0.28±0.01	0.28±0.01	0.35±0.03	0.24±0.02	0.29±0.01	0.36±0.02	n.s.	***	***	***	n.s.	n.s.	n.s.	***	**	**	*	**	***	***	***
Choline	CHO	1.99±0.20	2.35±0.22	2.44±0.16	2.51±0.16	2.07±0.07	2.32±0.13	1.27±0.06	0.99±0.18	1.22±0.04	1.13±0.04	1.22±0.05	1.19±0.04	2.06±0.18	0.82±0.06	1.97±0.11	1.84±0.13	1.83±0.03	1.64±0.11	1.02±0.10	0.79±0.03	1.12±0.11	0.87±0.12	1.01±0.05	1.09±0.04	**	***	***	***	n.s.	n.s.	***	***	**	***	n.s.	**	***	***	***
Glucobrassicanapin	GBN	1.37±0.18	1.20±0.06	1.92±0.30	1.20±0.82	1.86±0.18	2.35±1.10	0.80±0.07	0.75±0.15	1.24±0.04	0.88±0.07	0.94±0.11	1.79±0.21	5.04±0.73	2.95±0.67	2.27±0.32	2.57±0.38	2.56±0.36	1.38±0.23	6.62±1.62	3.12±0.21	6.83±1.27	4.96±0.51	7.08±0.50	5.20±0.19	n.s.	***	***	*	**	**	***	***	**	***	*	n.s.	**	**	*
Methiin	MET	3.02±0.19	1.77±0.08	2.45±0.08	3.92±0.21	4.96±0.06	3.89±0.17	1.29±0.05	0.97±0.20	0.89±0.03	1.39±0.15	1.65±0.05	2.33±0.10	4.92±0.35	1.77±0.08	3.96±0.10	5.42±0.18	4.96±0.06	3.47±0.21	2.09±0.06	1.75±0.07	1.77±0.20	1.78±0.19	1.81±0.12	1.69±0.09	***	***	***	***	***	***	n.s.	***	***	***	**	***	***	***	n.s.
