# Supplementary material for: The molecular pathways leading to GABA and lactic acid accumulation in florets of organic broccoli rabe (Brassica rapa subsp. sylvestris) stored as fresh or as minimally processed product
Source: Hortic Res. 2024 Sep 28;12(1):uhae274. doi: 10.1093/hr/uhae274 (PMC11739617; doi:10.1093/hr/uhae274)
Supplement: Web_Material_uhae274 [file web_material_uhae274.zip › Table S10. Gene annotation and differential gene expression analysis.xlsx]

## Sheet: DEGs
Table S10. Gene annotations and differential gene expression analysis in florets
											Year 1												Year 2
											Olter						Bat39						Olter						Bat39
							ARAPORT11		GABA and LA pathway		SF vs H			P vs H			SF vs H			P vs H			SF vs H			P vs H			SF vs H			P vs H
gene_name	locus	Definition	GOid	KEGG maps	EC.	KO	locus	definition	Symbol	sub-pathway	logFC	padj	degs	logFC	padj	degs	logFC	padj	degs	logFC	padj	degs	logFC	padj	degs	logFC	padj	degs	logFC	padj	degs	logFC	padj	degs
LOC117128998	117128998	uncharacterized LOC117128998	.	.	.	.	AT1G43860	sequence-specific DNA binding transcription factors	.	.	.	.	.	.	.	.	.	.	.	.	.	.	.	.	.	.	.	.	.	.	.	.	.	.
LOC103854507	103854507	protein LAZ1-like	GO:0009626	.	.	.	AT4G38360	Protein of unknown function (DUF300)	.	.	.	.	.	.	.	.	.	.	.	.	.	.	.	.	.	.	.	.	.	.	.	-1.87435	0.000107425	down
LOC103827501	103827501	aminoacylase-1B	GO:0004046; GO:0005737; GO:0006508; GO:0006520; GO:0008152; GO:0008237; GO:0016787	map00220; map01100; map01110; map01210; map01230	ec:3.5.1.14	K14677	AT4G38220	Peptidase M20/M25/M40 family protein	.	.	.	.	.	.	.	.	.	.	.	-1.1013	1.98445e-19	down	.	.	.	-1.49388	7.39444e-30	down	.	.	.	-1.65502	2.41069e-29	down
EXPA20	103872451	expansin-A20	GO:0005576; GO:0005618; GO:0006949; GO:0009664; GO:0016020; GO:0071555; GO:0080167	.	.	.	AT4G38210	expansin A20	.	.	.	.	.	.	.	.	.	.	.	.	.	.	.	.	.	-1.0574	6.31961e-08	down	.	.	.	-1.19955	3.6237e-08	down
LOC103836676	103836676	cellulose synthase-like protein D4	GO:0016020; GO:0016760; GO:0030244	.	.	K20924	AT4G38190	cellulose synthase like D4	.	.	.	.	.	.	.	.	.	.	.	.	.	.	.	.	.	.	.	.	-8.8383	0.00175505	down	-8.42877	0.0016507	down
LOC103845929	103845929	expansin-like A2	GO:0005576	.	.	.	AT3G45970	expansin-like A1	.	.	.	.	.	.	.	.	.	.	.	.	.	.	.	.	.	.	.	.	.	.	.	-3.09522	0.00613481	down
LOC103850518	103850518	heterodimeric geranylgeranyl pyrophosphate synthase small subunit, chloroplastic	GO:0008299; GO:0009507; GO:0042651; GO:0043693	map00900; map01100; map01110	ec:2.5.1.1; ec:2.5.1.10; ec:2.5.1.29	K13789	AT4G38460	geranylgeranyl reductase	.	.	.	.	.	.	.	.	.	.	.	.	.	.	-1.53887	3.46232e-19	down	-1.19386	4.06111e-12	down	.	.	.	.	.	.
LOC103851482	103851482	serine/threonine-protein kinase STY46	.	.	.	.	AT4G38470	ACT-like protein tyrosine kinase family protein	.	.	1.47841	1.79153e-25	up	3.06966	8.7621e-110	up	1.50824	1.12768e-26	up	3.78189	2.04142e-166	up	.	.	.	2.56468	5.90514e-64	up	1.3829	5.61486e-15	up	3.48365	1.43062e-93	up
LOC103853645	103853645	chromatin-remodeling complex subunit ies6	.	map03082	.	K11667	AT4G38495	CONTAINS InterPro DOMAIN/s: YL1 nuclear, C-terminal (InterPro:IPR013272)	.	.	.	.	.	.	.	.	.	.	.	.	.	.	.	.	.	1.00318	1.76802e-08	up	.	.	.	1.22936	4.1709e-10	up
LOC103844371	103844371	thaumatin-like protein 1b	.	.	.	.	AT4G38670	Pathogenesis-related thaumatin superfamily protein	.	.	.	.	.	.	.	.	.	.	.	.	.	.	.	.	.	.	.	.	.	.	.	-1.14782	0.000202321	down
LOC103855426	103855426	dirigent protein 15	GO:0016853	.	.	.	AT4G38700	Disease resistance-responsive (dirigent-like protein) family protein	.	.	.	.	.	.	.	.	.	.	.	.	.	.	.	.	.	.	.	.	.	.	.	.	.	.
LOC103857635	103857635	auxin-induced protein X15	GO:0009733	map04075	.	K14488	AT4G38840	SAUR-like auxin-responsive protein family	.	.	.	.	.	.	.	.	.	.	.	.	.	.	.	.	.	.	.	.	.	.	.	.	.	.
LOC108872159	108872159	uncharacterized LOC108872159	.	.	.	.	.	.	.	.	-1.51107	1.03609e-06	down	-1.51107	1.03609e-06	down	-1.51107	1.03609e-06	down	-3.57667	9.88383e-21	down	.	.	.	.	.	.	.	.	.	.	.	.
LOC103858566	103858566	auxin-responsive protein SAUR50	GO:0009733	map04075	.	K14488	AT4G38860	SAUR-like auxin-responsive protein family	.	.	.	.	.	.	.	.	-2.27049	0.00826394	down	.	.	.	.	.	.	.	.	.	.	.	.	.	.	.
LOC103859513	103859513	amidophosphoribosyltransferase 3, chloroplastic	GO:0004044; GO:0009113; GO:0009116	map00230; map00250; map01100; map01110	ec:2.4.2.14	K00764	AT4G38880	GLN phosphoribosyl pyrophosphate amidotransferase 3	.	.	.	.	.	.	.	.	3.88902	1.11084e-08	up	.	.	.	.	.	.	.	.	.	.	.	.	-5.62341	0.000528594	down
LOC103860413	103860413	tRNA-dihydrouridine(47) synthase [NAD(P)(+)]-like	GO:0003824; GO:0005773; GO:0008033; GO:0017150; GO:0046872; GO:0050660; GO:0055114	.	ec:1.3.1.89	K05544	AT4G38890	FMN-linked oxidoreductases superfamily protein	.	.	-1.21956	5.51382e-26	down	-2.16726	7.40056e-79	down	-1.37915	1.41944e-33	down	-1.91735	8.51507e-63	down	.	.	.	.	.	.	.	.	.	.	.	.
LOC103861339	103861339	protein BASIC PENTACYSTEINE5	.	.	.	.	AT4G38910	basic pentacysteine 5	.	.	1.23155	1.50249e-25	up	1.68312	2.41636e-48	up	1.08942	1.60036e-20	up	1.4229	1.2861e-34	up	.	.	.	.	.	.	1.40771	2.39882e-08	up	1.6647	9.18061e-12	up
LOC103864107	103864107	kinesin-like protein KIN-7F	GO:0003777; GO:0005524; GO:0007018; GO:0008017	map04814	.	K11498	AT4G38950	ATP binding microtubule motor family protein;(source:Araport11)	.	.	.	.	.	-3.55128	3.89876e-41	down	.	.	.	-1.85427	1.23181e-12	down	-1.365	0.00686244	down	-2.04359	1.28652e-05	down	.	.	.	-2.97588	7.01166e-09	down
LOC103866271	103866271	fructose-bisphosphate aldolase 2, chloroplastic	GO:0003824; GO:0004332; GO:0006096	map00010; map00030; map00051; map00710; map01100; map01110; map01200; map01230	ec:4.1.2.13	K01623	AT4G38970	fructose-bisphosphate aldolase 2	.	.	.	.	.	.	.	.	.	.	.	-1.78563	3.57137e-26	down	.	.	.	-1.43518	4.40561e-33	down	.	.	.	.	.	.
LOC103867851	103867851	endoglucanase 23	GO:0003824	map00500; map01100	ec:3.2.1.4	K01179	AT4G39000	glycosyl hydrolase 9B17	.	.	.	.	.	.	.	.	.	.	.	.	.	.	.	.	.	.	.	.	.	.	.	.	.	.
LOC103868753	103868753	endoglucanase 24	GO:0003824	map00500; map01100	ec:3.2.1.4	K01179	AT4G39010	glycosyl hydrolase 9B18	.	.	-2.83583	1.86777e-15	down	-2.83583	1.86777e-15	down	.	.	.	-2.78111	7.63674e-15	down	.	.	.	-3.63344	2.07144e-06	down	.	.	.	-2.89725	0.000797359	down
LOC103869670	103869670	protein DETOXIFICATION 47, chloroplastic	.	.	.	K03327	AT4G39030	MATE efflux family protein	.	.	-1.87638	5.87129e-08	down	-1.87638	5.87129e-08	down	-1.87638	5.87129e-08	down	-2.37727	9.84448e-12	down	.	.	.	-3.94631	6.86797e-05	down	.	.	.	-10.8184	5.19063e-09	down
LOC103871219	103871219	B-box zinc finger protein 20	GO:0005622; GO:0008270	.	.	.	AT4G39070	B-box zinc finger family protein	.	.	.	.	.	.	.	.	.	.	.	.	.	.	.	.	.	.	.	.	.	.	.	.	.	.
LOC103872158	103872158	V-type proton ATPase subunit a3	.	map00190; map01100; map04145	.	K02154	AT4G39080	vacuolar proton ATPase A3	.	.	.	.	.	.	.	.	.	.	.	.	.	.	.	.	.	1.23438	3.82535e-22	up	.	.	.	.	.	.
LOC103873055	103873055	cysteine protease RD19A	GO:0006508; GO:0008234	map04626	ec:3.4.22.41	K01373	AT4G39090	Papain family cysteine protease	.	.	1.47159	8.42608e-31	up	2.20116	3.60312e-69	up	1.73392	1.01939e-42	up	2.09986	3.59882e-63	up	1.03615	5.13273e-29	up	1.09513	1.04719e-32	up	.	.	.	1.45793	6.28613e-46	up
LOC103873962	103873962	probable receptor-like protein kinase At4g39110	GO:0004672; GO:0005524; GO:0006468	.	.	.	AT4G39110	Malectin/receptor-like protein kinase family protein	.	.	3.76753	0.000131847	up	2.94215	0.00232156	up	3.77027	4.38557e-05	up	.	.	.	2.65592	0.00391655	up	4.21138	7.15069e-07	up	.	.	.	.	.	.
LOC103828106	103828106	late embryogenesis abundant protein	GO:0005829; GO:0009415	.	.	.	AT4G39130	Dehydrin family protein	.	.	.	.	.	.	.	.	.	.	.	.	.	.	.	.	.	.	.	.	.	.	.	.	.	.
LOC103828982	103828982	uncharacterized LOC103828982	.	.	.	.	AT4G39140	RING/U-box superfamily protein	.	.	.	.	.	.	.	.	.	.	.	1.04444	2.21601e-15	up	.	.	.	.	.	.	.	.	.	1.00493	7.92098e-05	up
LOC103831756	103831756	chaperone protein dnaJ 10	GO:0005829	.	.	.	AT4G39150	DNAJ heat shock N-terminal domain-containing protein;(source:Araport11)	.	.	.	.	.	.	.	.	.	.	.	.	.	.	.	.	.	.	.	.	.	.	.	.	.	.
LOC103834204	103834204	40S ribosomal protein S25-4	GO:0005840	map03010	.	K02975	AT4G39200	Ribosomal protein S25 family protein	.	.	.	.	.	-1.99926	3.92376e-27	down	.	.	.	-2.01016	2.18743e-27	down	.	.	.	-1.09466	0.000130426	down	.	.	.	.	.	.
LOC103833283	103833283	protein RADIALIS-like 1	GO:0003700; GO:0005634	.	.	.	AT4G39250	RAD-like 1	.	.	.	.	.	.	.	.	.	.	.	.	.	.	.	.	.	.	.	.	.	.	.	.	.	.
LOC103835157	103835157	glycine-rich RNA-binding protein 10	GO:0003676	.	.	.	AT4G39260	cold, circadian rhythm, and RNA binding 1	.	.	.	.	.	.	.	.	.	.	.	.	.	.	.	.	.	.	.	.	.	.	.	.	.	.
LOC103836677	103836677	uncharacterized LOC103836677	.	.	.	.	AT4G39300	unknown protein	.	.	-3.17332	3.08584e-10	down	-3.17332	3.08584e-10	down	-3.17332	3.08584e-10	down	-2.5516	5.66982e-07	down	.	.	.	.	.	.	.	.	.	-9.73223	0.000241823	down
LOC103838228	103838228	uncharacterized LOC103838228	.	.	.	.	AT4G39320	microtubule-associated protein-related	.	.	-3.36011	3.18124e-22	down	-10.1019	2.51172e-36	down	-4.1245	2.87125e-32	down	-9.30332	4.5724e-31	down	.	.	.	.	.	.	.	.	.	.	.	.
LOC103840033	103840033	cellulose synthase A catalytic subunit 2 [UDP-forming]	GO:0016020; GO:0016760; GO:0030244	.	ec:2.4.1.12	K10999	AT4G39350	cellulose synthase A2	.	.	-1.78557	9.94952e-06	down	-1.78557	9.94952e-06	down	-1.78557	9.94952e-06	down	-2.81098	3.19447e-12	down	-2.41818	8.9389e-05	down	-3.06699	2.31277e-07	down	.	.	.	-5.91499	1.34212e-18	down
LOC103839108	103839108	egg cell-secreted protein 1.4	GO:0005576; GO:0009567; GO:0031982; GO:0080155; GO:2000008	.	.	.	AT4G39340	Protein of unknown function (DUF1278)	.	.	.	.	.	.	.	.	.	.	.	.	.	.	.	.	.	.	.	.	.	.	.	.	.	.
LOC103842210	103842210	uncharacterized LOC103842210	.	.	.	.	AT4G39360	unknown protein	.	.	3.9716	0.000769406	up	6.86589	2.76843e-10	up	4.86955	0.000163315	up	7.84549	1.12878e-10	up	.	.	.	4.35162	0.00961027	up	.	.	.	.	.	.
LOC103844394	103844394	UDP-rhamnose/UDP-galactose transporter 4	GO:0016021	.	.	K26224	AT4G39390	nucleotide sugar transporter-KT 1	.	.	-1.72537	1.13368e-11	down	-1.72537	1.13368e-11	down	-1.72537	1.13368e-11	down	-2.10466	1.34737e-16	down	.	.	.	.	.	.	.	.	.	-1.91883	0.00137366	down
LOC103845289	103845289	protein BRASSINOSTEROID INSENSITIVE 1	GO:0004672; GO:0005515; GO:0005524; GO:0006468	map04075	ec:2.7.10.1; ec:2.7.11.1	K13415	AT4G39400	Leucine-rich receptor-like protein kinase family protein	.	.	1.09917	5.1755e-20	up	1.09917	5.1755e-20	up	.	.	.	.	.	.	.	.	.	.	.	.	.	.	.	-1.28644	2.96227e-07	down
LOC103846230	103846230	probable WRKY transcription factor 13	GO:0003700; GO:0006355; GO:0043565	.	.	.	AT4G39410	WRKY DNA-binding protein 13	.	.	-2.54636	7.17824e-09	down	-2.54636	7.17824e-09	down	-2.54636	7.17824e-09	down	-2.26253	3.87596e-07	down	.	.	.	-8.1561	0.000154352	down	.	.	.	.	.	.
LOC103847160	103847160	uncharacterized LOC103847160	.	.	.	K19026	AT4G39420	unknown protein	.	.	.	.	.	.	.	.	.	.	.	.	.	.	.	.	.	1.04	4.44878e-10	up	.	.	.	.	.	.
LOC103848104	103848104	alkane hydroxylase MAH1	GO:0005506; GO:0016705; GO:0020037; GO:0055114	.	.	.	AT4G39510	cytochrome P450, family 96, subfamily A, polypeptide 12	.	.	.	.	.	.	.	.	.	.	.	.	.	.	.	.	.	.	.	.	.	.	.	.	.	.
LOC103849025	103849025	developmentally-regulated G-protein 3	GO:0003924; GO:0005525; GO:0005829; GO:0019003	.	.	K06944	AT4G39520	GTP-binding protein-related	.	.	.	.	.	.	.	.	.	.	.	.	.	.	.	.	.	.	.	.	.	.	.	.	.	.
LOC103850170	103850170	shikimate kinase 2, chloroplastic	GO:0004765; GO:0019632	map00400; map01100; map01110; map01230	ec:2.7.1.71	K00891	AT4G39540	shikimate kinase 2	.	.	.	.	.	-1.29265	2.44949e-27	down	.	.	.	-1.52107	1.1192e-35	down	.	.	.	.	.	.	.	.	.	.	.	.
LOC103854517	103854517	F-box/kelch-repeat protein At4g39550	.	.	.	.	AT4G39550	Galactose oxidase/kelch repeat superfamily protein	.	.	.	.	.	.	.	.	.	.	.	.	.	.	.	.	.	.	.	.	.	.	.	.	.	.
LOC103850073	103850073	F-box/kelch-repeat protein At4g39590	GO:0005515	.	.	.	AT4G39590	Galactose oxidase/kelch repeat superfamily protein	.	.	1.32523	1.64801e-20	up	1.32523	1.64801e-20	up	.	.	.	1.61393	6.19643e-30	up	.	.	.	.	.	.	.	.	.	.	.	.
LOC103849934	103849934	F-box/kelch-repeat protein At4g39550-like	.	.	.	.	AT4G39550	Galactose oxidase/kelch repeat superfamily protein	.	.	.	.	.	.	.	.	.	.	.	.	.	.	.	.	.	.	.	.	.	.	.	.	.	.
LOC103850272	103850272	F-box/kelch-repeat protein At4g39590-like	GO:0005515	.	.	.	AT4G39590	Galactose oxidase/kelch repeat superfamily protein	.	.	.	.	.	.	.	.	.	.	.	.	.	.	.	.	.	.	.	.	.	.	.	.	.	.
LOC103850363	103850363	putative F-box/kelch-repeat protein At1g61540	.	.	.	.	AT1G61540	Galactose oxidase/kelch repeat superfamily protein	.	.	.	.	.	.	.	.	5.83196	2.10966e-05	up	.	.	.	.	.	.	.	.	.	.	.	.	.	.	.
LOC103850519	103850519	putative F-box/kelch-repeat protein At1g61540	GO:0005515	.	.	.	AT1G61540	Galactose oxidase/kelch repeat superfamily protein	.	.	.	.	.	.	.	.	3.06092	0.000831233	up	.	.	.	-2.25224	0.00613175	down	.	.	.	.	.	.	.	.	.
LOC103850840	103850840	coatomer subunit alpha-2	GO:0005515	.	.	K05236	AT1G62020	Coatomer, alpha subunit	.	.	.	.	.	.	.	.	.	.	.	.	.	.	.	.	.	.	.	.	.	.	.	.	.	.
LOC103850678	103850678	pentatricopeptide repeat-containing protein At4g39620, chloroplastic	GO:0005515; GO:0009793	.	.	.	AT4G39620	Tetratricopeptide repeat (TPR)-like superfamily protein	.	.	.	.	.	-2.44839	1.38151e-26	down	.	.	.	-2.40162	1.5221e-25	down	-1.9076	3.16816e-06	down	-2.30346	6.33503e-09	down	-1.37316	0.00510051	down	-2.19338	9.41986e-07	down
LOC103850940	103850940	glutathione hydrolase 1	.	map00430; map00460; map00480; map00590; map01100	ec:2.3.2.2; ec:3.4.19.13; ec:3.4.19.14	K18592	AT4G39640	gamma-glutamyl transpeptidase 1	.	.	.	.	.	.	.	.	.	.	.	.	.	.	.	.	.	.	.	.	.	.	.	.	.	.
LOC103851034	103851034	glutathione hydrolase 1	GO:0006751; GO:0036374	map00430; map00460; map00480; map00590; map01100	ec:2.3.2.2; ec:3.4.19.13; ec:3.4.19.14	K18592	AT4G39640	gamma-glutamyl transpeptidase 1	.	.	.	.	.	.	.	.	.	.	.	.	.	.	.	.	.	.	.	.	.	.	.	.	.	.
LOC103854527	103854527	uncharacterized LOC103854527	GO:0003676; GO:0004523	.	.	.	AT1G10000	Ribonuclease H-like superfamily protein	.	.	.	.	.	.	.	.	.	.	.	.	.	.	.	.	.	.	.	.	.	.	.	.	.	.
LOC103851253	103851253	alanine--glyoxylate aminotransferase 2 homolog 1, mitochondrial	GO:0003824; GO:0008483; GO:0030170	map00250; map00260; map00270; map00280; map01100; map01110; map01210	ec:2.6.1.40; ec:2.6.1.44	K00827	AT4G39660	alanine:glyoxylate aminotransferase 2	.	.	1.16317	3.09372e-16	up	2.1902	1.18167e-56	up	1.71179	2.23524e-34	up	2.83143	6.58982e-94	up	1.08913	1.27123e-25	up	2.23031	7.83641e-107	up	.	.	.	2.04097	2.58628e-72	up
LOC103851344	103851344	apoptotic chromatin condensation inducer in the nucleus	GO:0003676	map03013; map03015; map03040	.	K12875	AT4G39680	SAP domain-containing protein	.	.	.	.	.	.	.	.	.	.	.	.	.	.	.	.	.	.	.	.	.	.	.	.	.	.
LOC117133388	117133388	uncharacterized LOC117133388	.	.	.	.	.	.	.	.	.	.	.	.	.	.	.	.	.	.	.	.	.	.	.	.	.	.	.	.	.	.	.	.
LOC103851449	103851449	uncharacterized LOC103851449	GO:0000723; GO:0003678; GO:0006281	.	.	.	AT5G28780	PIF1 helicase	.	.	.	.	.	.	.	.	.	.	.	.	.	.	.	.	.	.	.	.	-19.5332	0.000961055	down	-17.3506	0.00219285	down
LOC103851668	103851668	heavy metal-associated isoprenylated plant protein 23	GO:0030001; GO:0046872	.	.	.	AT4G39700	Heavy metal transport/detoxification superfamily protein	.	.	-3.01786	4.00424e-08	down	-3.01786	4.00424e-08	down	-3.01786	4.00424e-08	down	-6.26316	2.164e-10	down	.	.	.	-3.65344	0.000282886	down	.	.	.	.	.	.
LOC103851766	103851766	photosynthetic NDH subunit of lumenal location 4, chloroplastic	GO:0003755; GO:0009507; GO:0009535; GO:0009579	.	ec:5.2.1.8	K01802	AT4G39710	FK506-binding protein 16-2;(source:Araport11)	.	.	.	.	.	-4.89476	8.08137e-53	down	.	.	.	-4.04763	9.61762e-39	down	-3.18144	5.58554e-26	down	-4.75245	1.52312e-54	down	-2.25954	7.23549e-11	down	-2.23971	5.23639e-11	down
LOC103851859	103851859	uncharacterized LOC103851859	.	.	.	.	AT4G39720	VQ motif-containing protein;(source:Araport11)	.	.	.	.	.	.	.	.	.	.	.	.	.	.	.	.	.	.	.	.	.	.	.	.	.	.
LOC103854546	103854546	uncharacterized LOC103854546	GO:0003676; GO:0004523	.	.	.	AT1G10000	Ribonuclease H-like superfamily protein	.	.	.	.	.	.	.	.	.	.	.	.	.	.	.	.	.	.	.	.	.	.	.	.	.	.
LOC103854558	103854558	protein SCO1 homolog 2, mitochondrial	.	.	.	K07152	AT4G39740	Thioredoxin superfamily protein	.	.	.	.	.	.	.	.	.	.	.	.	.	.	.	.	.	.	.	.	.	.	.	.	.	.
LOC103851951	103851951	F-box/kelch-repeat protein At4g39753	GO:0005515	.	.	.	AT4G39753	Galactose oxidase/kelch repeat superfamily protein	.	.	.	.	.	.	.	.	.	.	.	.	.	.	.	.	.	.	.	.	.	.	.	.	.	.
LOC103852049	103852049	probable trehalose-phosphate phosphatase H	GO:0003824; GO:0005992	map00500; map01100; map01110	ec:3.1.3.12	K01087	AT4G39770	Haloacid dehalogenase-like hydrolase (HAD) superfamily protein	.	.	-3.75135	1.82411e-06	down	-3.75135	1.82411e-06	down	-3.75135	1.82411e-06	down	-3.17582	7.35496e-05	down	.	.	.	.	.	.	.	.	.	-9.654	0.00802471	down
LOC103852206	103852206	ethylene-responsive transcription factor ERF060	GO:0003677; GO:0003700; GO:0006355	.	.	K09286	AT4G39780	Integrase-type DNA-binding superfamily protein	.	.	.	.	.	.	.	.	-2.12143	4.63316e-06	down	.	.	.	.	.	.	.	.	.	.	.	.	.	.	.
LOC103852362	103852362	protein ROLLING AND ERECT LEAF 2	.	.	.	.	AT4G39790	Protein of unknown function (DUF630 and DUF632)	.	.	.	.	.	.	.	.	.	.	.	-1.71666	8.98251e-20	down	.	.	.	-2.70752	3.50237e-05	down	.	.	.	-2.29518	0.00203728	down
LOC103852462	103852462	FCS-Like Zinc finger 7	GO:0005634; GO:0005737; GO:0009744; GO:0009749; GO:0019900; GO:1905582	.	.	.	AT4G39795	Protein of unknown function (DUF581)	.	.	-6.28118	0.0045694	down	-6.28118	0.0045694	down	-6.28118	0.0045694	down	-6.58569	0.00265473	down	.	.	.	.	.	.	.	.	.	.	.	.
LOC103852564	103852564	inositol-3-phosphate synthase	GO:0004512; GO:0005737; GO:0006021; GO:0006659; GO:0008654; GO:0009791; GO:0009793; GO:0010264	map00562; map01100; map01110	ec:5.5.1.4	K01858	AT4G39800	myo-inositol-1-phosphate synthase 1	.	.	-1.69638	2.18352e-10	down	-4.22773	1.17857e-53	down	-3.27822	3.55855e-37	down	-5.11197	7.62155e-83	down	1.51245	1.05214e-06	up	-2.1928	1.35409e-12	down	.	.	.	-3.38338	3.78366e-22	down
LOC103852989	103852989	protein NEN4	GO:0003676	.	.	.	AT4G39810	Polynucleotidyl transferase, ribonuclease H-like superfamily protein	.	.	.	.	.	.	.	.	.	.	.	.	.	.	.	.	.	.	.	.	.	.	.	.	.	.
LOC103853165	103853165	uncharacterized LOC103853165	.	.	.	.	AT4G39840	unknown protein	.	.	-1.02051	2.88571e-07	down	-1.02051	2.88571e-07	down	-1.47317	1.70261e-13	down	-2.10382	8.41143e-27	down	-2.23154	3.36068e-05	down	-2.07349	8.26447e-05	down	-2.43586	6.70326e-05	down	-1.72651	0.00408128	down
LOC103853308	103853308	uncharacterized LOC103853308	GO:0005634; GO:0005737	.	.	.	AT4G39860	hematological/neurological-like protein;(source:Araport11)	.	.	.	.	.	-2.37445	1.20771e-91	down	.	.	.	-2.40072	1.43322e-92	down	-1.30228	2.42652e-22	down	-1.65844	9.02149e-36	down	-1.46839	1.16803e-22	down	-1.38806	1.35804e-20	down
LOC103853399	103853399	TLD domain-containing protein 2	.	.	.	.	AT4G39870	TLD-domain containing nucleolar protein	.	.	.	.	.	.	.	.	.	.	.	.	.	.	.	.	.	.	.	.	.	.	.	.	.	.
LOC103853478	103853478	50S ribosomal protein L23	GO:0003735; GO:0005622; GO:0005840; GO:0006412	map03010	.	K02892	AT4G39880	Ribosomal protein L23/L15e family protein	.	.	.	.	.	.	.	.	.	.	.	.	.	.	.	.	.	.	.	.	.	.	.	.	.	.
LOC103853564	103853564	uncharacterized LOC103853564	GO:0016021	.	.	.	AT4G39900	unknown protein	.	.	.	.	.	.	.	.	.	.	.	.	.	.	-1.09031	0.00188098	down	-1.02717	0.00247247	down	.	.	.	.	.	.
LOC103853712	103853712	ubiquitin carboxyl-terminal hydrolase 3	GO:0006511; GO:0016579; GO:0036459	.	ec:3.4.19.12	K11842	AT4G39910	ubiquitin-specific protease 3	.	.	.	.	.	1.61187	6.14735e-58	up	.	.	.	1.83749	1.72223e-74	up	.	.	.	.	.	.	.	.	.	1.13395	1.0681e-08	up
LOC103853800	103853800	adenylyl-sulfate kinase 2, chloroplastic	GO:0000103; GO:0004020; GO:0005524	map00230; map00920; map01100	ec:2.7.1.25	K00860	AT4G39940	APS-kinase 2	.	.	-3.78677	3.09034e-12	down	-3.78677	3.09034e-12	down	-3.78677	3.09034e-12	down	-5.21978	4.22041e-10	down	.	.	.	.	.	.	.	.	.	-10.6276	6.57687e-05	down
LOC103853878	103853878	cytochrome P450 79B1	GO:0005506; GO:0016705; GO:0020037; GO:0055114	map00380; map00966; map01100; map01110; map01210	ec:1.14.14.156	K11812	AT4G39950	cytochrome P450, family 79, subfamily B, polypeptide 2	.	.	.	.	.	-3.31738	1.9285e-49	down	.	.	.	-5.49753	6.13349e-74	down	.	.	.	-4.20528	0.00047048	down	.	.	.	-13.8245	2.59233e-12	down
LOC103853980	103853980	pentatricopeptide repeat-containing protein At4g39952, mitochondrial	GO:0005515	.	.	.	AT4G39952	Pentatricopeptide repeat (PPR) superfamily protein	.	.	-2.85312	4.58643e-06	down	-2.85312	4.58643e-06	down	-2.85312	4.58643e-06	down	.	.	.	.	.	.	.	.	.	-8.11087	0.000122205	down	.	.	.
LOC103854064	103854064	chaperone protein dnaJ A6, chloroplastic	GO:0005515; GO:0005524; GO:0006457; GO:0009408; GO:0009507; GO:0009535; GO:0009941; GO:0031072; GO:0051082	.	.	K03686	AT4G39960	Essential for chloroplast iron?sulfur cluster biogenesis.	.	.	.	.	.	.	.	.	.	.	.	.	.	.	.	.	.	.	.	.	.	.	.	.	.	.
LOC103854257	103854257	phospho-2-dehydro-3-deoxyheptonate aldolase 1, chloroplastic	GO:0003824	map00400; map01100; map01110; map01230	ec:2.5.1.54	K01626	AT4G39980	3-deoxy-D-arabino-heptulosonate 7-phosphate synthase 1	.	.	.	.	.	.	.	.	.	.	.	.	.	.	.	.	.	.	.	.	.	.	.	.	.	.
LOC103854349	103854349	ras-related protein RABA4b	GO:0003924; GO:0005525; GO:0005886; GO:0019900; GO:0031901; GO:0032456; GO:0032588; GO:0035619; GO:0042546	map04144	.	K07904	AT4G39990	RAB GTPase homolog A4B	.	.	-1.10492	8.21968e-14	down	.	.	.	-1.0422	7.83154e-13	down	.	.	.	-1.04267	0.00946083	down	.	.	.	-1.25029	0.00576618	down	.	.	.
LOC103854554	103854554	RNA cytosine-C(5)-methyltransferase NSUN2	GO:0001510; GO:0003723; GO:0008168; GO:0016428	.	ec:2.1.1.202	K15334	AT4G40000	S-adenosyl-L-methionine-dependent methyltransferases superfamily protein	.	.	-1.07623	3.83281e-13	down	-1.54568	1.55823e-26	down	-1.01239	7.56191e-12	down	-1.37293	6.96301e-21	down	.	.	.	.	.	.	.	.	.	-1.73285	0.00877387	down
LOC103854644	103854644	serine/threonine-protein kinase SRK2F	GO:0004672; GO:0005524; GO:0006468	map04016; map04075	ec:2.7.11.1	K14498	AT4G40010	SNF1-related protein kinase 2.7	.	.	1.27218	2.09446e-19	up	-1.07137	3.67954e-13	down	1.11997	1.6712e-15	up	.	.	.	.	.	.	-2.82341	3.2264e-08	down	.	.	.	.	.	.
LOC103854741	103854741	calponin homology domain-containing protein DDB_G0272472	.	.	.	.	AT4G40020	Myosin heavy chain-related protein	.	.	.	.	.	.	.	.	1.81607	0.00246746	up	1.69765	0.00323596	up	.	.	.	.	.	.	.	.	.	.	.	.
LOC103854831	103854831	histone H3.3	GO:0000786; GO:0003677; GO:0046982	.	.	K11253	AT5G10980	Histone superfamily protein	.	.	.	.	.	.	.	.	.	.	.	.	.	.	.	.	.	.	.	.	.	.	.	.	.	.
LOC103854917	103854917	probable signal peptidase complex subunit 1	GO:0005787; GO:0006465; GO:0016021	map03060	.	K12946	AT4G40042	Microsomal signal peptidase 12 kDa subunit (SPC12)	.	.	.	.	.	1.49342	3.0889e-25	up	1.3591	1.28604e-20	up	1.73766	9.6198e-34	up	.	.	.	.	.	.	.	.	.	1.15363	9.69833e-09	up
LOC103855017	103855017	uncharacterized LOC103855017	GO:0016021	.	.	.	AT4G40045	unknown protein	.	.	-2.36509	8.32779e-09	down	-2.36509	8.32779e-09	down	-2.36509	8.32779e-09	down	-1.46207	0.000236954	down	-1.85461	0.00522185	down	-2.39848	0.000139737	down	.	.	.	.	.	.
LOC108870470	108870470	protein SCAI homolog	.	.	.	.	AT4G40050	Protein of unknown function (DUF3550/UPF0682)	.	.	.	.	.	1.88911	2.18228e-90	up	.	.	.	1.60752	1.31039e-65	up	1.15107	1.29357e-11	up	1.56909	2.46429e-21	up	1.22704	1.43566e-10	up	1.10867	4.30448e-09	up
LOC103849321	103849321	F-box/kelch-repeat protein At4g39560	.	.	.	.	AT2G21950	SKP1 interacting partner 6	.	.	.	.	.	.	.	.	.	.	.	.	.	.	.	.	.	.	.	.	.	.	.	.	.	.
LOC117131885	117131885	probable signal peptidase complex subunit 1	.	map03060	.	K12946	AT4G40042	Microsomal signal peptidase 12 kDa subunit (SPC12)	.	.	.	.	.	1.48763	1.0903e-23	up	1.33704	6.87755e-19	up	1.66066	3.32581e-29	up	.	.	.	.	.	.	.	.	.	1.1877	5.08578e-10	up
LOC117125681	117125681	uncharacterized LOC117125681	.	.	.	.	AT4G40045	unknown protein	.	.	-2.3324	1.62506e-08	down	-2.3324	1.62506e-08	down	-2.3324	1.62506e-08	down	-1.55308	0.000100544	down	.	.	.	-2.56802	0.000235432	down	.	.	.	.	.	.
LOC117131868	117131868	protein SCAI homolog	.	.	.	.	AT4G40050	Protein of unknown function (DUF3550/UPF0682)	.	.	.	.	.	1.88724	6.35399e-104	up	.	.	.	1.64394	1.14678e-78	up	1.17957	4.37e-17	up	1.55779	1.02094e-29	up	1.30067	1.44365e-16	up	1.15037	2.05074e-13	up
LOC117132049	117132049	F-box/kelch-repeat protein At4g39560-like	.	.	.	.	AT2G21950	SKP1 interacting partner 6	.	.	.	.	.	.	.	.	.	.	.	.	.	.	.	.	.	.	.	.	.	.	.	.	.	.
LOC103855378	103855378	homeobox-leucine zipper protein ATHB-16	GO:0000981; GO:0003677; GO:0006355; GO:0043565	.	.	K09338	AT4G40060	homeobox protein 16	.	.	.	.	.	.	.	.	.	.	.	.	.	.	.	.	.	1.10117	8.96017e-35	up	.	.	.	1.90598	2.20859e-82	up
LOC103855590	103855590	putative clathrin assembly protein At4g40080	GO:0005543	.	.	.	AT4G40080	ENTH/ANTH/VHS superfamily protein	.	.	1.53285	3.94608e-06	up	2.49177	2.02856e-15	up	.	.	.	1.15688	0.000311315	up	.	.	.	.	.	.	.	.	.	.	.	.
LOC103855682	103855682	classical arabinogalactan protein 3	.	.	.	.	AT4G40090	arabinogalactan protein 3	.	.	.	.	.	.	.	.	.	.	.	.	.	.	.	.	.	.	.	.	.	.	.	.	.	.
LOC103855772	103855772	uncharacterized LOC103855772	.	.	.	.	AT4G38060	hypothetical protein;(source:Araport11)	.	.	2.79411	1.09039e-40	up	3.09462	1.07942e-50	up	3.04571	2.36358e-48	up	3.31554	7.41187e-58	up	1.9703	1.11566e-11	up	.	.	.	2.58457	1.0552e-15	up	1.74066	7.98462e-08	up
LOC103855962	103855962	nucleobase-ascorbate transporter 11	GO:0005215; GO:0005886; GO:0006810; GO:0016020; GO:0022857; GO:0055085	.	.	K14611	AT4G38050	Xanthine/uracil permease family protein	.	.	.	.	.	.	.	.	.	.	.	-2.47404	6.80684e-33	down	.	.	.	.	.	.	.	.	.	.	.	.
LOC103855868	103855868	probable glycosyltransferase At5g03795	GO:0006486; GO:0016757	.	.	.	AT4G38040	Exostosin family protein	.	.	.	.	.	.	.	.	.	.	.	.	.	.	.	.	.	.	.	.	.	.	.	.	.	.
LOC103856050	103856050	rhamnogalacturonate lyase	GO:0003824; GO:0005975; GO:0030246	.	ec:4.2.2.23	K18195	AT4G38030	Rhamnogalacturonate lyase family protein	.	.	.	.	.	.	.	.	2.27122	0.000669461	up	.	.	.	.	.	.	.	.	.	.	.	.	.	.	.
LOC103856150	103856150	uncharacterized tRNA/rRNA methyltransferase YsgA	GO:0003723; GO:0006396; GO:0008173	.	.	K03437	AT4G38020	tRNA/rRNA methyltransferase (SpoU) family protein	.	.	-1.4696	1.17547e-06	down	-1.4696	1.17547e-06	down	-1.4696	1.17547e-06	down	-1.2184	5.97522e-05	down	.	.	.	.	.	.	.	.	.	.	.	.
LOC103856245	103856245	dof zinc finger protein DOF4.7	GO:0003677; GO:0005634; GO:0006355; GO:0010227; GO:0045893	.	.	.	AT4G38000	DNA binding with one finger 4.7	.	.	.	.	.	.	.	.	.	.	.	.	.	.	.	.	.	.	.	.	.	.	.	.	.	.
LOC103856341	103856341	cinnamyl alcohol dehydrogenase 7	GO:0008270; GO:0016491; GO:0055114	.	.	.	AT4G37980	elicitor-activated gene 3-1	.	.	-2.44557	1.74494e-06	down	-2.44557	1.74494e-06	down	-2.44557	1.74494e-06	down	-2.11483	2.63993e-05	down	.	.	.	.	.	.	.	.	.	.	.	.
LOC103856448	103856448	probable cinnamyl alcohol dehydrogenase 6	GO:0008270; GO:0009809; GO:0016491; GO:0055114	map00940; map01100; map01110	ec:1.1.1.195	K00083	AT4G37970	cinnamyl alcohol dehydrogenase 6	.	.	-6.96958	0.00120729	down	-6.96958	0.00120729	down	-6.96958	0.00120729	down	.	.	.	.	.	.	.	.	.	.	.	.	.	.	.
LOC103856547	103856547	agamous-like MADS-box protein AGL21	GO:0000977; GO:0003677; GO:0003700; GO:0005634; GO:0006355; GO:0045944; GO:0046983	.	.	K09264	AT4G37940	AGAMOUS-like 21	.	.	3.40801	0.0024901	up	3.21488	0.00284914	up	3.21488	0.00284914	up	.	.	.	.	.	.	.	.	.	.	.	.	.	.	.
LOC103856643	103856643	serine hydroxymethyltransferase 1, mitochondrial	GO:0003824	map00260; map00460; map00630; map00670; map01100; map01110; map01200; map01230; map01240	ec:2.1.2.1	K00600	AT4G37930	serine transhydroxymethyltransferase 1	.	.	-1.61381	1.35836e-11	down	-3.28019	2.20636e-45	down	-2.34313	1.17594e-23	down	-2.75125	8.84155e-33	down	-2.53434	2.24396e-41	down	-3.30686	4.32069e-70	down	-2.01714	3.62809e-21	down	-2.40631	3.25891e-30	down
LOC103856741	103856741	uncharacterized protein At4g37920	GO:0009535; GO:0009941	.	.	.	AT4G37920	unknown protein	.	.	.	.	.	.	.	.	.	.	.	.	.	.	.	.	.	-1.04325	0.00383909	down	.	.	.	.	.	.
LOC103856835	103856835	heat shock 70 kDa protein 9, mitochondrial	GO:0005524; GO:0006457; GO:0051082	map03018	.	K04043	AT4G37910	Mitochondrial chaperone that interacts with COX2 and functions in cytochrome oxidase assembly.	.	.	-1.97986	5.03987e-36	down	-1.59435	2.48665e-24	down	-1.68271	1.73002e-26	down	.	.	.	.	.	.	1.72307	4.75794e-30	up	.	.	.	.	.	.
LOC103856919	103856919	protein RMD5 homolog	GO:0004842; GO:0005515	.	ec:2.3.2.27	K23333	AT4G37880	LisH/CRA/RING-U-box domains-containing protein	.	.	1.24012	8.41479e-21	up	1.24012	8.41479e-21	up	.	.	.	1.53749	1.84468e-31	up	.	.	.	.	.	.	.	.	.	.	.	.
LOC103856993	103856993	phosphoenolpyruvate carboxykinase (ATP)	.	map00010; map00020; map00620; map00710; map01100; map01110; map01200	ec:4.1.1.49	K01610	AT4G37870	phosphoenolpyruvate carboxykinase 1	.	.	.	.	.	.	.	.	.	.	.	.	.	.	.	.	.	.	.	.	.	.	.	.	.	.
LOC103857094	103857094	uncharacterized LOC103857094	.	.	.	K15193	AT4G37860	SPT2 chromatin protein;(source:Araport11)	.	.	.	.	.	.	.	.	2.15842	0.00367112	up	2.83287	5.18903e-05	up	.	.	.	.	.	.	.	.	.	.	.	.
LOC103857186	103857186	transcription factor bHLH25	GO:0046983	.	.	.	AT4G37850	basic helix-loop-helix (bHLH) DNA-binding superfamily protein;(source:Araport11)	.	.	.	.	.	.	.	.	.	.	.	.	.	.	.	.	.	.	.	.	.	.	.	.	.	.
LOC103857280	103857280	probable hexokinase-like 2 protein	GO:0001678; GO:0004129; GO:0004396; GO:0005524; GO:0005536; GO:0005743; GO:0005751; GO:0005975; GO:0016773	map00010; map00051; map00052; map00500; map00520; map01100; map01110; map01200; map01250	ec:2.7.1.1	K00844	AT4G37840	hexokinase-like 3	.	.	.	.	.	.	.	.	1.29402	8.66469e-06	up	.	.	.	.	.	.	1.27793	0.000549241	up	.	.	.	.	.	.
LOC103857383	103857383	cytochrome c oxidase subunit 6a, mitochondrial	GO:0004129; GO:0005743; GO:0005751	map00190; map01100	.	K02266	AT4G37830	cytochrome c oxidase-related	.	.	.	.	.	.	.	.	.	.	.	.	.	.	.	.	.	.	.	.	.	.	.	.	.	.
LOC103857503	103857503	EPIDERMAL PATTERNING FACTOR-like protein 2	GO:0010374	.	.	.	AT4G37810	unknown protein	.	.	-2.81772	4.40225e-15	down	-2.81772	4.40225e-15	down	-1.38181	0.000133803	down	-2.2799	2.39889e-10	down	.	.	.	-10.0049	6.64744e-06	down	.	.	.	-9.77615	0.000153171	down
LOC103857600	103857600	homeobox-leucine zipper protein HAT22	GO:0000981; GO:0003677; GO:0006355; GO:0043565	.	.	K09338	AT4G37790	Homeobox-leucine zipper protein family	.	.	.	.	.	.	.	.	.	.	.	-1.73694	1.11554e-24	down	.	.	.	-2.20301	3.85591e-20	down	.	.	.	-2.36026	2.44806e-18	down
LOC103857696	103857696	transcription factor MYB87	GO:0003677; GO:0009664	.	.	K09422	AT4G37780	myb domain protein 87	.	.	.	.	.	.	.	.	.	.	.	.	.	.	.	.	.	.	.	.	.	.	.	.	.	.
LOC103857842	103857842	1-aminocyclopropane-1-carboxylate synthase 8	GO:0003824; GO:0009058; GO:0030170	map00270; map01100; map01110	ec:4.4.1.14	K01762	AT4G37770	1-amino-cyclopropane-1-carboxylate synthase 8	.	.	-2.05966	2.45953e-05	down	-2.05966	2.45953e-05	down	-2.05966	2.45953e-05	down	-2.12269	1.2065e-05	down	.	.	.	-9.66513	4.66892e-05	down	.	.	.	.	.	.
LOC103857940	103857940	squalene epoxidase 3	GO:0004506; GO:0009611; GO:0009753; GO:0016021; GO:0016126; GO:0016491; GO:0050660; GO:0055114	map00100; map00909; map01100; map01110	ec:1.14.14.17	K00511	AT4G37760	squalene epoxidase 3	.	.	.	.	.	-1.94783	1.62054e-56	down	-1.46466	6.2091e-35	down	-2.09913	4.48487e-68	down	.	.	.	-1.03984	0.00537995	down	.	.	.	.	.	.
LOC103858033	103858033	AP2-like ethylene-responsive transcription factor ANT	GO:0003677; GO:0003700; GO:0006355; GO:0007275	.	.	K09285	AT4G37750	Integrase-type DNA-binding superfamily protein	.	.	.	.	.	-2.79036	2.80401e-71	down	.	.	.	-3.00381	2.51175e-79	down	.	.	.	-2.26851	1.28612e-18	down	.	.	.	-1.32641	6.91622e-06	down
LOC103858126	103858126	growth-regulating factor 2	GO:0005524; GO:0005634; GO:0006351; GO:0006355; GO:0032502	.	.	.	AT4G37740	growth-regulating factor 2	.	.	.	.	.	.	.	.	-1.15532	0.000352495	down	-2.39858	4.66347e-15	down	.	.	.	-2.80118	3.68594e-07	down	.	.	.	-1.88272	0.00299235	down
LOC103858218	103858218	light-inducible protein CPRF2	GO:0003700; GO:0006355	.	.	.	AT4G37730	basic leucine-zipper 7	.	.	.	.	.	.	.	.	.	.	.	.	.	.	-4.01474	0.000544183	down	-3.53548	0.00180414	down	.	.	.	.	.	.
LOC103858313	103858313	heptahelical transmembrane protein 4	GO:0016021	.	.	K07297	AT4G37680	heptahelical transmembrane protein HHP4	.	.	.	.	.	.	.	.	.	.	.	-1.90844	3.55078e-21	down	.	.	.	.	.	.	.	.	.	.	.	.
LOC103858470	103858470	probable amino-acid acetyltransferase NAGS2, chloroplastic	GO:0004042; GO:0005737; GO:0006526; GO:0008080	map00220; map01100; map01110; map01210; map01230	ec:2.3.1.1	K14682	AT4G37670	N-acetyl-l-glutamate synthase 2	.	.	.	.	.	.	.	.	-1.20275	1.07981e-16	down	-1.41767	1.50675e-22	down	.	.	.	.	.	.	.	.	.	.	.	.
LOC103858567	103858567	protein SHORT-ROOT	GO:0003700; GO:0005634; GO:0008356; GO:0009956; GO:0043565; GO:0048366	.	.	.	AT4G37650	GRAS family transcription factor	.	.	-1.28492	6.50705e-07	down	-1.73545	3.00997e-12	down	-2.34536	5.29776e-21	down	-4.47896	4.98629e-67	down	.	.	.	-4.94304	8.45923e-08	down	.	.	.	-3.70507	0.000420057	down
LOC103858660	103858660	BTB/POZ and TAZ domain-containing protein 5	GO:0005515	.	.	.	AT4G37610	BTB and TAZ domain protein 5	.	.	1.0778	1.95488e-08	up	3.04269	2.99418e-64	up	1.8478	2.76629e-22	up	3.43298	8.67052e-77	up	-2.27845	2.69806e-05	down	.	.	.	.	.	.	.	.	.
LOC103858747	103858747	probable N-acetyltransferase HLS1	GO:0008080	.	.	.	AT4G37580	Acyl-CoA N-acyltransferases (NAT) superfamily protein	.	.	.	.	.	.	.	.	.	.	.	.	.	.	.	.	.	.	.	.	.	.	.	.	.	.
LOC103858845	103858845	formamidase	GO:0016811	map00460; map00630; map00910; map01100; map01200	ec:3.5.1.49	K01455	AT4G37560	Acetamidase/Formamidase family protein	.	.	1.15601	7.47593e-22	up	.	.	.	1.05199	2.49695e-18	up	.	.	.	.	.	.	.	.	.	.	.	.	.	.	.
LOC103858933	103858933	formamidase	GO:0016811	map00460; map00630; map00910; map01100; map01200	ec:3.5.1.49	K01455	AT4G37560	Acetamidase/Formamidase family protein	.	.	1.34048	1.45929e-83	up	1.51569	6.07053e-108	up	1.05304	4.07059e-52	up	.	.	.	.	.	.	.	.	.	.	.	.	.	.	.
LOC103859023	103859023	LOB domain-containing protein 39	.	.	.	.	AT4G37540	LOB domain-containing protein 39	.	.	1.02952	1.30327e-07	up	1.31867	2.0797e-12	up	1.31867	2.0797e-12	up	.	.	.	-1.2538	0.00386118	down	-2.0715	2.6354e-07	down	.	.	.	-2.92069	7.9362e-11	down
LOC103859221	103859221	peroxidase 50	GO:0004601; GO:0006979; GO:0020037; GO:0042744; GO:0055114	map00940; map01100; map01110	ec:1.11.1.7	K00430	AT4G37520	Peroxidase superfamily protein	.	.	.	.	.	.	.	.	-1.39587	2.67095e-06	down	.	.	.	.	.	.	.	.	.	.	.	.	.	.	.
LOC103859321	103859321	ribonuclease III domain-containing protein RNC1, chloroplastic	GO:0004525; GO:0006396	.	.	.	AT4G37510	Ribonuclease III family protein	.	.	.	.	.	.	.	.	-1.03121	1.43973e-18	down	.	.	.	-1.0101	4.57954e-08	down	.	.	.	-1.13407	4.87786e-08	down	.	.	.
LOC103859480	103859480	cyclin-B1-1	GO:0001558; GO:0005634; GO:0010332	.	.	K21777	AT4G37490	CYCLIN B1;1	.	.	-1.18912	0.000664577	down	-1.51131	4.74534e-06	down	-1.51131	4.74534e-06	down	.	.	.	-2.07354	7.31612e-07	down	-1.80905	1.19812e-05	down	-2.67464	8.5757e-09	down	-1.663	0.000358256	down
LOC103854607	103854607	glutathione S-transferase T3-like	.	.	.	.	AT3G47680	DNA binding	.	.	.	.	.	.	.	.	.	.	.	.	.	.	.	.	.	.	.	.	.	.	.	.	.	.
LOC103859664	103859664	suppressor of RPS4-RLD 1	GO:0005515; GO:0005634; GO:0005737; GO:0031348; GO:0042742; GO:0043231; GO:0048471	.	.	.	AT4G37460	Tetratricopeptide repeat (TPR)-like superfamily protein	.	.	.	.	.	1.42647	1.2665e-81	up	.	.	.	1.59719	3.62409e-102	up	.	.	.	1.58565	2.21088e-16	up	.	.	.	1.33148	1.1435e-09	up
LOC103859760	103859760	lysine-rich arabinogalactan protein 18	.	.	.	.	AT4G37450	arabinogalactan protein 18	.	.	-1.21253	0.000503647	down	-6.61905	3.74824e-69	down	-1.97413	3.15148e-09	down	-4.26248	1.09759e-37	down	-3.41937	6.19221e-09	down	-7.26313	1.5002e-34	down	-2.30833	0.000995353	down	-3.64284	1.9821e-08	down
LOC103859859	103859859	uncharacterized LOC103859859	.	.	.	.	AT4G37445	BEST Arabidopsis thaliana protein match is: Calcium-binding EF hand family protein (TAIR:AT1G64850.1)	.	.	.	.	.	.	.	.	.	.	.	.	.	.	.	.	.	.	.	.	.	.	.	.	.	.
LOC103860247	103860247	uncharacterized LOC103860247	.	.	.	.	.	.	.	.	.	.	.	.	.	.	.	.	.	.	.	.	.	.	.	.	.	.	.	.	.	.	.	.
LOC103859947	103859947	uncharacterized LOC103859947	.	.	.	.	AT4G37440	unknown protein	.	.	-1.18419	7.02879e-09	down	-1.18419	7.02879e-09	down	-1.18419	7.02879e-09	down	-1.68728	1.10198e-15	down	.	.	.	.	.	.	.	.	.	.	.	.
LOC103860349	103860349	agamous-like MADS-box protein AGL66	GO:0003677; GO:0046983	.	.	.	AT4G37435	MADS-box transcription factor-like protein;(source:Araport11)	.	.	.	.	.	.	.	.	.	.	.	.	.	.	.	.	.	.	.	.	.	.	.	.	.	.
LOC103860449	103860449	cytochrome P450 81F1	GO:0005506; GO:0016705; GO:0020037; GO:0055114	.	.	K00517	AT4G37430	cytochrome P450, family 91, subfamily A, polypeptide 2	.	.	.	.	.	.	.	.	.	.	.	.	.	.	.	.	.	-2.07757	0.00133507	down	.	.	.	-2.1844	0.00260493	down
LOC103860541	103860541	cytochrome P450 81F1	GO:0005506; GO:0016705; GO:0020037; GO:0055114	.	.	K00517	AT4G37430	cytochrome P450, family 91, subfamily A, polypeptide 2	.	.	2.13691	4.9826e-06	up	2.73706	9.92262e-10	up	2.73744	2.10359e-09	up	1.79831	7.52225e-05	up	1.08497	0.00263008	up	.	.	.	.	.	.	.	.	.
LOC103860629	103860629	glycosyltransferase family 92 protein At1g27200	.	.	.	.	AT4G37420	Domain of unknown function (DUF23)	.	.	.	.	.	.	.	.	.	.	.	.	.	.	.	.	.	.	.	.	.	.	.	.	.	.
LOC103860721	103860721	cytochrome P450 81F1-like	GO:0004497; GO:0005506; GO:0016491; GO:0016705; GO:0020037; GO:0046872; GO:0055114	.	.	K00517	AT4G37410	cytochrome P450, family 81, subfamily F, polypeptide 4	.	.	-4.92211	0.000230733	down	-4.92211	0.000230733	down	-4.92211	0.000230733	down	.	.	.	.	.	.	-11.1248	6.98776e-06	down	.	.	.	-12.4158	1.18211e-05	down
LOC103860817	103860817	cytochrome P450 81F3	GO:0005506; GO:0016705; GO:0020037; GO:0055114	.	.	K00517	AT4G37400	cytochrome P450, family 81, subfamily F, polypeptide 3	.	.	.	.	.	.	.	.	.	.	.	.	.	.	.	.	.	.	.	.	.	.	.	.	.	.
LOC103848751	103848751	indole-3-acetic acid-amido synthetase GH3.2	.	map04075	.	K14487	AT4G37390	Auxin-responsive GH3 family protein	.	.	2.63412	2.70205e-16	up	2.92092	1.84427e-20	up	3.81533	2.61937e-33	up	3.38824	4.70743e-27	up	.	.	.	.	.	.	.	.	.	1.15775	5.02655e-06	up
LOC103860913	103860913	cytochrome P450 81D11	GO:0005506; GO:0016705; GO:0020037; GO:0055114	.	.	K24542	AT4G37370	cytochrome P450, family 81, subfamily D, polypeptide 8	.	.	1.78598	1.02155e-19	up	.	.	.	2.22641	6.94143e-30	up	2.30783	1.41759e-32	up	.	.	.	.	.	.	1.40421	2.51901e-07	up	1.13464	2.37762e-05	up
LOC103861008	103861008	cytochrome P450 81D11	GO:0005506; GO:0016705; GO:0020037; GO:0055114	.	.	K24542	AT4G37330	cytochrome P450, family 81, subfamily D, polypeptide 4	.	.	.	.	.	.	.	.	.	.	.	.	.	.	.	.	.	.	.	.	.	.	.	.	.	.
LOC103861101	103861101	cytochrome P450 81Q32	GO:0005506; GO:0016705; GO:0020037; GO:0055114	.	.	.	AT4G37310	cytochrome P450, family 81, subfamily H, polypeptide 1	.	.	1.92932	9.21191e-09	up	1.92932	9.21191e-09	up	1.92932	9.21191e-09	up	1.4938	9.86319e-06	up	2.00071	7.0193e-83	up	2.13219	1.83308e-94	up	.	.	.	1.00197	3.44009e-17	up
LOC103861189	103861189	uncharacterized LOC103861189	.	.	.	.	AT4G37300	maternal effect embryo arrest 59	.	.	.	.	.	1.061	1.69144e-38	up	.	.	.	.	.	.	.	.	.	.	.	.	.	.	.	.	.	.
LOC103861271	103861271	uncharacterized LOC103861271	.	.	.	.	AT4G37295	unknown protein	.	.	.	.	.	.	.	.	.	.	.	.	.	.	.	.	.	.	.	.	.	.	.	.	.	.
LOC103861371	103861371	PAMP-induced secreted peptide 2	GO:0045087; GO:0050793	.	.	.	AT4G37290	unknown protein	.	.	.	.	.	.	.	.	.	.	.	.	.	.	.	.	.	.	.	.	.	.	.	.	.	.
LOC103861562	103861562	protein MRG1	GO:0005634; GO:0006325; GO:0006355; GO:0035064; GO:0048586	map03082	.	K11339	AT4G37280	MRG family protein	.	.	.	.	.	.	.	.	.	.	.	.	.	.	.	.	.	.	.	.	.	.	.	.	.	.
LOC103861468	103861468	probable cadmium/zinc-transporting ATPase HMA1, chloroplastic	.	.	ec:7.2.2.12; ec:7.2.2.21	K01534	AT4G37270	heavy metal atpase 1	.	.	.	.	.	.	.	.	.	.	.	1.15342	2.70185e-35	up	.	.	.	1.00074	3.84071e-20	up	.	.	.	.	.	.
LOC103861662	103861662	transcription factor MYB73	GO:0003677	.	.	K09422	AT4G37260	myb domain protein 73	.	.	1.76105	2.70599e-25	up	2.83965	1.11552e-65	up	2.1325	1.04254e-36	up	3.64735	3.20545e-107	up	1.31241	6.21749e-38	up	1.9947	1.11317e-87	up	1.86766	6.12935e-61	up	2.35571	1.9735e-97	up
LOC103861759	103861759	probable LRR receptor-like serine/threonine-protein kinase At4g37250	GO:0004672; GO:0005515; GO:0005524; GO:0006468	.	.	.	AT4G37250	Leucine-rich repeat protein kinase family protein	.	.	-1.10532	2.22016e-12	down	-1.10532	2.22016e-12	down	-1.10532	2.22016e-12	down	-2.30398	1.08609e-47	down	-1.18519	0.000561315	down	-2.30611	6.46564e-13	down	-1.54161	5.10078e-05	down	-4.81228	1.49028e-39	down
LOC103861845	103861845	cysteine proteinase COT44	GO:0006508; GO:0008234	.	.	K25899	AT4G36880	cysteine proteinase1	.	.	-2.59667	0.00197431	down	-2.59667	0.00197431	down	-2.59667	0.00197431	down	-2.84085	0.000660635	down	.	.	.	.	.	.	.	.	.	.	.	.
LOC103861947	103861947	probable beta-1,4-xylosyltransferase IRX14	GO:0000138; GO:0005768; GO:0005794; GO:0005802; GO:0010051; GO:0010154; GO:0010246; GO:0010417; GO:0015018; GO:0016020; GO:0042285; GO:0045491; GO:0045492; GO:0047517; GO:0048354; GO:0048358; GO:0048367; GO:0080001	.	.	K20871	AT4G36890	Nucleotide-diphospho-sugar transferases superfamily protein	.	.	.	.	.	.	.	.	.	.	.	.	.	.	.	.	.	.	.	.	.	.	.	.	.	.
LOC103862049	103862049	ethylene-responsive transcription factor RAP2-10	GO:0003677; GO:0003700; GO:0006355	.	.	K09286	AT4G36900	related to AP2 10	.	.	.	.	.	1.90835	5.61711e-28	up	.	.	.	.	.	.	.	.	.	.	.	.	.	.	.	.	.	.
LOC103862143	103862143	floral homeotic protein APETALA 2	GO:0003677; GO:0003700; GO:0006355; GO:0007275	.	.	K09284	AT4G36920	Integrase-type DNA-binding superfamily protein	.	.	.	.	.	.	.	.	-1.1658	1.06362e-08	down	-3.27799	2.34485e-54	down	.	.	.	-2.64669	0.00132134	down	.	.	.	-4.43661	8.01249e-07	down
LOC103862298	103862298	transcription factor SPATULA	GO:0046983	.	.	.	AT4G36930	basic helix-loop-helix (bHLH) DNA-binding superfamily protein	.	.	-1.00629	0.00100705	down	-1.00629	0.00100705	down	-1.00629	0.00100705	down	.	.	.	.	.	.	-2.63438	0.00961018	down	.	.	.	.	.	.
LOC103862391	103862391	mitogen-activated protein kinase kinase kinase 18	GO:0004672; GO:0005524; GO:0006468	.	.	.	AT4G36950	mitogen-activated protein kinase kinase kinase 21	.	.	-2.33398	2.795e-07	down	-2.33398	2.795e-07	down	-2.33398	2.795e-07	down	1.29611	0.00569782	up	.	.	.	.	.	.	.	.	.	.	.	.
LOC103862488	103862488	uncharacterized LOC103862488	.	.	.	.	.	.	.	.	.	.	.	.	.	.	.	.	.	.	.	.	.	.	.	.	.	.	.	.	.	.	.	.
LOC103862622	103862622	uncharacterized LOC103862622	.	.	.	.	AT4G36970	Remorin family protein	.	.	1.05047	4.73886e-13	up	1.05047	4.73886e-13	up	1.05047	4.73886e-13	up	.	.	.	.	.	.	.	.	.	.	.	.	.	.	.
LOC103862710	103862710	CLK4-associating serine/arginine rich protein	.	.	.	K13168	AT4G36980	FUNCTIONS IN: molecular_function unknown	.	.	.	.	.	.	.	.	.	.	.	.	.	.	.	.	.	.	.	.	.	.	.	.	.	.
LOC103862791	103862791	heat stress transcription factor B-1	GO:0003700; GO:0005634; GO:0006355; GO:0043565	.	.	K09419	AT4G36990	heat shock factor 4	.	.	.	.	.	2.94912	5.73475e-52	up	.	.	.	3.01993	1.74144e-54	up	.	.	.	.	.	.	.	.	.	.	.	.
LOC103862886	103862886	red chlorophyll catabolite reductase, chloroplastic	GO:0005509; GO:0051743	map00860; map01110	ec:1.3.7.12	K13545	AT4G37000	accelerated cell death 2 (ACD2)	.	.	.	.	.	-1.73263	4.53138e-28	down	-1.02993	1.11833e-10	down	-2.24631	2.18702e-45	down	-1.35373	2.90614e-05	down	-1.80162	6.64987e-09	down	-1.54195	2.37484e-05	down	-2.10135	1.4582e-09	down
LOC103862975	103862975	calcium-binding protein CML19	GO:0005509; GO:0051743	map04626	.	K13448	AT4G37010	centrin 2	.	.	4.63042	1.38063e-07	up	5.8705	3.75752e-12	up	3.33711	6.38001e-05	up	4.66639	4.43305e-09	up	.	.	.	.	.	.	4.63053	0.000168832	up	4.49479	0.000139439	up
LOC103863158	103863158	methionine aminopeptidase 1D, chloroplastic/mitochondrial	GO:0006508; GO:0070006	.	ec:3.4.11.18	K01265	AT4G37040	methionine aminopeptidase 1D	.	.	-1.42786	7.22717e-13	down	-1.24676	1.70266e-10	down	-1.44228	9.47305e-14	down	-1.74869	3.24028e-19	down	.	.	.	.	.	.	-1.73727	0.000352547	down	-1.88207	4.89072e-05	down
LOC103863070	103863070	patatin-like protein 3	GO:0006629; GO:0008152	.	.	.	AT4G37050	PATATIN-like protein 4	.	.	-4.08962	0.00855642	down	-4.08962	0.00855642	down	-4.08962	0.00855642	down	.	.	.	.	.	.	.	.	.	-5.01402	6.61092e-07	down	.	.	.
LOC103863246	103863246	patatin-like protein 1	GO:0006629; GO:0008152	.	.	.	AT4G37070	Acyl transferase/acyl hydrolase/lysophospholipase superfamily protein	.	.	.	.	.	.	.	.	.	.	.	.	.	.	.	.	.	.	.	.	.	.	.	1.05395	1.35089e-05	up
LOC103863326	103863326	patatin-like protein 1	GO:0006629; GO:0008152	.	.	.	AT4G37070	Acyl transferase/acyl hydrolase/lysophospholipase superfamily protein	.	.	.	.	.	.	.	.	.	.	.	.	.	.	.	.	.	.	.	.	.	.	.	.	.	.
LOC103863524	103863524	uncharacterized LOC103863524	.	.	.	.	AT4G37080	Protein of unknown function, DUF547	.	.	.	.	.	.	.	.	.	.	.	.	.	.	-1.63873	5.21076e-06	down	-1.08713	0.00267085	down	.	.	.	.	.	.
LOC103863725	103863725	neurofilament medium polypeptide	GO:0003735; GO:0005515; GO:0005622; GO:0005840; GO:0006412	.	.	.	AT4G37090	unknown protein	.	.	-1.19132	1.11339e-15	down	.	.	.	-1.40999	4.783e-22	down	.	.	.	.	.	.	.	.	.	.	.	.	1.01021	0.00123326	up
LOC103854623	103854623	F-box protein At1g30790	GO:0003735; GO:0005515; GO:0005622; GO:0005840; GO:0006412	.	.	.	AT1G30790	F-box and associated interaction domains-containing protein	.	.	2.76424	0.00015626	up	2.40082	0.000732583	up	1.95249	0.00800151	up	3.62873	8.15545e-08	up	.	.	.	.	.	.	.	.	.	.	.	.
LOC103863824	103863824	uncharacterized LOC103863824	GO:0003824; GO:0005886	.	.	.	AT4G37100	Pyridoxal phosphate (PLP)-dependent transferases superfamily protein	.	.	.	.	.	1.47349	2.2708e-29	up	.	.	.	1.16492	8.21036e-19	up	.	.	.	.	.	.	.	.	.	.	.	.
LOC103863912	103863912	cell division cycle-associated 7-like protein	GO:0006355	.	.	K23408	AT4G37110	Zinc-finger domain of monoamine-oxidase A repressor R1	.	.	.	.	.	.	.	.	.	.	.	-1.67349	1.95464e-10	down	-1.10301	0.00686199	down	-2.18356	5.15442e-09	down	-1.24924	0.00690207	down	-1.9358	4.21517e-06	down
LOC103864004	103864004	putative glucose-6-phosphate 1-epimerase	GO:0003824; GO:0005975; GO:0016853; GO:0030246	map00010; map01100; map01110	ec:5.1.3.15	K01792	AT4G25900	Galactose mutarotase-like superfamily protein	.	.	8.74189	0.000455463	up	8.74189	0.000455463	up	8.74189	0.000455463	up	.	.	.	.	.	.	.	.	.	.	.	.	.	.	.
LOC103864202	103864202	nuclear pore complex protein NUP58	GO:0005515; GO:0005643; GO:0006913; GO:0008139; GO:0017056	map03013	.	K14307	AT4G37130	hydroxyproline-rich glycoprotein family protein	.	.	.	.	.	.	.	.	.	.	.	.	.	.	.	.	.	.	.	.	.	.	.	.	.	.
LOC103864108	103864108	methylesterase 9	.	.	.	.	AT4G37150	methyl esterase 9	.	.	2.99599	3.44458e-19	up	.	.	.	1.5693	3.90207e-06	up	.	.	.	.	.	.	.	.	.	.	.	.	.	.	.
LOC103864293	103864293	L-ascorbate oxidase homolog	GO:0005507; GO:0005515; GO:0008270; GO:0016491; GO:0055114	.	.	.	AT4G37160	SKU5 similar 15	.	.	-5.44379	0.00042879	down	-5.44379	0.00042879	down	-5.44379	0.00042879	down	-10.6672	7.36507e-09	down	.	.	.	-11.7403	0.00023113	down	.	.	.	.	.	.
LOC103864449	103864449	pentatricopeptide repeat-containing protein At4g37170	GO:0005507; GO:0005515; GO:0008270; GO:0016491; GO:0055114	.	.	.	AT4G37170	Pentatricopeptide repeat (PPR) superfamily protein	.	.	-1.36978	0.000824927	down	-1.93718	6.25652e-07	down	-1.3195	0.00108337	down	-2.64787	1.8009e-11	down	-2.77901	0.00934471	down	-3.30501	0.00105787	down	.	.	.	-5.42537	2.40348e-06	down
LOC103864545	103864545	transcription factor HHO5	GO:0003677	.	.	.	AT4G37180	Homeodomain-like superfamily protein	.	.	1.31765	2.54859e-17	up	1.69922	5.208e-29	up	1.94966	5.58051e-37	up	3.10528	7.39793e-94	up	.	.	.	1.24186	3.44777e-15	up	1.4749	1.21018e-16	up	2.06812	1.12581e-32	up
LOC103854629	103854629	F-box protein At1g30790-like	GO:0005515	.	.	.	AT1G30790	F-box and associated interaction domains-containing protein	.	.	.	.	.	.	.	.	.	.	.	.	.	.	.	.	.	.	.	.	.	.	.	.	.	.
LOC103864634	103864634	uncharacterized LOC103864634	.	.	.	.	AT2G13770	CONTAINS InterPro DOMAIN/s: Putative harbinger transposase-derived nuclease (InterPro:IPR006912)	.	.	.	.	.	.	.	.	.	.	.	-3.08518	0.00196618	down	.	.	.	.	.	.	.	.	.	.	.	.
LOC117132109	117132109	uncharacterized LOC117132109	.	.	.	.	AT2G13770	CONTAINS InterPro DOMAIN/s: Putative harbinger transposase-derived nuclease (InterPro:IPR006912)	.	.	.	.	.	.	.	.	.	.	.	-4.12143	0.000794097	down	.	.	.	.	.	.	.	.	.	.	.	.
LOC103864728	103864728	thioredoxin-like protein HCF164, chloroplastic	GO:0006662; GO:0009507; GO:0009534; GO:0009535; GO:0010190; GO:0015035; GO:0016671; GO:0031977; GO:0045454	.	.	.	AT4G37200	Thioredoxin superfamily protein	.	.	1.13076	4.05995e-17	up	1.13076	4.05995e-17	up	.	.	.	1.21879	8.54544e-20	up	.	.	.	.	.	.	.	.	.	1.34728	1.85989e-27	up
LOC103864825	103864825	nuclear autoantigenic sperm protein	GO:0005515	.	.	.	AT4G37210	Tetratricopeptide repeat (TPR)-like superfamily protein	.	.	.	.	.	.	.	.	.	.	.	.	.	.	.	.	.	.	.	.	.	.	.	.	.	.
LOC103864917	103864917	CASP-like protein 5C1	GO:0005886; GO:0016021	.	.	.	AT4G37235	Uncharacterised protein family (UPF0497)	.	.	.	.	.	.	.	.	.	.	.	.	.	.	.	.	.	.	.	.	.	.	.	.	.	.
LOC103864993	103864993	uncharacterized LOC103864993	.	.	.	.	AT4G37240	unknown protein	.	.	-1.38812	4.17198e-05	down	-1.38812	4.17198e-05	down	-1.38812	4.17198e-05	down	.	.	.	-3.81701	0.000398223	down	-3.25244	0.00202854	down	.	.	.	.	.	.
LOC103865246	103865246	cytoplasmic tRNA 2-thiolation protein 2	GO:0000049; GO:0002098; GO:0010311; GO:0016783; GO:0034227	map04122	.	K14169	AT4G35910	Adenine nucleotide alpha hydrolases-like superfamily protein	.	.	.	.	.	.	.	.	.	.	.	.	.	.	.	.	.	.	.	.	.	.	.	.	.	.
LOC103865094	103865094	BEL1-like homeodomain protein 2	GO:0003677; GO:0006355	.	.	.	AT4G36870	BEL1-like homeodomain 2	.	.	.	.	.	.	.	.	.	.	.	.	.	.	.	.	.	.	.	.	.	.	.	.	.	.
LOC103865341	103865341	protein DA1-related 1	.	.	.	.	AT4G36860	LIM domain-containing protein	.	.	.	.	.	.	.	.	.	.	.	.	.	.	.	.	.	.	.	.	.	.	.	.	.	.
LOC103865430	103865430	probable vacuolar amino acid transporter YPQ3	.	map04148	.	K23678	AT4G36850	PQ-loop repeat family protein / transmembrane family protein	.	.	3.24142	4.04615e-79	up	4.60557	5.2073e-161	up	3.12415	5.40977e-74	up	5.58438	2.74076e-237	up	1.64868	1.87994e-112	up	2.48158	1.08425e-255	up	2.76488	1.95619e-250	up	4.12344	0	up
LOC103865519	103865519	calcium uniporter protein 1, mitochondrial	GO:0051560	.	.	K20858	AT4G36820	Protein of unknown function (DUF607)	.	.	1.08923	0.000328062	up	1.08923	0.000328062	up	2.54077	6.86408e-17	up	3.48202	1.23666e-31	up	.	.	.	.	.	.	.	.	.	2.14035	9.33113e-07	up
LOC103865611	103865611	geranylgeranyl pyrophosphate synthase, chloroplastic/chromoplastic	GO:0008299	map00900; map01100; map01110	ec:2.5.1.1; ec:2.5.1.10; ec:2.5.1.29	K13789	AT4G36810	geranylgeranyl pyrophosphate synthase 1	.	.	.	.	.	.	.	.	-1.19286	1.59965e-19	down	-1.42969	1.05e-27	down	-1.63817	1.83405e-13	down	-2.60333	5.95755e-33	down	-1.64541	6.26426e-11	down	-2.66036	1.67659e-27	down
LOC103865798	103865798	NEDD8-conjugating enzyme Ubc12	.	map04120	ec:2.3.2.34	K10579	AT4G36800	RUB1 conjugating enzyme 1	.	.	.	.	.	.	.	.	.	.	.	.	.	.	.	.	.	.	.	.	.	.	.	1.01387	8.28442e-06	up
LOC103865702	103865702	uncharacterized MFS-type transporter YfnC	GO:0016021; GO:0022857; GO:0055085	.	.	.	AT4G36790	Major facilitator superfamily protein	.	.	.	.	.	.	.	.	.	.	.	.	.	.	.	.	.	-3.04226	0.00620642	down	.	.	.	.	.	.
LOC103865897	103865897	BES1/BZR1 homolog protein 2	GO:0003700; GO:0006351; GO:0009742	map04075	.	K14503	AT4G36780	BES1/BZR1 homolog 2	.	.	1.8854	5.231e-23	up	3.38447	1.04997e-73	up	1.65751	4.72098e-18	up	3.73277	1.94193e-89	up	1.45803	1.67081e-61	up	1.43199	1.13802e-59	up	1.67612	2.10227e-64	up	2.76778	1.5352e-176	up
LOC103865989	103865989	UDP-glycosyltransferase 72C1	GO:0008194	map00940; map01110	ec:2.4.1.111	K12356	AT4G36770	UDP-Glycosyltransferase superfamily protein	.	.	.	.	.	.	.	.	.	.	.	.	.	.	.	.	.	.	.	.	.	.	.	.	.	.
LOC103866076	103866076	aminopeptidase P1	GO:0016787; GO:0070006	.	ec:3.4.11.9	K01262	AT4G36760	aminopeptidase P1	.	.	.	.	.	.	.	.	.	.	.	.	.	.	.	.	.	.	.	.	.	.	.	.	.	.
LOC103866178	103866178	homeobox-leucine zipper protein ATHB-40	GO:0003677; GO:0006355; GO:0043565	.	.	K09338	AT4G36740	Encodes a homeodomain leucine zipper class I (HD-Zip I) protein.	.	.	2.70097	1.02448e-16	up	3.61327	4.90653e-30	up	3.28536	1.6418e-24	up	3.04353	1.05474e-21	up	1.02652	0.000162703	up	.	.	.	2.10676	3.52833e-13	up	.	.	.
LOC103866462	103866462	G-box-binding factor 1	GO:0003700; GO:0006355	.	.	K09060	AT4G36730	G-box binding factor 1	.	.	1.22427	7.04269e-19	up	2.26109	1.02501e-63	up	1.79988	1.87628e-39	up	3.32657	1.10209e-134	up	1.27708	1.41388e-42	up	1.60903	9.09959e-68	up	2.01966	1.22246e-83	up	2.6364	2.62759e-143	up
LOC103866366	103866366	HVA22-like protein k	.	.	.	K17279	AT4G36720	HVA22-like protein K	.	.	.	.	.	.	.	.	.	.	.	.	.	.	.	.	.	5.8321	0.00837928	up	.	.	.	.	.	.
LOC103866272	103866272	scarecrow-like protein 15	.	.	.	.	AT4G36710	GRAS family transcription factor	.	.	.	.	.	.	.	.	.	.	.	.	.	.	.	.	.	.	.	.	.	.	.	.	.	.
LOC103854638	103854638	splicing factor U2af large subunit A-like	GO:0003676	map03040	.	K12837	AT4G36690	U2 snRNP auxilliary factor, large subunit, splicing factor	.	.	.	.	.	.	.	.	.	.	.	.	.	.	.	.	.	.	.	.	.	.	.	.	.	.
LOC103866561	103866561	probable polyol transporter 6	GO:0005215; GO:0016020; GO:0016021; GO:0022857; GO:0022891; GO:0055085	.	.	.	AT4G36670	Major facilitator superfamily protein	.	.	2.11103	1.27879e-05	up	7.11268	1.27003e-58	up	8.7403	1.7202e-11	up	13.0796	2.67789e-25	up	.	.	.	.	.	.	.	.	.	.	.	.
LOC103866654	103866654	uncharacterized LOC103866654	GO:0006352; GO:0017025; GO:0070897	.	.	.	AT4G36660	Protein of unknown function (DUF1195)	.	.	.	.	.	.	.	.	.	.	.	-1.28187	2.36812e-07	down	.	.	.	.	.	.	.	.	.	.	.	.
LOC103866748	103866748	acidic leucine-rich nuclear phosphoprotein 32-related protein	GO:0005515	.	.	.	AT3G50690	Leucine-rich repeat (LRR) family protein	.	.	1.05409	0.000184892	up	1.95506	1.29503e-13	up	1.95506	1.29503e-13	up	2.09763	1.51588e-15	up	1.2486	5.3346e-16	up	1.31769	4.67721e-18	up	1.50835	1.58782e-18	up	1.45467	1.15924e-17	up
LOC103866906	103866906	phosphatidylinositol transfer protein 3	.	.	.	K26544	AT4G36640	Sec14p-like phosphatidylinositol transfer family protein;(source:Araport11)	.	.	-1.50008	1.33846e-10	down	-1.50008	1.33846e-10	down	-1.50008	1.33846e-10	down	-1.01728	1.46056e-05	down	.	.	.	-1.32208	1.31405e-08	down	-1.99609	1.88927e-14	down	-1.64241	2.36381e-10	down
LOC103866996	103866996	GATA transcription factor 19	GO:0003700; GO:0006355; GO:0008270; GO:0043565	.	.	.	AT4G36620	GATA transcription factor 19	.	.	-2.36728	0.000332497	down	-2.36728	0.000332497	down	-2.36728	0.000332497	down	-7.85977	3.23211e-09	down	.	.	.	.	.	.	.	.	.	.	.	.
LOC103867095	103867095	monoacylglycerol lipase ABHD6	.	.	.	.	AT4G36610	alpha/beta-Hydrolases superfamily protein	.	.	.	.	.	.	.	.	.	.	.	.	.	.	.	.	.	7.64478	7.12149e-05	up	.	.	.	.	.	.
LOC103867291	103867291	monoacylglycerol lipase ABHD6	.	.	.	.	AT4G36610	alpha/beta-Hydrolases superfamily protein	.	.	.	.	.	.	.	.	.	.	.	.	.	.	.	.	.	.	.	.	.	.	.	.	.	.
LOC103867193	103867193	ATPase family AAA domain-containing protein 3C	GO:0005524; GO:0005739; GO:0007005; GO:0008270; GO:0016887	.	.	K17681	AT4G36580	AAA-type ATPase family protein	.	.	-1.28002	3.3619e-08	down	.	.	.	.	.	.	.	.	.	.	.	.	2.14336	4.7675e-06	up	.	.	.	.	.	.
LOC103867386	103867386	protein RADIALIS-like 3	GO:0003700; GO:0005634	.	.	.	AT1G75250	RAD-like 6	.	.	-2.81466	0.000864399	down	-5.8297	6.42623e-09	down	-2.59287	0.00145595	down	-3.33891	2.58184e-05	down	.	.	.	-5.17005	0.00276335	down	.	.	.	.	.	.
LOC103867481	103867481	U-box domain-containing protein 5	GO:0004842; GO:0005488; GO:0016567	.	.	.	AT4G36550	ARM repeat superfamily protein	.	.	-2.3956	5.30823e-06	down	-2.3956	5.30823e-06	down	-2.3956	5.30823e-06	down	.	.	.	.	.	.	.	.	.	.	.	.	-9.82401	0.000210003	down
LOC103867579	103867579	pheophytinase, chloroplastic	GO:0009507; GO:0009941	.	.	.	AT4G36530	alpha/beta-Hydrolases superfamily protein	.	.	-2.9385	7.38349e-17	down	-2.9385	7.38349e-17	down	-1.46047	6.01159e-05	down	-3.61178	1.13735e-24	down	-2.25563	1.07371e-14	down	-2.59096	2.88618e-19	down	-2.5906	2.12863e-15	down	-2.44596	4.04879e-14	down
LOC103867667	103867667	trichohyalin	.	.	.	.	AT4G36520	Chaperone DnaJ-domain superfamily protein	.	.	.	.	.	.	.	.	.	.	.	.	.	.	.	.	.	.	.	.	.	.	.	.	.	.
LOC103867758	103867758	uncharacterized LOC103867758	.	.	.	.	AT4G36500	unknown protein	.	.	2.423	4.34561e-17	up	2.423	4.34561e-17	up	3.5116	7.82693e-09	up	7.61891	8.90303e-41	up	.	.	.	.	.	.	.	.	.	.	.	.
LOC103867852	103867852	uncharacterized LOC103867852	.	.	.	.	AT4G36500	unknown protein	.	.	.	.	.	3.75457	2.7367e-79	up	2.24181	1.43651e-20	up	6.29657	3.80769e-166	up	.	.	.	4.42981	8.31043e-09	up	.	.	.	4.69249	4.33476e-08	up
LOC103867926	103867926	salicylate carboxymethyltransferase	GO:0008168	.	.	.	AT4G36470	S-adenosyl-L-methionine-dependent methyltransferases superfamily protein	.	.	1.19425	5.48174e-08	up	1.19425	5.48174e-08	up	1.19425	5.48174e-08	up	.	.	.	.	.	.	.	.	.	.	.	.	1.07475	0.000119974	up
LOC103868026	103868026	long chain base biosynthesis protein 1	GO:0003824; GO:0009058; GO:0030170	map00600; map01100	ec:2.3.1.50	K00654	AT4G36480	long-chain base1	.	.	.	.	.	.	.	.	.	.	.	-1.06845	1.53384e-09	down	.	.	.	.	.	.	.	.	.	.	.	.
LOC103868119	103868119	phosphatidylinositol/phosphatidylcholine transfer protein SFH12	GO:0004601; GO:0006979; GO:0020037; GO:0042744; GO:0055114	.	.	K26544	AT4G36490	SEC14-like 12	.	.	.	.	.	.	.	.	4.66789	0.00124008	up	4.1304	0.00322428	up	.	.	.	.	.	.	.	.	.	.	.	.
LOC103854666	103854666	peroxidase 49	GO:0004601; GO:0006979; GO:0020037; GO:0042744; GO:0055114	map00940; map01100; map01110	ec:1.11.1.7	K00430	AT4G36430	Peroxidase superfamily protein	.	.	.	.	.	.	.	.	.	.	.	.	.	.	.	.	.	.	.	.	.	.	.	.	.	.
LOC103868293	103868293	uncharacterized LOC103868293	.	.	.	.	AT4G36440	unknown protein	.	.	.	.	.	.	.	.	.	.	.	-1.27184	2.6946e-16	down	.	.	.	.	.	.	.	.	.	.	.	.
LOC103868215	103868215	peroxidase 49	GO:0004601; GO:0006979; GO:0020037; GO:0055114	map00940; map01100; map01110	ec:1.11.1.7	K00430	AT4G36430	Peroxidase superfamily protein	.	.	.	.	.	.	.	.	.	.	.	.	.	.	.	.	.	.	.	.	.	.	.	.	.	.
LOC103868454	103868454	probable ubiquitin-conjugating enzyme E2 17	GO:0005524; GO:0016740	map04120	ec:2.3.2.25	K10688	AT4G36410	ubiquitin-conjugating enzyme 17	.	.	1.36839	7.18053e-09	up	5.22533	1.0031e-122	up	.	.	.	5.50817	6.54011e-142	up	.	.	.	3.74864	1.58079e-103	up	.	.	.	6.05889	4.05984e-213	up
LOC103868546	103868546	CDK5RAP1-like protein	GO:0003824; GO:0005737; GO:0006400; GO:0016740; GO:0035596; GO:0051536; GO:0051539	.	.	.	AT4G36390	Methylthiotransferase	.	.	.	.	.	.	.	.	.	.	.	.	.	.	.	.	.	.	.	.	.	.	.	.	.	.
LOC103868633	103868633	3-epi-6-deoxocathasterone 23-monooxygenase CYP90C1	GO:0004497; GO:0005506; GO:0016705; GO:0020037; GO:0055114	map00905; map01100; map01110	ec:1.14.14.147	K12637	AT4G36380	Cytochrome P450 superfamily protein	.	.	-2.61667	5.65877e-09	down	-2.61667	5.65877e-09	down	-1.46208	0.00134705	down	.	.	.	.	.	.	.	.	.	.	.	.	.	.	.
LOC103868724	103868724	beta-galactosidase 3	GO:0004553; GO:0004565; GO:0005975; GO:0009505; GO:0030246	.	.	.	AT4G36360	beta-galactosidase 3	.	.	-1.36999	2.13973e-16	down	-3.92669	4.11845e-128	down	-1.8562	1.39506e-29	down	-4.97912	1.78828e-202	down	-2.42941	2.50946e-74	down	-2.88855	4.46901e-104	down	-2.08464	3.47089e-44	down	-3.23113	7.19903e-104	down
LOC103869019	103869019	protein MICRORCHIDIA 2	.	.	.	.	AT4G36290	compromised recognition of TCV 1	.	.	.	.	.	-1.46143	1.03159e-67	down	.	.	.	.	.	.	.	.	.	.	.	.	.	.	.	.	.	.
LOC103869167	103869167	protein SHI RELATED SEQUENCE 2	GO:0005634; GO:0007275; GO:0009734; GO:0009851	.	.	.	AT4G36260	Lateral root primordium (LRP) protein-related	.	.	.	.	.	.	.	.	.	.	.	.	.	.	.	.	.	.	.	.	.	.	.	.	.	.
LOC103869258	103869258	aldehyde dehydrogenase family 3 member F1	GO:0004030; GO:0006081; GO:0008152; GO:0016491; GO:0016620; GO:0055114	map00010; map00053; map00071; map00280; map00310; map00330; map00340; map00380; map00410; map00561; map00620; map00770; map01100; map01110; map01240	ec:1.2.1.3	K00128	AT4G36250	aldehyde dehydrogenase 3F1	ALDH	TCA	-1.36943	3.43592e-11	down	-1.06183	1.80788e-07	down	-2.03512	6.43642e-24	down	.	.	.	-1.02597	5.81948e-05	down	.	.	.	.	.	.	.	.	.
LOC103869353	103869353	GATA transcription factor 7	GO:0003677; GO:0003700; GO:0005634; GO:0006355; GO:0007623; GO:0008270; GO:0009416; GO:0043565; GO:0045893	.	.	.	AT4G36240	GATA transcription factor 7	.	.	.	.	.	.	.	.	.	.	.	-3.66506	0.000296452	down	-6.00831	0.00081158	down	-10.0555	9.92738e-07	down	.	.	.	.	.	.
LOC103869504	103869504	glycine-rich protein 5	.	.	.	.	.	.	.	.	-2.33809	4.97562e-05	down	-2.33809	4.97562e-05	down	2.39323	1.6395e-05	up	.	.	.	.	.	.	.	.	.	.	.	.	.	.	.
LOC103869607	103869607	cytochrome P450 84A1	GO:0005506; GO:0016705; GO:0020037; GO:0055114	map00940; map01100; map01110	.	K09755	AT4G36220	ferulic acid 5-hydroxylase 1	.	.	.	.	.	-1.95893	1.61521e-26	down	.	.	.	-2.56846	6.94815e-44	down	.	.	.	-2.79163	4.446e-06	down	.	.	.	-4.71823	2.35725e-12	down
LOC103869705	103869705	transmembrane and coiled-coil domain-containing protein 4	GO:0016021	.	.	.	AT4G36210	Protein of unknown function (DUF726)	.	.	.	.	.	1.64835	2.74174e-84	up	.	.	.	1.35796	1.37943e-57	up	1.76572	4.90301e-27	up	1.76831	1.97009e-27	up	1.30723	3.2006e-12	up	1.31196	1.15813e-12	up
LOC103869796	103869796	probable serine protease EDA2	GO:0006508; GO:0008236	.	.	.	AT4G36195	Serine carboxypeptidase S28 family protein	.	.	.	.	.	.	.	.	.	.	.	.	.	.	.	.	.	.	.	.	.	.	.	.	.	.
LOC103869882	103869882	probable LRR receptor-like serine/threonine-protein kinase At4g36180	GO:0004672; GO:0005515; GO:0005524; GO:0006468	.	.	.	AT4G36180	Leucine-rich receptor-like protein kinase family protein	.	.	-1.11461	7.10984e-06	down	-3.33448	1.64281e-45	down	-1.47583	1.12549e-09	down	-3.61695	1.72128e-52	down	-2.06859	0.00017644	down	-2.89876	3.16878e-08	down	-1.8492	0.00410625	down	-3.7224	1.50096e-10	down
LOC103870065	103870065	NAC domain-containing protein 76	GO:0003677; GO:0006355	.	.	.	AT4G36160	Encodes a NAC-domain transcription factor that is expressed in developing xylem. Over expression of this protein causes ectopic secondary cell wall growth. Complements some of the cell wall defects seen in SND1/NST1 double mutants.	.	.	.	.	.	.	.	.	.	.	.	.	.	.	.	.	.	.	.	.	.	.	.	.	.	.
LOC103870155	103870155	disease resistance-like protein CSA1	GO:0005515; GO:0007165; GO:0043531	.	.	.	AT4G36150	Disease resistance protein (TIR-NBS-LRR class) family	.	.	.	.	.	.	.	.	.	.	.	-1.05654	7.3271e-05	down	.	.	.	.	.	.	.	.	.	.	.	.
LOC103870247	103870247	disease resistance protein RRS1	GO:0005515; GO:0007165	.	.	.	AT4G36140	disease resistance protein (TIR-NBS-LRR class);(source:Araport11)	.	.	.	.	.	.	.	.	.	.	.	.	.	.	.	.	.	.	.	.	.	.	.	.	.	.
LOC103870340	103870340	60S ribosomal protein L8-3	GO:0003735; GO:0005622; GO:0005840; GO:0006412	map03010	.	K02938	AT4G36130	Ribosomal protein L2 family	.	.	-1.25932	5.34075e-25	down	-1.38953	5.69296e-31	down	-1.18477	2.38559e-22	down	-1.38328	9.46143e-31	down	.	.	.	.	.	.	.	.	.	.	.	.
LOC103870499	103870499	filament-like plant protein 5	.	.	.	.	AT4G36120	filament-like protein (DUF869);(source:Araport11)	.	.	-3.10605	1.34244e-14	down	-3.10605	1.34244e-14	down	-1.20393	0.00364398	down	-3.42719	1.14004e-16	down	.	.	.	-5.44847	0.000516552	down	.	.	.	-10.8277	1.52743e-06	down
LOC103870600	103870600	protein SMALL AUXIN UP-REGULATED RNA 10	GO:0009733	map04075	.	K14488	AT4G36110	SAUR-like auxin-responsive protein family	.	.	.	.	.	.	.	.	.	.	.	.	.	.	.	.	.	.	.	.	.	.	.	.	.	.
LOC103870694	103870694	oral-facial-digital syndrome 1 protein	GO:0005634; GO:0009639; GO:0009959	.	.	.	AT2G17990	BEST Arabidopsis thaliana protein match is: kinectin-related (TAIR:AT5G66250.3)	.	.	.	.	.	.	.	.	.	.	.	.	.	.	.	.	.	.	.	.	.	.	.	-1.1977	0.0093997	down
LOC103870848	103870848	RNA demethylase ALKBH9B	GO:0003729; GO:0016491; GO:0055114	.	ec:1.14.11.53	K10767	AT4G36090	oxidoreductase, 2OG-Fe(II) oxygenase family protein	.	.	-1.34748	0.00992479	down	-1.34748	0.00992479	down	-1.34748	0.00992479	down	.	.	.	.	.	.	.	.	.	-2.52425	0.000612659	down	.	.	.
LOC103871184	103871184	transformation/transcription domain-associated protein	GO:0005488; GO:0005515; GO:0005829; GO:0016301; GO:0070461	map03082	.	K08874	AT4G36080	phosphotransferases, alcohol group as acceptor;binding;inositol or phosphatidylinositol kinases	.	.	.	.	.	.	.	.	.	.	.	1.05326	2.00501e-17	up	.	.	.	1.51791	1.26071e-05	up	.	.	.	.	.	.
LOC103871090	103871090	transcription factor bHLH11	.	.	.	.	AT4G36060	Negative TF that regulates Fe homeostasis; inhibits bHLH IVc proteins by recruiting the TOPLESS/TOPLESS-RELATED corepressors.	.	.	.	.	.	.	.	.	.	.	.	.	.	.	.	.	.	.	.	.	.	.	.	.	.	.
LOC103870940	103870940	DNA-(apurinic or apyrimidinic site) lyase 2	GO:0004518; GO:0004527; GO:0006281; GO:0008270; GO:0046403; GO:0080111	.	ec:3.1.11.2	K10772	AT4G36050	Encodes a base excision repair protein with 3'-phosphatase activity and strong 3'-5' exonuclease activity. Together with ZDP, it plays overlapping roles in the maintenance of epigenome and genome stability in plants.	.	.	.	.	.	.	.	.	.	.	.	.	.	.	.	.	.	.	.	.	.	.	.	.	.	.
LOC103871280	103871280	chaperone protein dnaJ 11, chloroplastic	.	.	.	.	AT4G36040	Chaperone DnaJ-domain superfamily protein	.	.	2.06001	9.09024e-27	up	3.3183	1.84262e-69	up	3.35559	6.42085e-70	up	4.43334	8.43344e-123	up	.	.	.	.	.	.	1.72546	1.31909e-56	up	1.76943	5.51364e-60	up
LOC103871381	103871381	cold shock domain-containing protein 3	GO:0003676; GO:0003677; GO:0006355; GO:0008270	.	.	K09250	AT4G36020	Encodes a cold shock domain protein. Involved in cold acclimation by blocking the secondary structure of mRNA which in turn facilitates translation at cold temperature.	.	.	.	.	.	.	.	.	.	.	.	.	.	.	.	.	.	1.27433	1.03266e-25	up	.	.	.	.	.	.
LOC103871578	103871578	thaumatin-like protein 1	.	.	.	.	AT4G36010	Pathogenesis-related thaumatin superfamily protein	.	.	.	.	.	.	.	.	.	.	.	.	.	.	.	.	.	.	.	.	.	.	.	.	.	.
LOC103871480	103871480	calmodulin-lysine N-methyltransferase	GO:0002239; GO:0005737; GO:0006970; GO:0009408; GO:0009409; GO:0009630; GO:0009651; GO:0009733; GO:0009737; GO:0009787; GO:0010928; GO:0018025; GO:0032259; GO:0080147; GO:1901000; GO:1902074; GO:2000070; GO:2000280	map00310; map01100	ec:2.1.1.60	K18826	AT4G35987	S-adenosyl-L-methionine-dependent methyltransferases superfamily protein	.	.	1.1771	1.03136e-07	up	1.1771	1.03136e-07	up	1.1771	1.03136e-07	up	1.75354	9.74577e-16	up	.	.	.	.	.	.	.	.	.	.	.	.
LOC103871813	103871813	uncharacterized LOC103871813	.	.	.	.	AT4G35980	unknown protein	.	.	1.51758	2.05199e-19	up	1.51758	2.05199e-19	up	.	.	.	1.49676	4.85628e-19	up	.	.	.	.	.	.	.	.	.	1.28371	0.000216478	up
LOC103871729	103871729	L-ascorbate peroxidase 5, peroxisomal	GO:0004601; GO:0006979; GO:0020037; GO:0055114	map00053; map00480; map01100	ec:1.11.1.11	K00434	AT4G35970	ascorbate peroxidase 5	.	.	.	.	.	.	.	.	.	.	.	-3.55759	0.000120445	down	.	.	.	.	.	.	.	.	.	.	.	.
LOC103871902	103871902	rac-like GTP-binding protein ARAC6	GO:0003924; GO:0005525; GO:0007264	map04145; map04148	.	K04392	AT4G35950	RAC-like 6	.	.	.	.	.	.	.	.	.	.	.	.	.	.	.	.	.	.	.	.	.	.	.	.	.	.
LOC103871997	103871997	vicilin-like seed storage protein At2g18540	.	.	.	.	AT4G35940	hypothetical protein;(source:Araport11)	.	.	1.0875	3.22508e-17	up	1.0875	3.22508e-17	up	1.14359	1.63323e-17	up	4.3035	1.07521e-244	up	.	.	.	2.75376	9.90052e-20	up	1.13471	0.00294897	up	1.81414	1.82894e-07	up
LOC103872098	103872098	protein MID1-COMPLEMENTING ACTIVITY 1	.	.	.	.	AT4G35920	Encodes an integral plasma membrane protein. Functionally complements the yeast mid1 mutant, a deficiency of Ca2+ influx. Involved in Ca2+ influx and mechanical sensing in roots. An over-expression line showed increased Ca2+ uptake than the wild type plant. The primary root of a knock-out mutant failed to penetrate a harder agar medium from a softer medium.	.	.	-1.47925	1.04524e-07	down	-1.47925	1.04524e-07	down	-1.47925	1.04524e-07	down	-2.74936	7.31064e-23	down	-1.71494	4.68276e-05	down	-2.21992	4.13094e-08	down	-1.63675	0.000771669	down	-1.81412	8.1347e-05	down
LOC103872246	103872246	protein FD	GO:0003700; GO:0006355; GO:0045893	map04075	.	K14432	AT4G35900	Basic-leucine zipper (bZIP) transcription factor family protein	.	.	.	.	.	.	.	.	.	.	.	.	.	.	.	.	.	.	.	.	.	.	.	.	.	.
LOC117131813	117131813	uncharacterized LOC117131813	.	.	.	.	.	.	.	.	3.73366	0.000334968	up	3.73366	0.000334968	up	4.37333	0.000228856	up	6.23377	2.82725e-08	up	9.27615	3.97889e-09	up	9.85361	1.758e-10	up	.	.	.	7.19727	2.34068e-06	up
LOC117132112	117132112	glutathione S-transferase T3-like	.	.	.	.	AT3G47680	DNA binding	.	.	.	.	.	.	.	.	.	.	.	.	.	.	.	.	.	.	.	.	.	.	.	.	.	.
LOC103854675	103854675	uncharacterized LOC103854675	.	.	.	.	AT2G13770	CONTAINS InterPro DOMAIN/s: Putative harbinger transposase-derived nuclease (InterPro:IPR006912)	.	.	.	.	.	.	.	.	.	.	.	.	.	.	.	.	.	.	.	.	.	.	.	.	.	.
LOC103872339	103872339	la-related protein 1C	.	.	.	K18757	AT4G35890	winged-helix DNA-binding transcription factor family protein	.	.	.	.	.	.	.	.	.	.	.	.	.	.	.	.	.	.	.	.	.	.	.	.	.	.
LOC103872417	103872417	aspartyl protease family protein 1	GO:0004190; GO:0006508	.	.	.	AT4G35880	Eukaryotic aspartyl protease family protein	.	.	.	.	.	-3.39561	9.66556e-49	down	.	.	.	-3.72297	1.92295e-56	down	.	.	.	-3.59366	3.86912e-11	down	.	.	.	-13.3253	1.05773e-16	down
LOC103872509	103872509	ras-related protein RABB1b	GO:0003924; GO:0005525; GO:0009507	.	.	K07877	AT4G35860	GTP-binding 2	.	.	1.17229	3.98278e-29	up	2.83434	2.14145e-170	up	1.07369	7.01805e-25	up	3.1784	2.48831e-215	up	2.00142	8.06342e-105	up	2.37488	4.05088e-148	up	2.31592	2.05626e-112	up	3.15861	4.34669e-210	up
LOC103872601	103872601	pentatricopeptide repeat-containing protein At4g35850, mitochondrial	GO:0003729; GO:0005515; GO:0005739	.	.	.	AT4G35850	Pentatricopeptide repeat (PPR) superfamily protein	.	.	-1.23969	6.39413e-27	down	-1.05596	2.15718e-20	down	-1.01305	1.52285e-18	down	.	.	.	-1.2258	5.96361e-16	down	.	.	.	-1.00445	6.97401e-09	down	.	.	.
LOC103872677	103872677	NEP1-interacting protein 1	GO:0016021	.	.	.	AT4G35840	RING/U-box superfamily protein	.	.	.	.	.	1.47918	6.6062e-46	up	.	.	.	1.71457	1.71118e-62	up	.	.	.	1.08934	4.79204e-09	up	.	.	.	1.77785	2.0258e-18	up
LOC103873312	103873312	aconitate hydratase 1	.	map00020; map00630; map01100; map01110; map01200; map01210; map01230	ec:4.2.1.3	K01681	AT4G35830	aconitase 1	ACO	TCA	.	.	.	1.52768	5.2114e-56	up	.	.	.	2.14852	9.46979e-110	up	.	.	.	1.88964	3.44402e-32	up	.	.	.	1.53519	2.01994e-17	up
LOC103873157	103873157	prolyl 4-hydroxylase 5	GO:0005506; GO:0016491; GO:0016705; GO:0031418; GO:0055114	map00330; map01100	ec:1.14.11.2	K00472	AT2G17720	2-oxoglutarate (2OG) and Fe(II)-dependent oxygenase superfamily protein	.	.	.	.	.	.	.	.	.	.	.	.	.	.	.	.	.	.	.	.	.	.	.	.	.	.
LOC103872989	103872989	probable prolyl 4-hydroxylase 11	GO:0005506; GO:0016491; GO:0016705; GO:0031418; GO:0055114	map00330; map01100	ec:1.14.11.2	K00472	AT4G35820	2-oxoglutarate (2OG) and Fe(II)-dependent oxygenase superfamily protein	.	.	.	.	.	.	.	.	.	.	.	.	.	.	.	.	.	.	.	.	.	.	.	.	.	.
LOC117132128	117132128	probable prolyl 4-hydroxylase 8	.	.	.	.	AT4G35810	2-oxoglutarate-dependent dioxygenase	.	.	.	.	.	.	.	.	.	.	.	.	.	.	.	.	.	.	.	.	.	.	.	.	.	.
LOC103872771	103872771	probable prolyl 4-hydroxylase 8	GO:0005506; GO:0016491; GO:0016705; GO:0031418; GO:0055114	map00330; map01100	ec:1.14.11.2	K00472	AT4G35810	2-oxoglutarate-dependent dioxygenase	.	.	.	.	.	.	.	.	.	.	.	.	.	.	.	.	.	.	.	.	.	.	.	.	.	.
LOC103873389	103873389	DNA-directed RNA polymerase II subunit 1	.	map03020; map03420	ec:2.7.7.6	K03006	AT4G35800	Encodes the unique largest subunit of nuclear DNA-dependent RNA polymerase II; the ortholog of budding yeast RPB1 and a homolog of the E. coli RNA polymerase beta prime subunit.	.	.	2.5339	2.51719e-13	up	2.5339	2.51719e-13	up	1.26104	0.000439779	up	2.46139	2.33384e-13	up	.	.	.	.	.	.	.	.	.	.	.	.
LOC103873479	103873479	phospholipase D delta	GO:0003677; GO:0003824; GO:0003899; GO:0006351; GO:0006366	map00564; map00565; map01100; map01110; map04144	ec:3.1.4.4	K01115	AT4G35790	phospholipase D delta	.	.	1.07752	8.91927e-29	up	1.3819	8.21822e-48	up	1.28429	7.69769e-41	up	1.67506	1.13137e-69	up	1.70702	2.14097e-29	up	1.20246	3.50454e-15	up	1.22112	2.28016e-12	up	.	.	.
LOC103873570	103873570	serine/arginine-rich splicing factor SR45a	GO:0003676	map03040	.	K12897	AT4G35785	RNA-binding (RRM/RBD/RNP motifs) family protein	.	.	-1.06558	1.51188e-10	down	-1.06558	1.51188e-10	down	-1.06558	1.51188e-10	down	.	.	.	.	.	.	.	.	.	.	.	.	.	.	.
LOC103873664	103873664	uncharacterized LOC103873664	.	.	.	.	AT4G35783	ROTUNDIFOLIA like 6	.	.	.	.	.	.	.	.	.	.	.	.	.	.	.	.	.	.	.	.	.	.	.	.	.	.
LOC103873743	103873743	senescence-associated protein DIN1	GO:0006979; GO:0007568; GO:0009507; GO:0009611; GO:0009753	.	.	.	AT4G35770	Rhodanese/Cell cycle control phosphatase superfamily protein	.	.	4.28407	6.95796e-43	up	6.52345	7.52476e-100	up	6.11623	9.06192e-86	up	8.28645	2.45053e-158	up	1.15241	6.20633e-20	up	3.33008	9.12489e-164	up	2.87567	1.53894e-96	up	5.4741	0	up
LOC103873899	103873899	thiol-disulfide oxidoreductase LTO1	.	.	.	.	AT4G35760	NAD(P)H dehydrogenase (quinone)s	.	.	1.30283	3.30827e-13	up	1.30283	3.30827e-13	up	1.30283	3.30827e-13	up	1.21114	1.40712e-11	up	.	.	.	.	.	.	.	.	.	1.66873	1.9034e-17	up
LOC103874094	103874094	ganglioside-induced differentiation-associated protein 2	.	.	.	.	AT4G35750	SEC14 cytosolic factor family protein / phosphoglyceride transfer family protein	.	.	1.14723	2.30143e-14	up	2.63513	1.08018e-73	up	1.30742	1.48493e-18	up	2.52415	7.04381e-68	up	.	.	.	1.14246	2.1207e-64	up	1.46336	1.91679e-83	up	2.21452	3.82404e-192	up
LOC103874176	103874176	uncharacterized LOC103874176	GO:0015031	.	.	.	AT4G35730	Regulator of Vps4 activity in the MVB pathway protein	.	.	.	.	.	.	.	.	.	.	.	.	.	.	.	.	.	.	.	.	1.07922	0.00455019	up	.	.	.
LOC103874453	103874453	uncharacterized LOC103874453	.	.	.	.	AT4G35690	Arabidopsis protein of unknown function (DUF241)	.	.	3.92521	1.08554e-34	up	3.45585	1.01669e-27	up	5.30526	1.65644e-61	up	4.8215	1.23561e-51	up	3.03926	7.35888e-45	up	1.93528	8.42259e-19	up	2.36644	5.86227e-22	up	.	.	.
LOC103874360	103874360	uncharacterized LOC103874360	GO:0003676; GO:0048235	.	.	.	AT4G35700	zinc finger (C2H2 type) family protein	.	.	.	.	.	.	.	.	.	.	.	.	.	.	.	.	.	9.01255	4.26123e-06	up	.	.	.	.	.	.
LOC103874551	103874551	uncharacterized LOC103874551	.	.	.	.	AT4G35680	Arabidopsis protein of unknown function (DUF241)	.	.	4.25394	0.00045782	up	3.42658	0.00364855	up	6.6894	3.37984e-08	up	5.19255	1.38296e-05	up	.	.	.	.	.	.	5.89879	1.05947e-05	up	.	.	.
LOC103874642	103874642	uncharacterized LOC103874642	GO:0003676	.	.	.	AT4G35610	zinc finger (C2H2 type) family protein	.	.	6.34416	0.00508557	up	6.37369	0.00296249	up	6.37369	0.00296249	up	.	.	.	.	.	.	.	.	.	-8.14777	0.00963413	down	.	.	.
LOC103874733	103874733	probable serine/threonine-protein kinase CST	GO:0004672; GO:0005524; GO:0006468	.	.	K00924	AT4G35600	Protein kinase superfamily protein	.	.	1.26242	4.72956e-09	up	1.26242	4.72956e-09	up	1.26242	4.72956e-09	up	.	.	.	.	.	.	3.25866	0.00243972	up	.	.	.	.	.	.
LOC117132130	117132130	uncharacterized LOC117132130	.	.	.	.	AT1G10000	Ribonuclease H-like superfamily protein	.	.	.	.	.	.	.	.	.	.	.	.	.	.	.	.	.	.	.	.	.	.	.	.	.	.
LOC103874820	103874820	protein RKD5	GO:0003700	.	.	.	AT4G35590	RWP-RK domain-containing protein	.	.	-3.67145	7.70693e-14	down	-3.67145	7.70693e-14	down	-3.67145	7.70693e-14	down	-2.65287	5.18857e-08	down	.	.	.	.	.	.	.	.	.	-9.38151	4.98054e-05	down
LOC103874892	103874892	uncharacterized LOC103874892	.	.	.	.	AT4G12735	unknown protein	.	.	5.65384	0.00558653	up	5.88293	0.0022461	up	5.88293	0.0022461	up	4.3497	0.00406382	up	.	.	.	.	.	.	.	.	.	.	.	.
LOC103874981	103874981	uncharacterized LOC103874981	.	.	.	.	AT4G12735	unknown protein	.	.	.	.	.	.	.	.	.	.	.	.	.	.	.	.	.	.	.	.	.	.	.	.	.	.
LOC103875070	103875070	high mobility group B protein 4	GO:0005634	.	.	K25507	AT2G17560	high mobility group B4	.	.	.	.	.	.	.	.	.	.	.	.	.	.	.	.	.	.	.	.	.	.	.	.	.	.
LOC103875250	103875250	WUSCHEL-related homeobox 13	GO:0003677	.	.	.	AT4G35550	WUSCHEL related homeobox 13	.	.	.	.	.	.	.	.	.	.	.	-2.33749	3.85803e-17	down	.	.	.	-3.39683	0.000506374	down	.	.	.	-3.01396	0.00653137	down
LOC103875157	103875157	plant-specific TFIIB-related protein PTF2	GO:0001093; GO:0003690; GO:0005634; GO:0006352; GO:0006355; GO:0009793; GO:0009846; GO:0042803; GO:0070063; GO:0070897	.	.	.	AT4G35540	zinc ion binding;transcription regulators	.	.	1.37814	2.2421e-08	up	1.37814	2.2421e-08	up	1.37814	2.2421e-08	up	2.35625	1.53825e-22	up	.	.	.	.	.	.	.	.	.	.	.	.
LOC103875346	103875346	uncharacterized LOC103875346	GO:0017176	map00563; map01100	.	K03858	AT4G35530	phosphatidylinositolglycan-related	.	.	-2.67224	2.54976e-09	down	-6.14302	3.6896e-23	down	-1.72184	0.000122465	down	-3.42842	3.4336e-13	down	.	.	.	.	.	.	.	.	.	-8.85983	0.000644604	down
LOC103875432	103875432	uncharacterized LOC103875432	.	.	.	.	AT4G35510	unknown protein	.	.	-5.4541	0.00175265	down	-5.4541	0.00175265	down	-5.4541	0.00175265	down	-5.65336	0.00103408	down	.	.	.	.	.	.	.	.	.	.	.	.
LOC103827554	103827554	probable serine/threonine-protein kinase sky1	GO:0004672; GO:0005524; GO:0006468	.	ec:2.7.11.1	K08832	AT4G35500	Protein kinase superfamily protein	.	.	.	.	.	.	.	.	.	.	.	.	.	.	.	.	.	.	.	.	.	.	.	.	.	.
LOC103827701	103827701	probable E3 ubiquitin-protein ligase ATL45	.	.	.	.	AT4G35480	RING-H2 finger A3B	.	.	1.57549	1.42594e-23	up	1.83091	2.39426e-32	up	1.69412	8.42587e-28	up	1.26981	3.04482e-16	up	.	.	.	-1.33589	5.34625e-05	down	.	.	.	-1.92621	1.56574e-07	down
LOC103827798	103827798	plant intracellular Ras-group-related LRR protein 4	GO:0005515	.	.	.	AT4G35470	plant intracellular ras group-related LRR 4	.	.	.	.	.	2.71829	1.43817e-113	up	.	.	.	2.65081	3.54196e-108	up	.	.	.	.	.	.	1.02486	1.2627e-07	up	.	.	.
LOC103827950	103827950	ankyrin repeat domain-containing protein 2A	GO:0005515; GO:0016491; GO:0055114	.	.	.	AT4G35450	ankyrin repeat-containing protein 2	.	.	.	.	.	1.61709	4.26175e-141	up	.	.	.	1.4521	3.13802e-114	up	.	.	.	1.16956	9.63103e-32	up	.	.	.	1.72835	4.54751e-55	up
LOC103828107	103828107	chloride channel protein CLC-e	GO:0003824; GO:0005247; GO:0006821; GO:0009535; GO:0016020; GO:0050662; GO:0055085	.	.	K03281	AT4G35440	chloride channel E	.	.	1.65132	3.16691e-13	up	1.65132	3.16691e-13	up	1.65132	3.16691e-13	up	2.0517	1.10732e-19	up	1.40078	0.0011335	up	1.43199	0.000543477	up	1.30366	0.00960832	up	1.76942	0.000110653	up
LOC103828251	103828251	tetraketide alpha-pyrone reductase 1	GO:0003824; GO:0050662	.	.	.	AT4G35420	dihydroflavonol 4-reductase-like1	.	.	.	.	.	.	.	.	2.63629	1.17976e-07	up	1.30553	0.0092782	up	.	.	.	.	.	.	.	.	.	.	.	.
LOC103854694	103854694	putative F-box/LRR-repeat protein At3g18150	GO:0005515	.	.	.	AT3G18150	RNI-like superfamily protein	.	.	.	.	.	.	.	.	3.05571	2.25376e-06	up	.	.	.	.	.	.	.	.	.	.	.	.	.	.	.
LOC103828348	103828348	AP-1 complex subunit sigma-2	GO:0006810; GO:0006886; GO:0008565; GO:0015031; GO:0016192; GO:0030117	.	.	K12394	AT4G35410	Clathrin adaptor complex small chain family protein	.	.	-2.3827	3.31073e-08	down	-2.3827	3.31073e-08	down	-2.3827	3.31073e-08	down	-1.79061	3.73099e-05	down	.	.	.	-2.20124	0.000328617	down	-1.94792	0.0085088	down	-2.06975	0.00265551	down
LOC103828491	103828491	AT-hook motif nuclear-localized protein 25	GO:0003680; GO:0003700; GO:0005634; GO:0009938; GO:0043621	.	.	.	AT4G35390	AT-hook protein of GA feedback 1	.	.	.	.	.	.	.	.	-1.43417	0.00430611	down	.	.	.	.	.	.	.	.	.	.	.	.	-8.52932	0.000606695	down
LOC103828580	103828580	brefeldin A-inhibited guanine nucleotide-exchange protein 4	GO:0005086; GO:0005488; GO:0032012	map04144	.	K18442	AT4G35380	SEC7-like guanine nucleotide exchange family protein	.	.	.	.	.	2.27444	5.45467e-24	up	.	.	.	2.65302	5.68215e-32	up	.	.	.	.	.	.	-23.3574	2.40653e-15	down	.	.	.
LOC103854704	103854704	periodic tryptophan protein 1 homolog	.	.	.	K14791	AT4G35370	Transducin/WD40 repeat-like superfamily protein	.	.	.	.	.	.	.	.	.	.	.	.	.	.	.	.	.	.	.	.	.	.	.	.	.	.
LOC103828892	103828892	damage-control phosphatase At2g17340	.	.	.	K24854	AT4G35360	pantothenate kinase;(source:Araport11)	.	.	-1.30986	2.63475e-15	down	-1.30986	2.63475e-15	down	.	.	.	-1.20104	5.03262e-13	down	.	.	.	.	.	.	.	.	.	-1.10061	6.59073e-07	down
LOC103828815	103828815	cysteine protease XCP1	GO:0000325; GO:0005634; GO:0006508; GO:0008234; GO:0010623	.	.	K16290	AT4G35350	xylem cysteine peptidase 1	.	.	.	.	.	.	.	.	-1.22571	1.58443e-10	down	-1.31533	3.34222e-12	down	.	.	.	-1.77217	9.61876e-11	down	.	.	.	.	.	.
LOC103828661	103828661	CMP-sialic acid transporter 4	GO:0000139; GO:0005351; GO:0008643; GO:0015165; GO:0016021; GO:0090481	.	.	K15272	AT4G35335	Nucleotide-sugar transporter family protein	.	.	-1.12032	0.00025374	down	-3.70329	1.83063e-29	down	.	.	.	-2.99194	3.45018e-21	down	.	.	.	-10.1725	6.80906e-06	down	.	.	.	.	.	.
LOC103828983	103828983	uncharacterized LOC103828983	.	.	.	.	AT4G35320	unknown protein	.	.	-2.07809	2.26442e-08	down	-1.15671	0.00170269	down	-2.4764	1.05945e-11	down	-3.15271	8.43814e-18	down	.	.	.	-5.38143	2.17876e-07	down	.	.	.	-9.85146	1.09157e-07	down
LOC103829070	103829070	calcium-dependent protein kinase 5	GO:0004672; GO:0005509; GO:0005524; GO:0006468	map04626	ec:2.7.11.1	K13412	AT4G35310	calmodulin-domain protein kinase CDPK isoform 5 (CPK5)	.	.	.	.	.	.	.	.	.	.	.	.	.	.	.	.	.	.	.	.	.	.	.	.	.	.
LOC103829162	103829162	monosaccharide-sensing protein 2	GO:0005215; GO:0016020; GO:0016021; GO:0022857; GO:0022891; GO:0055085	.	.	.	AT4G35300	tonoplast monosaccharide transporter2;(source:Araport11)	.	.	.	.	.	.	.	.	-1.11377	4.642e-30	down	.	.	.	.	.	.	.	.	.	.	.	.	.	.	.
LOC103829323	103829323	glutamate receptor 3.2	GO:0004970; GO:0016020	.	.	K05387	AT4G35290	Encodes a putative glutamate receptor like-protein, member of Putative ligand-gated ion channel subunit family	.	.	.	.	.	-4.19126	2.39446e-51	down	.	.	.	-3.14322	1.59423e-32	down	.	.	.	-11.3239	8.86794e-19	down	.	.	.	-12.04	1.26109e-14	down
LOC103829516	103829516	zinc finger protein ZAT3	GO:0003676	.	.	.	AT4G35280	C2H2-like zinc finger protein	.	.	.	.	.	.	.	.	.	.	.	.	.	.	.	.	.	.	.	.	.	.	.	.	.	.
LOC103829610	103829610	protein NLP2	GO:0005515	.	.	.	AT4G35270	Nitrate responsive transcriptional regulator involved in nitrate utilization.	.	.	-1.93183	1.86307e-20	down	-1.93183	1.86307e-20	down	.	.	.	-3.89666	8.49307e-56	down	.	.	.	.	.	.	.	.	.	.	.	.
LOC103829929	103829929	isocitrate dehydrogenase [NAD] regulatory subunit 1, mitochondrial	GO:0004449; GO:0006099; GO:0016616; GO:0055114	map00020; map01100; map01110; map01200; map01210; map01230	ec:1.1.1.41	K00030	AT4G35260	isocitrate dehydrogenase 1	.	.	.	.	.	.	.	.	.	.	.	.	.	.	.	.	.	.	.	.	.	.	.	.	.	.
LOC103830019	103830019	glycerol-3-phosphate acyltransferase 9	GO:0008152; GO:0016746	map00561; map00564; map01100; map01110	ec:2.3.1.15	K13506	AT5G60620	glycerol-3-phosphate acyltransferase 9	.	.	.	.	.	1.17141	3.15163e-24	up	.	.	.	1.10025	1.77718e-21	up	.	.	.	1.07428	2.1562e-07	up	.	.	.	1.62212	1.03265e-12	up
LOC103830114	103830114	nitrate regulatory gene2 protein	.	.	.	.	AT4G35240	DNA-directed RNA polymerase subunit beta, putative (DUF630 and DUF632);(source:Araport11)	.	.	.	.	.	1.75276	2.49249e-42	up	.	.	.	1.1508	6.17455e-19	up	.	.	.	.	.	.	.	.	.	.	.	.
LOC103830257	103830257	serine/threonine-protein kinase BSK1	GO:0004672; GO:0005515; GO:0005524; GO:0006468	map04075	ec:2.7.11.1	K14500	AT4G35230	BR-signaling kinase 1	.	.	.	.	.	1.25867	1.16082e-24	up	.	.	.	.	.	.	.	.	.	1.31872	1.25898e-15	up	.	.	.	1.21973	4.75718e-11	up
LOC103830348	103830348	probable E3 ubiquitin ligase SUD1	.	.	.	.	AT4G32670	RING/FYVE/PHD zinc finger superfamily protein;(source:Araport11)	.	.	.	.	.	.	.	.	.	.	.	.	.	.	.	.	.	.	.	.	.	.	.	.	.	.
LOC103830834	103830834	cyclase-like protein 2	GO:0004061; GO:0005783; GO:0005794; GO:0019441	.	.	.	AT4G35220	Cyclase family protein	.	.	.	.	.	.	.	.	.	.	.	.	.	.	.	.	.	.	.	.	.	.	.	.	.	.
LOC103830928	103830928	cytokinin riboside 5'-monophosphate phosphoribohydrolase LOG5	GO:0009691; GO:0102682	.	.	K22522	AT4G35190	Putative lysine decarboxylase family protein	.	.	-3.49121	1.18694e-13	down	-3.49121	1.18694e-13	down	-3.49121	1.18694e-13	down	-2.2155	1.54085e-06	down	.	.	.	-7.00257	4.89458e-13	down	.	.	.	.	.	.
LOC103831015	103831015	lysine histidine transporter-like 7	GO:0006865; GO:0016021	.	.	K26385	AT4G35180	LYS/HIS transporter 7	.	.	-1.60441	4.07557e-09	down	.	.	.	-2.41596	6.26274e-20	down	1.1192	2.02371e-05	up	.	.	.	.	.	.	.	.	.	.	.	.
LOC103831116	103831116	DDB1- and CUL4-associated factor 8-like protein 2	GO:0005515; GO:0008270	.	.	K11804	AT4G35140	Transducin/WD40 repeat-like superfamily protein	.	.	.	.	.	1.47439	2.39735e-76	up	.	.	.	1.16801	1.39165e-47	up	.	.	.	.	.	.	.	.	.	.	.	.
LOC103831270	103831270	pentatricopeptide repeat-containing protein At4g35130, chloroplastic	GO:0005515; GO:0008270	.	.	.	AT4G35130	Tetratricopeptide repeat (TPR)-like superfamily protein	.	.	-1.63687	4.04689e-09	down	-1.95433	1.05014e-12	down	-1.95433	1.05014e-12	down	-1.59348	9.03892e-09	down	.	.	.	.	.	.	.	.	.	-2.91151	0.00419392	down
LOC103831365	103831365	putative F-box/kelch-repeat protein At4g35120	GO:0005515	.	.	.	AT4G35120	Galactose oxidase/kelch repeat superfamily protein	.	.	.	.	.	.	.	.	2.75537	0.00279049	up	.	.	.	.	.	.	.	.	.	.	.	.	.	.	.
LOC103854715	103854715	putative F-box/kelch-repeat protein At4g35120	.	.	.	.	AT4G35120	Galactose oxidase/kelch repeat superfamily protein	.	.	.	.	.	.	.	.	.	.	.	.	.	.	.	.	.	.	.	.	.	.	.	.	.	.
LOC103831458	103831458	uncharacterized LOC103831458	.	.	.	.	AT4G35110	phospholipase-like protein (PEARLI 4) family protein;(source:Araport11)	.	.	1.2742	4.76755e-08	up	3.89923	3.13816e-70	up	1.07172	4.55327e-06	up	3.05083	1.39745e-43	up	.	.	.	.	.	.	.	.	.	3.16829	7.02579e-10	up
LOC103831723	103831723	aquaporin PIP2-7	GO:0015267; GO:0016020; GO:0055085	.	.	K09872	AT4G35100	plasma membrane intrinsic protein 3	.	.	.	.	.	.	.	.	.	.	.	.	.	.	.	.	.	.	.	.	.	.	.	.	.	.
LOC103831878	103831878	catalase-2	.	map00380; map00630; map01100; map01110; map01200; map04016; map04146	ec:1.11.1.6	K03781	AT4G35090	catalase 2	.	.	2.57348	1.46794e-20	up	2.1223	1.252e-14	up	2.38692	1.22149e-18	up	3.48618	1.32816e-39	up	1.33992	0.000804395	up	1.32322	0.000617725	up	1.73594	8.34565e-05	up	2.29925	3.20118e-08	up
LOC103831976	103831976	uncharacterized LOC103831976	.	.	.	.	AT4G35080	high-affinity nickel-transport family protein	.	.	.	.	.	-1.47529	4.09493e-24	down	.	.	.	-1.43851	6.76633e-23	down	.	.	.	-1.24998	1.15885e-11	down	.	.	.	-1.49063	5.06121e-13	down
LOC103832075	103832075	probable BOI-related E3 ubiquitin-protein ligase 2	.	.	ec:2.3.2.27	K19042	AT4G35070	SBP (S-ribonuclease binding protein) family protein	.	.	1.67655	5.68454e-10	up	.	.	.	1.50959	1.86815e-08	up	2.10044	5.91675e-16	up	3.82502	1.11073e-78	up	2.27124	3.66538e-28	up	2.92218	4.89471e-38	up	2.47755	7.80059e-28	up
LOC103832178	103832178	heavy metal-associated isoprenylated plant protein 25	GO:0030001; GO:0046872	.	.	.	AT4G35060	Heavy metal transport/detoxification superfamily protein	.	.	.	.	.	.	.	.	.	.	.	.	.	.	.	.	.	.	.	.	.	.	.	.	.	.
LOC103832273	103832273	basic leucine zipper 19	GO:0003700; GO:0006355	.	.	K25785	AT4G35040	Basic-region leucine zipper (bZIP19) transcription factor involved in the adaptation to zinc deficiency. Binds ZDRE motifs.	.	.	.	.	.	.	.	.	.	.	.	.	.	.	.	.	.	.	.	.	.	.	.	-3.63259	0.000253236	down
LOC103832352	103832352	probable receptor-like serine/threonine-protein kinase At5g57670	GO:0004672; GO:0005524; GO:0006468	.	.	.	AT4G35030	Protein kinase superfamily protein;(source:Araport11)	.	.	-1.78897	3.77034e-05	down	-9.25026	2.90819e-13	down	-1.41695	0.00118992	down	-8.43729	2.96981e-11	down	.	.	.	.	.	.	.	.	.	.	.	.
LOC108871098	108871098	uncharacterized LOC108871098	.	.	.	.	.	.	.	.	.	.	.	.	.	.	.	.	.	.	.	.	.	.	.	.	.	.	.	.	.	.	.	.
LOC103832787	103832787	rac-like GTP-binding protein ARAC3	GO:0003924; GO:0005525; GO:0005634; GO:0005730; GO:0005737; GO:0005819; GO:0005886; GO:0007264; GO:0009958; GO:0010928; GO:0019003; GO:0030427; GO:0048766; GO:0048767	map04145; map04148	.	K04392	AT4G35020	RAC-like 3	.	.	.	.	.	.	.	.	.	.	.	.	.	.	.	.	.	.	.	.	.	.	.	.	.	.
LOC103832885	103832885	beta-galactosidase 11	GO:0004553; GO:0005975; GO:0030246	.	.	.	AT4G35010	beta-galactosidase 11	.	.	.	.	.	.	.	.	2.69023	0.000832539	up	.	.	.	.	.	.	3.24218	5.92167e-16	up	-9.92921	6.83219e-10	down	.	.	.
LOC103832978	103832978	transcription factor MYB32	GO:0003677	.	.	K09422	AT4G34990	myb domain protein 32	.	.	.	.	.	.	.	.	.	.	.	1.87915	2.71793e-22	up	.	.	.	1.24067	0.00157451	up	.	.	.	.	.	.
LOC103833075	103833075	actin-depolymerizing factor 9	GO:0003779; GO:0005622; GO:0015629; GO:0030042	.	.	K05765	AT4G34970	actin depolymerizing factor 9	.	.	-1.20333	0.000448078	down	.	.	.	-2.41425	9.14201e-14	down	-4.13206	5.79218e-38	down	.	.	.	.	.	.	.	.	.	.	.	.
LOC103833231	103833231	peptidyl-prolyl cis-trans isomerase CYP21-1	GO:0000413; GO:0003755; GO:0006457	.	.	.	AT4G34960	Cyclophilin-like peptidyl-prolyl cis-trans isomerase family protein	.	.	.	.	.	-1.28583	1.31654e-25	down	.	.	.	-1.65674	7.88706e-41	down	.	.	.	.	.	.	.	.	.	.	.	.
LOC103833311	103833311	protein NUCLEAR FUSION DEFECTIVE 4	.	.	.	.	AT4G34950	Major facilitator superfamily protein	.	.	.	.	.	.	.	.	-1.15501	7.25127e-06	down	.	.	.	.	.	.	-2.35205	0.00121155	down	.	.	.	-10.6389	3.30803e-10	down
LOC103833399	103833399	uncharacterized LOC103833399	GO:0005488; GO:0005515	.	.	.	AT4G34940	armadillo repeat only 1	.	.	.	.	.	.	.	.	.	.	.	.	.	.	.	.	.	.	.	.	.	.	.	.	.	.
LOC103833493	103833493	DEAD-box ATP-dependent RNA helicase 16	GO:0003676; GO:0005524	.	ec:3.6.4.13	K14810	AT4G34910	P-loop containing nucleoside triphosphate hydrolases superfamily protein	.	.	-1.54841	1.21504e-17	down	-1.54841	1.21504e-17	down	-1.19558	7.83609e-11	down	-1.94434	5.70297e-27	down	1.01633	0.000213983	up	.	.	.	.	.	.	.	.	.
LOC103833679	103833679	xanthine dehydrogenase 1	GO:0003824; GO:0005506; GO:0009055; GO:0016491; GO:0016614; GO:0046872; GO:0050660; GO:0051536; GO:0051537; GO:0055114	map00230; map00232; map01100; map01110; map01232; map04146	ec:1.17.1.4; ec:1.17.3.2	K00106	AT4G34890	xanthine dehydrogenase 1	.	.	.	.	.	1.75077	1.29109e-34	up	.	.	.	2.27972	5.06598e-58	up	2.44013	4.00251e-52	up	2.41898	1.35486e-51	up	1.87404	8.06277e-25	up	1.67173	3.15517e-20	up
LOC103833589	103833589	probable amidase At4g34880	.	map00330; map00360; map00380; map01100	ec:3.5.1.4	K01426	AT4G34880	Amidase family protein;(source:Araport11)	.	.	.	.	.	.	.	.	.	.	.	.	.	.	.	.	.	.	.	.	.	.	.	.	.	.
LOC103833770	103833770	peptidyl-prolyl cis-trans isomerase	GO:0000413; GO:0003755; GO:0006457	.	ec:5.2.1.8	K01802	AT4G34870	rotamase cyclophilin 5	.	.	.	.	.	.	.	.	.	.	.	.	.	.	.	.	.	.	.	.	.	.	.	.	.	.
LOC103833964	103833964	probable alkaline/neutral invertase B	GO:0003824; GO:0005975; GO:0033926	.	.	.	AT4G34860	Plant neutral invertase family protein;(source:Araport11)	.	.	1.6089	1.25198e-29	up	.	.	.	1.94814	2.78331e-43	up	.	.	.	1.55892	5.38188e-10	up	.	.	.	.	.	.	.	.	.
LOC103833867	103833867	type III polyketide synthase B	GO:0003824; GO:0008152; GO:0009058; GO:0016746; GO:0016747	.	.	.	AT4G34850	Chalcone and stilbene synthase family protein	.	.	1.20951	0.00159788	up	.	.	.	2.55494	1.1835e-12	up	2.20922	4.25755e-10	up	.	.	.	.	.	.	.	.	.	.	.	.
LOC103834109	103834109	pentatricopeptide repeat-containing protein MRL1, chloroplastic	GO:0005515; GO:0009507; GO:0048255	.	.	.	AT4G34830	Pentatricopeptide repeat (PPR) superfamily protein	.	.	.	.	.	.	.	.	.	.	.	.	.	.	.	.	.	.	.	.	.	.	.	.	.	.
LOC103834323	103834323	auxin-induced protein 15A	GO:0009733	.	.	.	AT4G34810	SAUR-like auxin-responsive protein family	.	.	.	.	.	.	.	.	.	.	.	.	.	.	.	.	.	.	.	.	.	.	.	.	.	.
LOC103834414	103834414	auxin-induced protein 15A	GO:0009733	.	.	.	AT4G34800	SAUR-like auxin-responsive protein family	.	.	2.26945	0.00101613	up	2.26945	0.00101613	up	2.26945	0.00101613	up	2.86386	1.01605e-05	up	.	.	.	.	.	.	.	.	.	.	.	.
LOC103834513	103834513	auxin-responsive protein SAUR21	GO:0009733	map04075	.	K14488	AT4G34790	SAUR-like auxin-responsive protein family	.	.	.	.	.	.	.	.	.	.	.	.	.	.	.	.	.	.	.	.	.	.	.	.	.	.
LOC103834602	103834602	auxin-induced protein 15A	GO:0009733	map04075	.	K14488	AT4G34770	SAUR-like auxin-responsive protein family	.	.	-5.57473	0.00774224	down	.	.	.	.	.	.	.	.	.	.	.	.	.	.	.	.	.	.	.	.	.
LOC103834703	103834703	auxin-responsive protein SAUR50	GO:0009733	map04075	.	K14488	AT4G34760	SAUR-like auxin-responsive protein family	.	.	-2.12351	0.00372997	down	-2.58462	0.00018619	down	-2.58462	0.00018619	down	.	.	.	-3.53442	7.75316e-06	down	-2.21061	0.00533465	down	.	.	.	.	.	.
LOC103834796	103834796	auxin-responsive protein SAUR50	GO:0009733	map04075	.	K14488	AT4G34750	SAUR-like auxin-responsive protein family	.	.	.	.	.	.	.	.	.	.	.	.	.	.	.	.	.	.	.	.	.	.	.	.	.	.
LOC103834893	103834893	amidophosphoribosyltransferase 2, chloroplastic	GO:0004044; GO:0006164; GO:0009113; GO:0009116; GO:0009507; GO:0009532; GO:0009570; GO:0009658	map00230; map00250; map01100; map01110	ec:2.4.2.14	K00764	AT4G34740	GLN phosphoribosyl pyrophosphate amidotransferase 2	.	.	-1.44071	9.69741e-44	down	.	.	.	-2.09613	1.06238e-94	down	-1.46524	1.34572e-46	down	.	.	.	.	.	.	.	.	.	.	.	.
LOC103834996	103834996	probable ribosome-binding factor A, chloroplastic	GO:0006364	.	.	K02834	AT4G34730	ribosome-binding factor A family protein;(source:Araport11)	.	.	.	.	.	.	.	.	.	.	.	.	.	.	.	.	.	.	.	.	.	.	.	.	.	.
LOC103835158	103835158	V-type proton ATPase subunit c1	GO:0015078; GO:0015991; GO:0033177; GO:0033179; GO:1902600	map00190; map01100; map04145	.	K02155	AT4G38920	vacuolar-type H(+)-ATPase C3	.	.	.	.	.	.	.	.	.	.	.	.	.	.	.	.	.	.	.	.	.	.	.	.	.	.
LOC103835339	103835339	NADH dehydrogenase [ubiquinone] 1 beta subcomplex subunit 9	GO:0006120	map00190; map01100	.	K03965	AT4G34700	LYR family of Fe/S cluster biogenesis protein	.	.	-1.16051	8.14944e-09	down	-1.16051	8.14944e-09	down	-1.16051	8.14944e-09	down	.	.	.	.	.	.	.	.	.	.	.	.	.	.	.
LOC103835559	103835559	GATA transcription factor 3	GO:0003677; GO:0003700; GO:0005634; GO:0006355; GO:0008270; GO:0043565; GO:0045893	.	.	.	AT4G34680	GATA transcription factor 3	.	.	1.06645	2.27585e-05	up	2.39373	1.89232e-24	up	.	.	.	1.67957	8.58601e-13	up	.	.	.	.	.	.	.	.	.	1.49303	0.000431136	up
LOC103835819	103835819	40S ribosomal protein S3a-2	.	map03010	.	K02984	AT4G34670	Ribosomal protein S3Ae	.	.	.	.	.	.	.	.	.	.	.	.	.	.	.	.	.	.	.	.	.	.	.	.	.	.
LOC103835912	103835912	SH3 domain-containing protein 2	GO:0005515	.	.	.	AT4G34660	SH3 domain-containing protein	.	.	.	.	.	.	.	.	.	.	.	.	.	.	.	.	.	.	.	.	.	.	.	.	.	.
LOC103836007	103836007	inactive squalene synthase 2	GO:0009058; GO:0016740	map00100; map00909; map01100; map01110	ec:2.5.1.21	K00801	AT4G34650	squalene synthase 2	.	.	-2.42795	3.9755e-10	down	-2.38328	3.44651e-10	down	-3.24515	2.16808e-17	down	-2.82277	1.66227e-13	down	-7.88847	0.0094645	down	.	.	.	.	.	.	.	.	.
LOC103836099	103836099	squalene synthase 1	GO:0004310; GO:0008610; GO:0009058; GO:0016021; GO:0016740; GO:0016765; GO:0051996	map00100; map00909; map01100; map01110	ec:2.5.1.21	K00801	AT4G34640	squalene synthase 1	.	.	.	.	.	-2.38418	3.86547e-56	down	.	.	.	-1.69174	5.53419e-30	down	-1.96786	2.17531e-10	down	-1.26387	5.27433e-05	down	-1.01881	0.0072271	down	-1.51669	1.16302e-05	down
LOC103836256	103836256	uncharacterized LOC103836256	.	.	.	.	AT4G34630	unknown protein	.	.	1.55372	3.3164e-17	up	1.55372	3.3164e-17	up	.	.	.	2.67521	1.38912e-48	up	.	.	.	.	.	.	.	.	.	.	.	.
LOC103836333	103836333	30S ribosomal protein S16-1, chloroplastic	.	map03010	.	K02959	AT4G34620	small subunit ribosomal protein 16	.	.	.	.	.	.	.	.	.	.	.	1.12441	7.91299e-12	up	.	.	.	.	.	.	.	.	.	.	.	.
LOC103836428	103836428	protein CASPARIAN STRIP INTEGRITY FACTOR 2-like	GO:0009860; GO:0010039; GO:0010447; GO:0048226; GO:0050801; GO:0055072; GO:2000067	.	.	.	AT4G34600	unknown protein	.	.	.	.	.	.	.	.	.	.	.	.	.	.	.	.	.	.	.	.	.	.	.	.	.	.
LOC103836519	103836519	bZIP transcription factor 11	GO:0003700; GO:0006355	.	.	K25786	AT4G34590	G-box binding factor 6	.	.	.	.	.	.	.	.	.	.	.	.	.	.	.	.	.	-1.62374	5.76359e-33	down	.	.	.	-1.65865	1.52256e-27	down
LOC103836704	103836704	phosphatidylinositol/phosphatidylcholine transfer protein SFH1	GO:0005215; GO:0005622; GO:0006810	.	.	K26544	AT4G34580	Encodes COW1 (can of worms1), a phosphatidylinositol transfer protein essential for root hair tip growth. The N-terminus of the COW1 protein is 32% identical to an essential phosphatidylinositol transfer protein (PITP), the yeast Sec14 protein (sec14p) while the C-terminus is 34.5% identical to a late nodulin of Lotus japonicus, Nlj16. Expression of COW1 complements the growth defect associated w…	.	.	.	.	.	.	.	.	.	.	.	6.786	0.00573272	up	.	.	.	.	.	.	.	.	.	.	.	.
LOC103836808	103836808	bifunctional dihydrofolate reductase-thymidylate synthase 2	GO:0004146; GO:0004799; GO:0006231; GO:0006730; GO:0046654; GO:0055114	map00240; map00670; map00790; map01100; map01232; map01240	ec:1.5.1.3; ec:2.1.1.45	K13998	AT4G34570	Encodes a bifunctional dihydrofolate reductase - thymidylate synthase gene. This is unique in Arabidopsis and protozoa. Other organisms have independent genes for this function.	.	.	-1.03014	5.63876e-06	down	-2.42774	7.22308e-29	down	.	.	.	-2.29416	8.64239e-26	down	.	.	.	-1.33944	6.97467e-06	down	.	.	.	-1.54086	3.57796e-06	down
LOC103837022	103837022	uncharacterized LOC103837022	.	.	.	.	AT4G34560	unknown protein	.	.	-2.01559	9.85074e-05	down	-2.01559	9.85074e-05	down	-2.01559	9.85074e-05	down	-3.92806	4.33655e-12	down	.	.	.	-8.57325	1.08284e-16	down	-2.13873	0.00309496	down	-9.87759	1.75144e-09	down
LOC103837182	103837182	probable pinoresinol-lariciresinol reductase 3	GO:0033194; GO:0046983; GO:1900057	.	.	.	AT4G34540	NmrA-like negative transcriptional regulator family protein	.	.	-2.32405	1.50127e-15	down	-2.32405	1.50127e-15	down	.	.	.	-2.50157	2.06271e-17	down	-1.72692	0.000366318	down	-2.00184	1.70197e-05	down	-1.50779	0.00831785	down	-1.97348	0.000173056	down
LOC103837276	103837276	transcription factor bHLH63	GO:0046983	.	.	.	AT4G34530	cryptochrome-interacting basic-helix-loop-helix 1	.	.	.	.	.	3.07702	2.83854e-55	up	1.02455	1.15711e-06	up	4.33937	3.22192e-107	up	.	.	.	3.14096	3.05868e-31	up	.	.	.	3.69785	1.24274e-34	up
LOC103837357	103837357	probable receptor-like serine/threonine-protein kinase At4g34500	GO:0004672; GO:0005524; GO:0006468	.	.	.	AT4G34500	Protein kinase superfamily protein	.	.	.	.	.	.	.	.	-1.05516	4.29522e-10	down	.	.	.	-2.12166	2.64697e-13	down	-1.80323	4.3124e-10	down	-1.52111	6.85441e-06	down	-1.07103	0.00137462	down
LOC103837455	103837455	cyclase-associated protein 1	GO:0000902; GO:0003779; GO:0007010	.	.	K17261	AT4G34490	CYCLASE ASSOCIATED PROTEIN	.	.	.	.	.	-1.40088	2.9946e-24	down	.	.	.	-1.43766	2.23518e-25	down	.	.	.	-1.4498	8.27008e-14	down	.	.	.	.	.	.
LOC103837559	103837559	glucan endo-1,3-beta-glucosidase 7	GO:0003779; GO:0004553; GO:0005975; GO:0007010	.	.	.	AT4G34480	O-Glycosyl hydrolases family 17 protein	.	.	-1.09169	5.1033e-14	down	-1.09169	5.1033e-14	down	-1.09169	5.1033e-14	down	-1.20368	9.55674e-17	down	.	.	.	-1.40592	3.33407e-18	down	-1.04682	2.84312e-08	down	-1.22468	2.086e-11	down
LOC103837655	103837655	guanine nucleotide-binding protein subunit beta	GO:0005515; GO:0007165	.	.	K04536	AT4G34460	GTP binding protein beta 1	.	.	.	.	.	1.11186	1.24976e-46	up	.	.	.	1.17015	1.26225e-51	up	.	.	.	1.25273	1.12185e-24	up	.	.	.	.	.	.
LOC103837747	103837747	coatomer subunit gamma	GO:0005198; GO:0005488; GO:0006886; GO:0016192; GO:0030117; GO:0030126	.	.	K17267	AT4G34450	coatomer gamma-2 subunit, putative / gamma-2 coat protein, putative / gamma-2 COP, putative	.	.	.	.	.	-2.07788	5.77247e-96	down	.	.	.	-2.05674	9.29681e-94	down	.	.	.	-1.15389	1.26972e-06	down	.	.	.	-1.83969	1.91463e-12	down
LOC103837835	103837835	proline-rich receptor-like protein kinase PERK5	GO:0004672; GO:0004674; GO:0005524; GO:0006468; GO:0046777	.	.	.	AT4G34440	Encodes a member of the proline-rich extensin-like receptor kinase (PERK) family. This family consists of 15 predicted receptor kinases (PMID: 15653807).	.	.	.	.	.	.	.	.	.	.	.	.	.	.	.	.	.	.	.	.	.	.	.	.	.	.
LOC103837926	103837926	SWI/SNF complex subunit SWI3D	GO:0003677; GO:0005515; GO:0008270	map03082	.	K11649	AT4G34430	DNA-binding family protein	.	.	.	.	.	.	.	.	.	.	.	.	.	.	.	.	.	.	.	.	.	.	.	.	.	.
LOC103838013	103838013	uncharacterized LOC103838013	GO:0005794; GO:0008146	.	.	.	AT4G34420	P-loop containing nucleoside triphosphate hydrolases superfamily protein	.	.	.	.	.	.	.	.	.	.	.	.	.	.	.	.	.	.	.	.	.	.	.	.	.	.
LOC103838162	103838162	uncharacterized LOC103838162	.	.	.	.	AT4G34419	unknown protein	.	.	.	.	.	.	.	.	.	.	.	.	.	.	.	.	.	.	.	.	.	.	.	.	.	.
LOC103838263	103838263	EKC/KEOPS complex subunit TPRKB	.	.	.	K15901	AT4G34412	CONTAINS InterPro DOMAIN/s: Kinase binding protein CGI-121 (InterPro:IPR013926)	.	.	-1.14055	0.00252398	down	-2.36799	2.22789e-11	down	-2.36799	2.22789e-11	down	-2.06342	7.375e-09	down	.	.	.	-3.2156	5.85032e-06	down	.	.	.	-5.47826	1.99429e-11	down
LOC103838346	103838346	ethylene-responsive transcription factor ERF109	GO:0003677; GO:0003700; GO:0006355	.	.	.	AT4G34410	redox responsive transcription factor 1	.	.	.	.	.	.	.	.	5.14693	2.63736e-115	up	8.11693	1.61224e-289	up	-6.95152	1.93945e-06	down	3.93149	4.74446e-08	up	.	.	.	.	.	.
LOC103838526	103838526	extra-large guanine nucleotide-binding protein 2	GO:0003924; GO:0004871; GO:0007165; GO:0007186; GO:0019001; GO:0031683	.	.	.	AT4G34390	extra-large GTP-binding protein 2	.	.	.	.	.	1.44225	7.39861e-25	up	.	.	.	2.12232	3.54972e-52	up	1.01346	2.66147e-05	up	1.39907	1.22304e-09	up	.	.	.	.	.	.
LOC103838614	103838614	protein JINGUBANG	GO:0005515	.	.	.	AT4G34380	Transducin/WD40 repeat-like superfamily protein	.	.	.	.	.	.	.	.	.	.	.	.	.	.	.	.	.	.	.	.	.	.	.	.	.	.
LOC103838710	103838710	probable E3 ubiquitin-protein ligase ARI1	GO:0004842; GO:0016567	.	ec:2.3.2.31	K11968	AT4G34370	RING/U-box superfamily protein	.	.	.	.	.	1.91593	5.60947e-87	up	.	.	.	2.07664	9.76513e-102	up	.	.	.	1.01021	1.77082e-10	up	.	.	.	.	.	.
LOC103838850	103838850	EEF1A lysine methyltransferase 4	.	.	.	K22857	AT4G34360	S-adenosyl-L-methionine-dependent methyltransferases superfamily protein	.	.	-1.20853	1.22018e-12	down	-2.26582	4.45123e-39	down	-1.10773	4.80522e-11	down	-1.84332	2.94358e-26	down	.	.	.	.	.	.	.	.	.	-2.65132	3.74978e-06	down
LOC103838937	103838937	4-hydroxy-3-methylbut-2-enyl diphosphate reductase, chloroplastic	GO:0019288; GO:0046872; GO:0050992; GO:0051745	map00900; map01100; map01110	ec:1.17.7.4	K03527	AT4G34350	4-hydroxy-3-methylbut-2-enyl diphosphate reductase	.	.	.	.	.	.	.	.	-1.43164	0.000250985	down	-1.23738	0.00126041	down	.	.	.	.	.	.	.	.	.	.	.	.
LOC103839025	103839025	transcription initiation factor TFIID subunit 8	.	map03022	.	K14649	AT4G34340	TBP-associated factor 8	.	.	1.24717	5.5657e-18	up	1.21341	1.35114e-17	up	1.03659	7.08196e-13	up	1.35071	1.24298e-21	up	1.33585	8.82637e-09	up	1.00901	1.42767e-05	up	1.57179	1.34731e-09	up	.	.	.
LOC103839266	103839266	uncharacterized LOC103839266	GO:0005488	.	.	K23504	AT4G34310	alpha/beta-Hydrolases superfamily protein	.	.	.	.	.	1.59653	3.15363e-53	up	.	.	.	.	.	.	.	.	.	.	.	.	.	.	.	.	.	.
LOC103839109	103839109	protein TRI1	GO:0005515	.	.	.	AT4G34290	SWIB/MDM2 domain superfamily protein	.	.	.	.	.	.	.	.	.	.	.	.	.	.	.	.	.	.	.	.	.	.	.	.	.	.
LOC103839449	103839449	uncharacterized LOC103839449	GO:0005515; GO:0071493; GO:0080008	.	.	.	AT4G34280	transducin family protein / WD-40 repeat family protein	.	.	1.10756	4.15813e-19	up	2.20504	1.37031e-75	up	1.28103	1.71875e-25	up	1.76994	1.86889e-48	up	1.56096	1.70669e-12	up	1.47383	1.72333e-11	up	1.18265	4.26883e-06	up	.	.	.
LOC103839610	103839610	thioredoxin domain-containing protein 9 homolog	.	.	.	.	AT3G25580	Thioredoxin superfamily protein	.	.	.	.	.	.	.	.	.	.	.	.	.	.	.	.	.	.	.	.	.	.	.	.	.	.
LOC103839702	103839702	TIP41-like protein	GO:0005634; GO:0005737; GO:0005829; GO:0031929; GO:0043666	.	.	K17607	AT4G34270	TIP41-like family protein	.	.	.	.	.	.	.	.	.	.	.	.	.	.	.	.	.	.	.	.	.	.	.	.	.	.
LOC103839786	103839786	uncharacterized LOC103839786	.	.	.	.	AT2G15000	caspase-6 protein;(source:Araport11)	.	.	.	.	.	.	.	.	.	.	.	.	.	.	.	.	.	.	.	.	.	.	.	.	.	.
LOC103839946	103839946	alpha-L-fucosidase 2	GO:0003824; GO:0004560; GO:0005975; GO:0047513; GO:0048046	map00511	ec:3.2.1.51	K15923	AT4G34260	1,2-alpha-L-fucosidases	.	.	-1.12722	2.72974e-09	down	-2.1251	4.4636e-31	down	.	.	.	.	.	.	-1.7968	9.99192e-09	down	-1.12002	0.000422789	down	-1.14046	0.00263389	down	-1.64731	2.49669e-06	down
LOC103840151	103840151	3-ketoacyl-CoA synthase 16	GO:0003824; GO:0008152	map00062; map01100; map01110; map04626	ec:2.3.1.199	K15397	AT4G34250	3-ketoacyl-CoA synthase 16	.	.	-3.91723	2.2766e-18	down	-3.91723	2.2766e-18	down	.	.	.	-6.49001	2.2894e-18	down	.	.	.	-4.01509	7.0203e-07	down	-2.59459	0.00642004	down	-8.38872	4.80146e-12	down
LOC103840237	103840237	aldehyde dehydrogenase family 3 member I1, chloroplastic	GO:0004029; GO:0006081; GO:0009414; GO:0009507; GO:0009737; GO:0009941; GO:0016491; GO:0016620; GO:0033721; GO:0055114	map00010; map00053; map00071; map00280; map00310; map00330; map00340; map00380; map00410; map00561; map00620; map00770; map01100; map01110; map01240	ec:1.2.1.3	K00128	AT4G34240	aldehyde dehydrogenase 3I1	ALDH	Arg pathway	.	.	.	-2.48689	7.64453e-39	down	.	.	.	-1.82502	2.32981e-21	down	.	.	.	.	.	.	.	.	.	-1.7036	4.81761e-06	down
LOC103840386	103840386	cinnamyl alcohol dehydrogenase 5	GO:0008270; GO:0016491; GO:0055114	map00940; map01100; map01110	ec:1.1.1.195	K00083	AT4G34230	cinnamyl alcohol dehydrogenase 5	.	.	1.30245	0.00124116	up	1.30245	0.00124116	up	-1.64607	6.75417e-05	down	-1.16938	0.00429784	down	.	.	.	.	.	.	.	.	.	.	.	.
LOC103840485	103840485	agamous-like MADS-box protein AGL16	GO:0000977; GO:0003677; GO:0003700; GO:0005634; GO:0006355; GO:0045944; GO:0046983	.	.	K09264	AT3G57230	AGAMOUS-LIKE 16, AGL16	.	.	2.20032	3.25864e-14	up	2.20032	3.25864e-14	up	1.0343	0.00101258	up	1.97232	1.99845e-11	up	.	.	.	.	.	.	.	.	.	.	.	.
LOC103840574	103840574	receptor protein kinase-like protein At4g34220	GO:0004672; GO:0005524; GO:0005886; GO:0006468; GO:0009789; GO:0010030; GO:0042631	.	.	.	AT4G34220	Leucine-rich repeat protein kinase family protein	.	.	.	.	.	.	.	.	.	.	.	-1.39017	2.71579e-23	down	.	.	.	-1.3429	2.87332e-09	down	.	.	.	-1.32561	1.81768e-07	down
LOC103840660	103840660	probable carbohydrate esterase At4g34215	.	.	.	.	AT4G34215	Domain of unknown function (DUF303)	.	.	-1.76082	2.56124e-21	down	-1.76082	2.56124e-21	down	-1.12182	2.85779e-09	down	-2.53145	6.58177e-41	down	.	.	.	-2.59904	1.20526e-06	down	-1.80793	0.0059208	down	.	.	.
LOC103840754	103840754	D-3-phosphoglycerate dehydrogenase 1, chloroplastic	GO:0008152; GO:0016616; GO:0051287; GO:0055114	map00260; map00270; map01100; map01110; map01200; map01230	ec:1.1.1.399; ec:1.1.1.95	K00058	AT4G34200	D-3-phosphoglycerate dehydrogenase	.	.	-1.67511	9.93406e-50	down	-2.08366	4.34528e-77	down	-2.08164	8.91886e-77	down	-2.48847	3.34575e-108	down	-1.73643	8.25453e-10	down	-1.00518	0.000489168	down	-1.71035	9.82169e-08	down	-1.91635	7.32708e-10	down
LOC103840854	103840854	stress enhanced protein 1, chloroplastic	GO:0009535; GO:0009611; GO:0009644; GO:0071486; GO:0071492	.	.	.	AT4G34190	stress enhanced protein 1	.	.	.	.	.	.	.	.	.	.	.	.	.	.	.	.	.	.	.	.	.	.	.	.	.	.
LOC103840942	103840942	V-type proton ATPase subunit H	GO:0000221; GO:0005488; GO:0005515; GO:0020037; GO:0046961; GO:1902600	map00190; map01100; map04145	.	K02144	AT3G42050	vacuolar ATP synthase subunit H family protein	.	.	.	.	.	.	.	.	.	.	.	.	.	.	.	.	.	.	.	.	.	.	.	.	.	.
LOC103841033	103841033	F-box protein At3g62230	GO:0005515	.	.	.	AT2G17305	CONTAINS InterPro DOMAIN/s: FBD (InterPro:IPR013596), FBD-like (InterPro:IPR006566)	.	.	.	.	.	.	.	.	.	.	.	.	.	.	.	.	.	.	.	.	.	.	.	.	.	.
LOC103841511	103841511	cyclin-D3-1	GO:0005634	map04075	.	K14505	AT4G34160	CYCLIN D3;1	.	.	.	.	.	-2.77327	5.2949e-35	down	.	.	.	-1.92022	6.69082e-18	down	-1.65796	0.000440283	down	.	.	.	.	.	.	.	.	.
LOC103841415	103841415	protein SRC2 homolog	GO:0003676	.	.	.	AT4G34150	Calcium-dependent lipid-binding (CaLB domain) family protein	.	.	.	.	.	.	.	.	.	.	.	2.53493	6.74825e-39	up	.	.	.	.	.	.	.	.	.	.	.	.
LOC103841186	103841186	uncharacterized LOC103841186	GO:0003676	.	.	.	AT4G34140	D111/G-patch domain-containing protein	.	.	.	.	.	.	.	.	.	.	.	.	.	.	.	.	.	.	.	.	.	.	.	.	.	.
LOC103841605	103841605	UDP-glycosyltransferase 73B1	GO:0008194	map00999; map01110	ec:2.4.1.128	K23260	AT4G34138	UDP-glucosyl transferase 73B1	.	.	.	.	.	3.2663	7.30769e-116	up	.	.	.	3.6207	1.73069e-142	up	.	.	.	1.85595	4.06854e-14	up	.	.	.	.	.	.
LOC108869154	108869154	UDP-glycosyltransferase 73B3	GO:0008194	map00999; map01110	ec:2.4.1.128	K23260	AT4G34131	UDP-glucosyl transferase 73B3	.	.	.	.	.	.	.	.	.	.	.	5.34949	7.25121e-06	up	.	.	.	.	.	.	.	.	.	.	.	.
LOC103842475	103842475	DEMETER-like protein 3	.	.	.	.	AT4G34060	Encodes a protein with 5-meC and thymine-DNA glycosylase activity with a preference for CpG and CpHpG sequences. Involved in maintaining methylation marks. Many targets of DML3 are senescence-associated genes (SAGs).	.	.	.	.	.	-1.86893	3.92377e-43	down	.	.	.	-1.90354	4.06455e-43	down	.	.	.	-1.49761	2.48648e-05	down	-1.4024	0.000895699	down	.	.	.
LOC103842148	103842148	UDP-glycosyltransferase 73B3	GO:0008194	map00999; map01110	ec:2.4.1.128	K23260	AT4G34131	UDP-glucosyl transferase 73B3	.	.	.	.	.	.	.	.	.	.	.	.	.	.	.	.	.	.	.	.	.	.	.	.	.	.
LOC103842050	103842050	CBS domain-containing protein CBSX2, chloroplastic	GO:0003676; GO:0003723	.	.	.	AT4G34120	Cystathionine beta-synthase (CBS) family protein	.	.	.	.	.	.	.	.	.	.	.	.	.	.	.	.	.	.	.	.	.	.	.	.	.	.
LOC103842244	103842244	polyadenylate-binding protein 2	GO:0003676; GO:0003723	map03015; map03018	.	K13126	AT4G34110	poly(A) binding protein 2	.	.	.	.	.	2.95654	1.53282e-287	up	.	.	.	3.04722	0	up	.	.	.	2.39099	8.88983e-213	up	.	.	.	2.08127	1.75032e-129	up
LOC103842338	103842338	probable E3 ubiquitin ligase SUD1	GO:0008270; GO:0008299; GO:0009414; GO:0010025; GO:0010143; GO:0010345; GO:0042335; GO:1900490	map04141	ec:2.3.2.27	K10661	AT4G34100	RING/U-box superfamily protein	.	.	.	.	.	1.25914	5.57288e-64	up	.	.	.	1.3492	3.16678e-73	up	.	.	.	1.08486	4.93999e-07	up	.	.	.	.	.	.
LOC103842567	103842567	protein DJ-1 homolog C	GO:0016021	.	.	.	AT4G34020	Class I glutamine amidotransferase-like superfamily protein	.	.	1.16484	7.90175e-13	up	1.16484	7.90175e-13	up	1.16484	7.90175e-13	up	1.10976	9.19085e-12	up	.	.	.	.	.	.	.	.	.	.	.	.
LOC103842661	103842661	ABSCISIC ACID-INSENSITIVE 5-like protein 6	GO:0003700; GO:0006355; GO:0045893	map04075	.	K14432	AT4G34000	Encodes an ABA-responsive element-binding protein with similarity to transcription factors that is expressed in response to stress and abscisic acid.	.	.	2.44713	1.74189e-73	up	.	.	.	2.20265	9.58805e-60	up	1.19806	1.37156e-18	up	1.67846	1.69723e-46	up	.	.	.	2.05618	1.32833e-55	up	.	.	.
LOC103842877	103842877	cold-regulated protein 28	GO:0009409; GO:0042752	.	.	.	AT4G33980	BEST Arabidopsis thaliana protein match is: cold regulated gene 27 (TAIR:AT5G42900.2)	.	.	1.97895	1.81791e-32	up	3.00889	3.62809e-76	up	2.17722	4.39325e-39	up	3.48911	8.09232e-101	up	1.32145	6.74612e-06	up	1.56506	3.35828e-08	up	2.48119	4.23373e-15	up	3.0228	1.50785e-22	up
LOC103843098	103843098	pollen-specific leucine-rich repeat extensin-like protein 4	.	.	.	.	AT4G33970	Leucine-rich repeat (LRR) family protein	.	.	-1.60903	0.00102644	down	-1.60903	0.00102644	down	-1.60903	0.00102644	down	.	.	.	.	.	.	3.3882	8.50562e-06	up	.	.	.	2.85799	0.000992295	up
LOC103843199	103843199	uncharacterized LOC103843199	.	.	.	.	AT4G33960	unknown protein	.	.	-2.19355	1.16189e-09	down	-2.19355	1.16189e-09	down	-2.19355	1.16189e-09	down	-2.8703	1.13239e-14	down	.	.	.	-2.97696	0.000173339	down	.	.	.	.	.	.
LOC103843292	103843292	serine/threonine-protein kinase SRK2E	GO:0004672; GO:0005524; GO:0006468	map04016; map04075	ec:2.7.11.1	K14498	AT4G33950	Protein kinase superfamily protein	.	.	.	.	.	.	.	.	.	.	.	.	.	.	.	.	.	.	.	.	.	.	.	.	.	.
LOC103843384	103843384	armadillo repeat-containing protein 6	GO:0005488; GO:0005515	.	.	K24166	AT4G33945	ARM repeat superfamily protein	.	.	-1.03849	1.60354e-09	down	-2.1785	3.24225e-38	down	.	.	.	-2.18243	3.02708e-37	down	.	.	.	.	.	.	-1.47414	3.81544e-07	down	.	.	.
LOC103843481	103843481	E3 ubiquitin-protein ligase RNF170	GO:0046872; GO:0061630	.	ec:2.3.2.27	K15707	AT4G33940	RING/U-box superfamily protein	.	.	1.74688	1.17549e-18	up	1.74688	1.17549e-18	up	1.00498	1.50402e-06	up	3.11603	1.87179e-56	up	.	.	.	1.56656	0.000364055	up	.	.	.	2.06871	1.82489e-05	up
LOC103843698	103843698	zinc finger SWIM domain-containing protein 7	GO:0000724; GO:0000976; GO:0003735; GO:0005622; GO:0005634; GO:0005840; GO:0006412; GO:0042742	.	.	K25770	AT4G33925	unknown protein	.	.	-2.5085	1.35083e-07	down	-2.5085	1.35083e-07	down	-2.5085	1.35083e-07	down	-1.34837	0.00546086	down	.	.	.	.	.	.	.	.	.	.	.	.
LOC103843792	103843792	40S ribosomal protein S29	GO:0003735; GO:0005840; GO:0006412; GO:0008270	map03010	.	K02980	AT4G33865	Ribosomal protein S14p/S29e family protein	.	.	.	.	.	.	.	.	.	.	.	.	.	.	.	.	.	.	.	.	.	.	.	.	.	.
LOC103843882	103843882	transcription factor bHLH85	GO:0046983	.	.	.	AT4G33880	ROOT HAIR DEFECTIVE 6-LIKE 2	.	.	.	.	.	.	.	.	.	.	.	.	.	.	.	.	.	.	.	.	.	.	.	.	.	.
LOC103843977	103843977	putative Peroxidase 48	GO:0004601; GO:0006979; GO:0020037; GO:0042744; GO:0055114	map00940; map01100; map01110	ec:1.11.1.7	K00430	AT4G33870	Peroxidase superfamily protein	.	.	.	.	.	.	.	.	2.17792	0.0007488	up	1.87072	0.00279992	up	.	.	.	1.57823	2.88207e-05	up	.	.	.	.	.	.
LOC103844069	103844069	uncharacterized LOC103844069	.	.	.	.	AT4G33800	hypothetical protein;(source:Araport11)	.	.	-4.28598	0.00274929	down	-4.28598	0.00274929	down	-4.28598	0.00274929	down	-8.00958	9.81202e-07	down	-9.25977	3.84777e-05	down	-8.87416	5.29404e-05	down	-9.21827	0.000570085	down	-8.80875	0.000558513	down
LOC103844358	103844358	inositol-tetrakisphosphate 1-kinase 2	GO:0000287; GO:0005524; GO:0032957; GO:0047325; GO:0052725; GO:0052726	map00562; map01100; map04070	ec:2.7.1.134; ec:2.7.1.159	K00913	AT4G33770	Inositol 1,3,4-trisphosphate 5/6-kinase family protein	.	.	.	.	.	1.88186	1.20849e-31	up	.	.	.	2.5551	1.85951e-57	up	1.10684	5.69186e-08	up	1.86942	9.42076e-22	up	1.22652	9.06531e-08	up	2.86091	3.80055e-40	up
LOC103844166	103844166	fatty acyl-CoA reductase 3	GO:0080019	map00073; map04146	ec:1.2.1.84	K13356	AT4G33790	Jojoba acyl CoA reductase-related male sterility protein	.	.	-1.98011	6.73803e-23	down	-7.50736	3.2289e-259	down	-2.35434	3.30867e-32	down	-6.924	1.19847e-235	down	-3.65479	1.9178e-66	down	-5.82539	8.22434e-160	down	-2.69944	2.49702e-29	down	-5.01698	1.36655e-96	down
LOC103844261	103844261	protein SHORT HYPOCOTYL IN WHITE LIGHT 1	GO:0009787; GO:0010100	.	.	.	AT4G33780	FUNCTIONS IN: molecular_function unknown	.	.	.	.	.	.	.	.	.	.	.	.	.	.	.	.	.	.	.	.	.	.	.	.	.	.
LOC103844443	103844443	uncharacterized LOC103844443	.	.	.	.	.	.	.	.	.	.	.	.	.	.	.	.	.	.	.	.	.	.	.	.	.	.	.	.	.	.	.	.
LOC103844519	103844519	aspartate--tRNA ligase, chloroplastic/mitochondrial	GO:0000166; GO:0003676; GO:0004812; GO:0005524; GO:0006418	map00970	ec:6.1.1.12	K01876	AT4G33760	tRNA synthetase class II (D, K and N) family protein	.	.	.	.	.	.	.	.	.	.	.	.	.	.	.	.	.	.	.	.	.	.	.	.	.	.
LOC103844614	103844614	cilia- and flagella-associated protein 251	.	.	.	.	AT4G33740	myb-like protein X;(source:Araport11)	.	.	1.5482	2.3461e-06	up	1.66992	1.297e-07	up	2.12479	3.00289e-11	up	2.33902	6.78802e-14	up	1.59219	5.07092e-18	up	1.1086	2.2691e-09	up	1.08153	4.68091e-07	up	1.24072	2.06746e-09	up
LOC103844765	103844765	pathogenesis-related protein 1	GO:0005576	map04016; map04075; map04626	.	K13449	AT4G33730	CAP (Cysteine-rich secretory proteins, Antigen 5, and Pathogenesis-related 1 protein) superfamily protein	.	.	.	.	.	.	.	.	.	.	.	.	.	.	.	.	.	.	.	.	.	.	.	.	.	.
LOC103844852	103844852	pathogenesis-related protein 1	GO:0005576	map04016; map04075; map04626	.	K13449	AT4G33720	CAP (Cysteine-rich secretory proteins, Antigen 5, and Pathogenesis-related 1 protein) superfamily protein	.	.	.	.	.	.	.	.	.	.	.	.	.	.	.	.	.	.	.	.	.	.	.	.	.	.
LOC103845161	103845161	DUF21 domain-containing protein At4g33700	GO:0005886	.	.	K16302	AT4G33700	CBS domain-containing protein with a domain of unknown function (DUF21)	.	.	.	.	.	.	.	.	.	.	.	-1.07663	8.25805e-25	down	.	.	.	.	.	.	.	.	.	.	.	.
LOC103845070	103845070	protein FAM133	.	.	.	.	AT4G33690	unknown protein	.	.	.	.	.	.	.	.	.	.	.	.	.	.	.	.	.	.	.	.	.	.	.	.	.	.
LOC103854764	103854764	LL-diaminopimelate aminotransferase, chloroplastic	GO:0003824; GO:0009058; GO:0030170	map00300; map01100; map01110; map01230	ec:2.6.1.83	K10206	AT4G33680	Pyridoxal phosphate (PLP)-dependent transferases superfamily protein	.	.	.	.	.	.	.	.	.	.	.	.	.	.	-1.7829	0.0032986	down	-3.19413	1.85143e-08	down	.	.	.	.	.	.
LOC103845257	103845257	uncharacterized LOC103845257	.	.	.	.	AT4G33666	unknown protein	.	.	.	.	.	.	.	.	.	.	.	.	.	.	.	.	.	.	.	.	.	.	.	.	.	.
LOC103845417	103845417	dynamin-related protein 3A	GO:0003924; GO:0005525	.	ec:3.6.5.5	K17065	AT4G33650	dynamin-related protein 3A	.	.	.	.	.	.	.	.	.	.	.	.	.	.	.	.	.	1.29684	1.58787e-10	up	.	.	.	.	.	.
LOC103845581	103845581	costars family protein ST45-2	.	.	.	.	AT4G33640	unknown protein	.	.	1.21871	8.82563e-06	up	.	.	.	1.25444	3.90566e-06	up	1.18385	7.65348e-06	up	.	.	.	.	.	.	.	.	.	1.10708	3.49545e-13	up
LOC103845772	103845772	uncharacterized LOC103845772	GO:0016021	.	.	.	AT4G33625	FUNCTIONS IN: molecular_function unknown	.	.	1.5634	2.40888e-15	up	1.3163	1.44629e-11	up	2.69703	6.97795e-44	up	2.31204	7.1302e-33	up	2.10245	1.31745e-10	up	.	.	.	1.88946	4.40245e-07	up	1.34828	0.000287202	up
LOC103845672	103845672	probable ubiquitin-like-specific protease 2A	GO:0006508; GO:0008234	.	ec:3.4.22.68	K08596	AT4G33620	Cysteine proteinases superfamily protein	.	.	.	.	.	1.51434	4.86158e-31	up	.	.	.	1.41572	5.5127e-27	up	.	.	.	.	.	.	.	.	.	.	.	.
LOC103845868	103845868	protein lifeguard 1	.	.	.	.	AT4G33585	unknown protein	.	.	.	.	.	.	.	.	.	.	.	.	.	.	.	.	.	.	.	.	.	.	.	.	.	.
LOC103845958	103845958	beta carbonic anhydrase 5, chloroplastic	GO:0004089; GO:0008270; GO:0015976	map00910; map01100	ec:4.2.1.1	K01673	AT4G33580	Encodes a putative beta-carbonic anhydrase. Expressed at lower levels than other gene family members. Mutants display stunted growth in normal CO2 environments.	.	.	-1.65713	2.46001e-08	down	-1.65713	2.46001e-08	down	-1.65713	2.46001e-08	down	-2.70779	7.18518e-19	down	.	.	.	.	.	.	.	.	.	.	.	.
LOC103846052	103846052	uncharacterized LOC103846052	GO:0004089; GO:0008270; GO:0015976	.	.	.	AT4G33540	metallo-beta-lactamase family protein;(source:Araport11)	.	.	2.72559	3.94673e-37	up	3.28459	1.36215e-54	up	2.3185	2.81927e-27	up	2.7359	2.3338e-38	up	2.77433	5.13685e-34	up	2.23256	1.59002e-22	up	2.33398	2.79934e-19	up	2.4298	3.07066e-21	up
LOC103846140	103846140	potassium transporter 13	GO:0005774; GO:0015079; GO:0016020; GO:0071805	.	.	.	AT4G33530	K+ uptake permease 5	.	.	.	.	.	.	.	.	.	.	.	.	.	.	.	.	.	.	.	.	.	.	.	.	.	.
LOC103846231	103846231	copper-transporting ATPase PAA1, chloroplastic	GO:0000166; GO:0005375; GO:0006812; GO:0009507; GO:0009536; GO:0009570; GO:0009767; GO:0009941; GO:0016021; GO:0016531; GO:0019829; GO:0030001; GO:0035434; GO:0046872; GO:0055070	map04016	ec:7.2.2.8	K17686	AT4G33520	P-type ATP-ase 1	.	.	.	.	.	.	.	.	.	.	.	.	.	.	.	.	.	.	.	.	.	.	.	.	.	.
LOC103846297	103846297	phospho-2-dehydro-3-deoxyheptonate aldolase 2, chloroplastic	GO:0003824; GO:0003849; GO:0009073; GO:0009507; GO:0009534	map00400; map01100; map01110; map01230	ec:2.5.1.54	K01626	AT4G33510	3-deoxy-d-arabino-heptulosonate 7-phosphate synthase	.	.	.	.	.	.	.	.	.	.	.	.	.	.	.	.	.	.	.	.	.	.	.	.	.	.
LOC103846397	103846397	probable protein phosphatase 2C 62	.	.	.	.	AT4G33500	Protein phosphatase 2C family protein	.	.	-1.54738	2.53123e-12	down	-1.54738	2.53123e-12	down	-1.54738	2.53123e-12	down	-1.51307	1.1314e-11	down	.	.	.	-1.13042	0.00169339	down	.	.	.	-1.60769	4.85781e-05	down
LOC103846652	103846652	protein ROOT PRIMORDIUM DEFECTIVE 1	GO:0008285; GO:0010102	.	.	.	AT4G33495	Ubiquitin carboxyl-terminal hydrolase family protein	.	.	.	.	.	.	.	.	-1.07572	2.64197e-12	down	.	.	.	.	.	.	.	.	.	.	.	.	.	.	.
LOC103846556	103846556	aspartic proteinase Asp1	GO:0004190; GO:0006508	.	.	.	AT4G33490	Eukaryotic aspartyl protease family protein	.	.	.	.	.	.	.	.	.	.	.	-1.07034	2.46832e-06	down	.	.	.	-1.33629	3.13751e-06	down	.	.	.	.	.	.
LOC103846741	103846741	uncharacterized LOC103846741	.	.	.	.	AT4G33480	unknown protein	.	.	.	.	.	.	.	.	.	.	.	.	.	.	.	.	.	.	.	.	.	.	.	1.34568	5.45896e-11	up
LOC103846835	103846835	histone deacetylase 14	GO:0005634; GO:0005829; GO:0009507; GO:0042903; GO:0043014; GO:0043621; GO:0048487; GO:0051721; GO:0090042	.	.	.	AT4G33470	histone deacetylase 14	.	.	-1.7857	5.40915e-18	down	-1.7857	5.40915e-18	down	.	.	.	-1.11011	1.18651e-07	down	.	.	.	-2.37751	0.00192903	down	.	.	.	.	.	.
LOC103846936	103846936	uncharacterized LOC103846936	.	.	.	.	AT4G33467	unknown protein	.	.	3.7316	3.54227e-12	up	2.9635	2.42876e-08	up	3.35593	1.12545e-10	up	2.71736	1.39076e-07	up	2.24125	0.0031185	up	.	.	.	3.63539	8.92799e-06	up	.	.	.
LOC103847034	103847034	ABC transporter I family member 10	GO:0003677; GO:0005524; GO:0009658; GO:0009706; GO:0009941; GO:0016887; GO:0055076	.	.	.	AT4G33460	ABC transporter family protein	.	.	.	.	.	.	.	.	.	.	.	.	.	.	.	.	.	.	.	.	.	.	.	.	.	.
LOC103847130	103847130	transcription factor MYB54	GO:0003677; GO:0005524; GO:0016887	.	.	K09422	AT4G33450	myb domain protein 69	.	.	.	.	.	.	.	.	.	.	.	.	.	.	.	.	.	.	.	.	.	.	.	.	.	.
LOC103847224	103847224	probable polygalacturonase	GO:0004650; GO:0005975	.	.	.	AT4G33440	Pectin lyase-like superfamily protein	.	.	.	.	.	2.33271	1.16351e-28	up	.	.	.	2.93068	1.60782e-45	up	.	.	.	2.87134	9.37914e-07	up	.	.	.	3.26828	4.67325e-07	up
LRRII5	103847328	BRASSINOSTEROID INSENSITIVE 1-associated receptor kinase 1	GO:0004672; GO:0005102; GO:0005524; GO:0006468; GO:0007165	map04016; map04075; map04626	ec:2.7.10.1; ec:2.7.11.1	K13416	AT4G33430	BRI1-associated receptor kinase	.	.	.	.	.	1.582	1.72734e-27	up	.	.	.	1.28678	1.42689e-18	up	.	.	.	.	.	.	.	.	.	.	.	.
LOC103847421	103847421	peroxidase 47	GO:0004601; GO:0006979; GO:0020037; GO:0042744; GO:0055114	map00940; map01100; map01110	ec:1.11.1.7	K00430	AT4G33420	Peroxidase superfamily protein;(source:Araport11)	.	.	2.52312	4.9242e-16	up	2.52312	4.9242e-16	up	.	.	.	2.59641	1.46474e-17	up	.	.	.	.	.	.	.	.	.	.	.	.
LOC103847516	103847516	signal peptide peptidase-like 1	GO:0004190; GO:0016021	.	.	K09598	AT4G33410	SIGNAL PEPTIDE PEPTIDASE-LIKE 1	.	.	-1.17989	2.80184e-09	down	-1.17989	2.80184e-09	down	-1.17989	2.80184e-09	down	-1.72421	3.52692e-18	down	.	.	.	-1.56295	0.00200097	down	.	.	.	-1.71713	0.00237887	down
LOC103847799	103847799	protein CYPRO4	GO:0005515	.	.	.	AT4G33400	Vacuolar import/degradation, Vid27-related protein	.	.	-1.34419	4.08309e-05	down	-3.87817	4.27004e-34	down	.	.	.	-2.26645	4.9664e-13	down	-3.58938	9.97971e-10	down	-3.3819	5.65656e-09	down	-2.52053	0.000259814	down	-4.11544	2.44129e-10	down
LOC103847656	103847656	protein WEAK CHLOROPLAST MOVEMENT UNDER BLUE LIGHT-like 1	.	.	.	.	AT4G33390	Plant protein of unknown function (DUF827)	.	.	.	.	.	.	.	.	.	.	.	.	.	.	.	.	.	.	.	.	.	.	.	.	.	.
LOC103847906	103847906	uncharacterized LOC103847906	GO:0006869; GO:0008289	.	.	.	AT4G33380	unknown protein	.	.	-1.03939	1.45383e-08	down	-1.03939	1.45383e-08	down	-1.03939	1.45383e-08	down	.	.	.	.	.	.	.	.	.	.	.	.	.	.	.
LOC103848014	103848014	protein TIC 22, chloroplastic	GO:0015031	.	.	.	AT4G33350	Tic22-like family protein	.	.	.	.	.	.	.	.	.	.	.	.	.	.	.	.	.	.	.	.	.	.	.	1.8978	3.76233e-10	up
LOC103848105	103848105	UDP-glucuronate:xylan alpha-glucuronosyltransferase 2	GO:0005794; GO:0009834; GO:0015020; GO:0016757; GO:0045492	.	.	K20890	AT4G33330	Encodes a glucuronyltransferase responsible for the addition of GlcA residues onto xylan and for secondary wall deposition.	.	.	.	.	.	.	.	.	.	.	.	-7.74927	7.07092e-07	down	-8.08332	0.00685184	down	-7.69774	0.00731191	down	.	.	.	.	.	.
LOC103848319	103848319	probable disease resistance protein At4g33300	GO:0043531	.	.	.	AT4G33300	ADR1-like 1	.	.	.	.	.	-3.97312	2.03556e-65	down	.	.	.	-3.77174	2.20665e-57	down	-1.07638	0.0093703	down	-4.32027	1.07936e-29	down	.	.	.	-12.0791	6.78944e-15	down
LOC103848411	103848411	cell division cycle 20.1, cofactor of APC complex	GO:0003743; GO:0005515; GO:0005737; GO:0005852; GO:0006446; GO:0010997; GO:0043022; GO:0097027; GO:1904668	map04120	.	K03363	AT4G33270	Transducin family protein / WD-40 repeat family protein	.	.	.	.	.	-1.8489	3.34871e-36	down	.	.	.	-1.49276	3.81226e-24	down	-1.40993	3.22186e-15	down	-1.15331	1.06398e-10	down	-2.18358	1.34726e-28	down	-1.2003	1.72282e-09	down
LOC103848502	103848502	eukaryotic translation initiation factor 3 subunit K	GO:0003743; GO:0005488; GO:0005515; GO:0005737; GO:0005852; GO:0006446; GO:0010997; GO:0043022; GO:0097027; GO:1904668	.	.	K15028	AT4G33250	eukaryotic translation initiation factor 3K	.	.	.	.	.	.	.	.	.	.	.	.	.	.	.	.	.	.	.	.	.	.	.	1.01509	2.10007e-07	up
LOC103848812	103848812	1-phosphatidylinositol-3-phosphate 5-kinase FAB1A	GO:0005524; GO:0016307; GO:0046488; GO:0046872	map00562; map01100; map04070; map04145	ec:2.7.1.150	K00921	AT4G33240	1-phosphatidylinositol-4-phosphate 5-kinases;zinc ion binding;1-phosphatidylinositol-3-phosphate 5-kinases	.	.	.	.	.	.	.	.	.	.	.	.	.	.	.	.	.	.	.	.	.	.	.	-1.51074	4.88636e-12	down
LOC103848597	103848597	probable pectinesterase/pectinesterase inhibitor 44	GO:0004857	map00040; map01100	ec:3.1.1.11	K01051	AT4G33220	pectin methylesterase 44	.	.	-3.70819	2.19477e-05	down	-3.70819	2.19477e-05	down	-3.70819	2.19477e-05	down	-6.83612	1.40138e-11	down	.	.	.	.	.	.	.	.	.	-10.5277	3.87769e-06	down
LOC103849083	103849083	F-box/LRR-repeat protein 15	GO:0005515	.	.	.	AT4G33210	F-box family protein	.	.	1.0514	3.65178e-25	up	1.15473	6.49354e-31	up	1.00234	4.95454e-23	up	1.2967	1.46377e-38	up	.	.	.	.	.	.	.	.	.	.	.	.
LOC103849301	103849301	myosin-15	GO:0003774; GO:0005515; GO:0005524; GO:0007015; GO:0016459; GO:0051015	map04814	.	K10357	AT4G33200	myosin, putative	.	.	.	.	.	.	.	.	.	.	.	.	.	.	.	.	.	1.09336	9.22419e-10	up	.	.	.	.	.	.
LOC103849450	103849450	putative 2-succinyl-6-hydroxy-2,4-cyclohexadiene-1-carboxylate synthase	GO:0003824	.	.	.	AT4G33180	alpha/beta-Hydrolases superfamily protein	.	.	-1.71524	1.22364e-05	down	-1.71524	1.22364e-05	down	-1.71524	1.22364e-05	down	-1.25118	0.00149856	down	.	.	.	-1.76686	0.000920029	down	.	.	.	.	.	.
LOC103849612	103849612	pentatricopeptide repeat-containing protein At4g33170	GO:0005515; GO:0008270	.	.	.	AT4G33170	Tetratricopeptide repeat (TPR)-like superfamily protein	.	.	-1.8155	8.20911e-05	down	-2.21259	7.19584e-07	down	-1.42639	0.00185784	down	-2.33919	2.15173e-07	down	.	.	.	.	.	.	.	.	.	.	.	.
LOC103849530	103849530	F-box only protein 13	GO:0005515	.	.	.	AT4G33160	F-box family protein;(source:Araport11)	.	.	.	.	.	.	.	.	.	.	.	.	.	.	.	.	.	.	.	.	.	.	.	.	.	.
LOC103849713	103849713	alpha-aminoadipic semialdehyde synthase	GO:0004753; GO:0005737; GO:0005829; GO:0016491; GO:0019477; GO:0047130; GO:0055114; GO:0080167	map00310; map01100; map01110	ec:1.5.1.8; ec:1.5.1.9	K14157	AT4G33150	This is a splice variant of the LKR/SDH locus. It encodes a bifunctional polypeptide lysine-ketoglutarate reductase and saccharopine dehydrogenase involved in lysine degradation. There is another splice variant that encodes a mono saccharopine dehydrogenase protein. Gene expression is induced by abscisic acid, jasmonate, and under sucrose starvation.	.	.	3.85228	1.52402e-55	up	4.23089	6.91205e-68	up	3.84802	9.71836e-56	up	4.1359	3.74362e-65	up	3.41044	1.78687e-80	up	2.89828	1.32375e-58	up	2.85907	2.6511e-45	up	2.43198	2.65037e-33	up
LOC103849979	103849979	uncharacterized LOC103849979	.	.	.	.	AT4G33145	unknown protein	.	.	.	.	.	.	.	.	.	.	.	.	.	.	.	.	.	.	.	.	.	.	.	.	.	.
LOC103849987	103849987	uncharacterized LOC103849987	.	.	.	.	AT4G33145	unknown protein	.	.	.	.	.	.	.	.	.	.	.	.	.	.	.	.	.	.	.	.	.	.	.	.	.	.
LOC103849998	103849998	uncharacterized LOC103849998	.	.	.	.	AT4G33145	unknown protein	.	.	.	.	.	.	.	.	.	.	.	.	.	.	.	.	.	.	.	.	.	.	.	.	.	.
LOC103850008	103850008	uncharacterized LOC103850008	.	.	.	.	AT4G33145	unknown protein	.	.	.	.	.	.	.	.	.	.	.	.	.	.	.	.	.	.	.	.	.	.	.	.	.	.
LOC103850019	103850019	uncharacterized LOC103850019	GO:0008253; GO:0009264	.	.	.	AT4G33140	Haloacid dehalogenase-like hydrolase (HAD) superfamily protein	.	.	.	.	.	-2.15903	1.14325e-40	down	.	.	.	-2.19326	1.27567e-41	down	-1.38067	3.62748e-07	down	-1.67503	2.24014e-10	down	-1.26722	5.23302e-05	down	-2.61984	1.47895e-18	down
LOC103850027	103850027	rho GTPase-activating protein 7	.	.	.	.	AT4G33130	unknown protein	.	.	-2.73806	1.95969e-22	down	-2.73806	1.95969e-22	down	-1.20466	1.57295e-05	down	-2.46821	1.20136e-18	down	.	.	.	.	.	.	.	.	.	.	.	.
LOC103854792	103854792	kinesin-like protein KIN-4C	.	.	.	.	AT4G12780	Negative regulation of growth and endocytosis, most likely as a result of inhibition of the recruitment of clathrin to endocytic pits. Overexpression inhbits recruitment of clathrin resulting in negative regulation of endocytosis and developmental arrest.	.	.	.	.	.	.	.	.	.	.	.	.	.	.	.	.	.	.	.	.	.	.	.	.	.	.
LOC103850068	103850068	(S)-coclaurine N-methyltransferase	.	.	.	.	AT4G33110	S-adenosyl-L-methionine-dependent methyltransferases superfamily protein	.	.	.	.	.	.	.	.	1.76388	0.00285917	up	.	.	.	.	.	.	.	.	.	.	.	.	.	.	.
LOC103850045	103850045	uncharacterized protein At4g33100	.	.	.	K17968	AT4G33100	CONTAINS InterPro DOMAIN/s: Mitochondrial distribution/morphology family 35/apoptosis (InterPro:IPR007918)	.	.	.	.	.	.	.	.	.	.	.	.	.	.	.	.	.	.	.	.	.	.	.	.	.	.
LOC103850079	103850079	aminopeptidase M1	GO:0006508; GO:0008237; GO:0008270	.	ec:3.4.11.14	K08776	AT4G33090	aminopeptidase M1	.	.	-1.00518	8.24183e-18	down	-1.00518	8.24183e-18	down	.	.	.	-1.07169	4.49077e-20	down	.	.	.	.	.	.	.	.	.	.	.	.
LOC103850090	103850090	serine/threonine-protein kinase tricorner	GO:0004672; GO:0004674; GO:0005524; GO:0006468	.	ec:2.7.11.1	K08790	AT4G33080	AGC (cAMP-dependent, cGMP-dependent and protein kinase C) kinase family protein	.	.	.	.	.	.	.	.	.	.	.	.	.	.	.	.	.	.	.	.	.	.	.	.	.	.
LOC103850099	103850099	peptidyl-prolyl cis-trans isomerase CYP57	GO:0000413; GO:0003755; GO:0006457; GO:0009506	.	ec:5.2.1.8	K12737	AT4G33060	Cyclophilin-like peptidyl-prolyl cis-trans isomerase family protein	.	.	.	.	.	.	.	.	.	.	.	.	.	.	.	.	.	1.01178	6.58061e-09	up	.	.	.	.	.	.
LOC103865980	103865980	IQ domain-containing protein IQM1	.	.	.	.	AT4G33050	calmodulin-binding family protein	.	.	1.46978	5.23235e-10	up	1.46978	5.23235e-10	up	1.46978	5.23235e-10	up	2.84135	7.32072e-34	up	.	.	.	.	.	.	.	.	.	.	.	.
LOC103850122	103850122	glutaredoxin-C6	GO:0009055; GO:0015035; GO:0045454	.	.	.	AT4G33040	Thioredoxin superfamily protein	.	.	-1.48518	2.86746e-07	down	-1.48518	2.86746e-07	down	-1.48518	2.86746e-07	down	-1.24781	1.88637e-05	down	.	.	.	-2.56157	1.10932e-14	down	.	.	.	-2.58888	4.55293e-12	down
LOC103850131	103850131	UDP-sulfoquinovose synthase, chloroplastic	GO:0003824; GO:0050662	map00520; map00561; map01100; map01250	ec:3.13.1.1	K06118	AT4G33030	sulfoquinovosyldiacylglycerol 1	.	.	.	.	.	.	.	.	.	.	.	.	.	.	.	.	.	.	.	.	.	.	.	.	.	.
LOC103850142	103850142	zinc transporter 9	GO:0005385; GO:0016020; GO:0016021; GO:0030001; GO:0046873; GO:0055085; GO:0071577	.	.	K14709	AT4G33020	member of Fe(II) transporter isolog family	.	.	1.44784	0.00934271	up	.	.	.	.	.	.	.	.	.	2.3409	8.43147e-06	up	3.10198	7.4379e-10	up	.	.	.	.	.	.
LOC103850153	103850153	glycine dehydrogenase (decarboxylating) 1, mitochondrial	GO:0003729; GO:0003824; GO:0004375; GO:0005739; GO:0006544; GO:0006546; GO:0009507; GO:0009534; GO:0009570; GO:0009941; GO:0046686; GO:0048046; GO:0055114	map00260; map00630; map00785; map01100; map01110; map01200	ec:1.4.4.2	K00281	AT4G33010	glycine decarboxylase P-protein 1	.	.	.	.	.	-2.26286	1.38783e-95	down	-1.56522	7.94967e-46	down	-2.04276	2.23311e-78	down	.	.	.	-1.17195	1.13329e-05	down	.	.	.	-1.84286	2.79837e-10	down
LOC103850162	103850162	calcineurin B-like protein 10	GO:0005509	.	.	K06268	AT4G33000	calcineurin B-like protein 10	.	.	.	.	.	1.8732	1.13794e-38	up	.	.	.	1.24248	2.64714e-17	up	.	.	.	.	.	.	.	.	.	1.17243	0.00213435	up
LOC103850218	103850218	homeobox protein ATH1	GO:0003677; GO:0006355	.	.	.	AT4G32980	ATH1, HOMEOBOX GENE 1	.	.	.	.	.	-3.49004	2.26408e-24	down	-1.16702	0.000401894	down	-5.67788	1.04315e-32	down	.	.	.	-9.75144	3.47026e-13	down	.	.	.	-10.6295	6.07398e-11	down
LOC117132190	117132190	uncharacterized LOC117132190	.	.	.	.	.	.	.	.	.	.	.	.	.	.	.	.	.	.	.	.	.	.	.	.	.	.	.	.	.	.	.	.
LOC117132191	117132191	uncharacterized LOC117132191	.	.	.	.	.	.	.	.	.	.	.	.	.	.	.	.	.	.	.	.	.	.	.	.	.	.	.	.	.	.	.	.
LOC117125771	117125771	uncharacterized LOC117125771	.	.	.	.	.	.	.	.	.	.	.	.	.	.	.	.	.	.	.	.	.	.	.	.	.	.	.	.	.	.	.	.
LOC117132188	117132188	uncharacterized LOC117132188	.	.	.	.	.	.	.	.	.	.	.	.	.	.	.	.	.	.	.	.	.	.	.	.	.	.	.	.	.	.	.	.
LOC103850249	103850249	uncharacterized LOC103850249	.	.	.	.	.	.	.	.	.	.	.	.	.	.	.	.	.	2.30692	3.73674e-07	up	.	.	.	.	.	.	.	.	.	.	.	.
LOC103850260	103850260	vacuolar-processing enzyme gamma-isozyme	GO:0000323; GO:0004175; GO:0004197; GO:0006508; GO:0006624; GO:0008233; GO:0009611; GO:0009723; GO:0009751; GO:0009753; GO:0010150; GO:0051603	.	ec:3.4.22.34	K01369	AT4G32940	gamma vacuolar processing enzyme	.	.	1.06946	2.0924e-18	up	1.1169	1.31597e-20	up	1.32187	8.90151e-28	up	1.32167	2.44407e-28	up	.	.	.	.	.	.	.	.	.	.	.	.
LOC103850268	103850268	CXXC motif containing zinc binding protein	.	.	.	.	AT4G32930	unknown protein	.	.	.	.	.	.	.	.	.	.	.	.	.	.	.	.	.	.	.	.	.	.	.	1.17595	1.23791e-05	up
LOC103850279	103850279	uncharacterized LOC103850279	.	.	.	.	AT4G32920	glycine-rich protein	.	.	.	.	.	1.92333	8.95488e-45	up	.	.	.	1.75808	1.5753e-37	up	.	.	.	1.72699	0.000124557	up	.	.	.	1.78309	0.000401284	up
LOC103850288	103850288	nuclear pore complex protein NUP85	GO:0005635; GO:0006406; GO:0009737	map03013	.	K14304	AT4G32910	CONTAINS InterPro DOMAIN/s: Nuclear pore complex protein, Nucleoporin Nup85-like (InterPro:IPR011502)	.	.	.	.	.	.	.	.	.	.	.	.	.	.	.	.	.	.	.	.	.	.	.	.	.	.
LOC103850298	103850298	peptidyl-tRNA hydrolase 2, mitochondrial	GO:0004045	.	ec:3.1.1.29	K04794	AT4G32900	Peptidyl-tRNA hydrolase II (PTH2) family protein	.	.	.	.	.	.	.	.	.	.	.	.	.	.	.	.	.	.	.	.	.	.	.	.	.	.
LOC103850309	103850309	GATA transcription factor 9	GO:0003677; GO:0003700; GO:0005634; GO:0006355; GO:0008270; GO:0043565; GO:0045893	.	.	.	AT4G32890	GATA transcription factor 9	.	.	-2.38285	1.19138e-12	down	-2.38285	1.19138e-12	down	-1.21349	0.00012395	down	-2.14178	2.56993e-11	down	.	.	.	.	.	.	.	.	.	.	.	.
LOC103850318	103850318	homeobox-leucine zipper protein ATHB-8	GO:0003677; GO:0008289	.	.	K09338	AT4G32880	homeobox gene 8	.	.	-1.40263	4.75282e-09	down	-2.26948	1.71242e-22	down	-2.14432	4.94054e-20	down	-3.57509	6.58398e-51	down	.	.	.	.	.	.	.	.	.	-5.66982	0.000510823	down
LOC103850331	103850331	lachrymatory-factor synthase	GO:0004864; GO:0005737; GO:0005886; GO:0009738	.	.	.	AT4G32870	Polyketide cyclase/dehydrase and lipid transport superfamily protein	.	.	.	.	.	.	.	.	.	.	.	.	.	.	-8.01224	0.00409911	down	.	.	.	.	.	.	.	.	.
LOC103842194	103842194	uncharacterized LOC103842194	.	.	.	.	AT4G32860	unknown protein	.	.	.	.	.	.	.	.	.	.	.	.	.	.	.	.	.	.	.	.	.	.	.	.	.	.
LOC103850374	103850374	nuclear poly(A) polymerase 4	GO:0003723; GO:0004652; GO:0005634; GO:0016779; GO:0031123; GO:0043631	map03015	ec:2.7.7.19	K14376	AT4G32850	nuclear poly(a) polymerase	.	.	.	.	.	1.86286	4.61172e-63	up	.	.	.	1.80318	3.12223e-59	up	.	.	.	1.52624	2.74942e-40	up	.	.	.	1.49584	3.41846e-31	up
LOC103850396	103850396	ATP-dependent 6-phosphofructokinase 6	GO:0003872; GO:0005524; GO:0005829; GO:0006002; GO:0006096	map00010; map00030; map00051; map00052; map01100; map01110; map01200; map01230; map03018	ec:2.7.1.11	K00850	AT4G32840	phosphofructokinase 6	.	.	-2.43416	8.08615e-25	down	.	.	.	-2.76158	4.65134e-32	down	1.95921	2.36225e-17	up	.	.	.	3.40345	3.35598e-70	up	.	.	.	3.20753	2.4989e-50	up
LOC103850407	103850407	serine/threonine-protein kinase Aurora-1	GO:0004672; GO:0005524; GO:0006468	.	ec:2.7.11.1	K08850	AT4G32830	ataurora1	.	.	-1.21624	2.38839e-06	down	-1.59312	1.42789e-10	down	-1.59312	1.42789e-10	down	.	.	.	-2.22255	6.0418e-18	down	.	.	.	-1.96227	1.72409e-11	down	-1.4445	6.60526e-07	down
LOC103850416	103850416	calcineurin-binding protein 1	GO:0005515	.	.	K17613	AT4G32820	Tetratricopeptide repeat (TPR)-like superfamily protein	.	.	-1.12402	1.20592e-14	down	-1.12402	1.20592e-14	down	.	.	.	-1.52497	1.75109e-25	down	.	.	.	-1.31449	0.000868502	down	-1.53211	0.000885197	down	-3.00097	1.43776e-12	down
LOC103850421	103850421	carotenoid cleavage dioxygenase 8, chloroplastic	GO:0016702; GO:0055114	map00906; map01110	ec:1.13.11.69; ec:1.13.11.70	K17913	AT4G32810	carotenoid cleavage dioxygenase 8	.	.	.	.	.	.	.	.	.	.	.	.	.	.	.	.	.	.	.	.	.	.	.	.	.	.
LOC103850433	103850433	ethylene-responsive transcription factor ERF043	GO:0003677; GO:0003700; GO:0006355	.	.	K09286	AT4G32800	Integrase-type DNA-binding superfamily protein	.	.	-1.58218	4.46926e-13	down	-1.58218	4.46926e-13	down	1.62722	2.84252e-13	up	-1.26937	1.64638e-07	down	.	.	.	-4.2668	0.00303122	down	.	.	.	-8.80084	5.20228e-05	down
LOC103850444	103850444	VAN3-binding protein	.	.	.	.	AT4G32780	FORKED-LIKE family member, part of Group 2 (Group 1 consists of FKD1, FL1-FL3; Group 2 consists of FL4 and FL8 and Group 3 consists of FL5- FL7). May coordinate leaf size with vein density, where Group 1 members and Group 3 members have opposing functions.	.	.	.	.	.	-2.38222	9.61271e-31	down	.	.	.	-2.05482	1.84671e-22	down	.	.	.	.	.	.	.	.	.	.	.	.
LOC103850477	103850477	F-box protein At3g17710-like	GO:0005515	.	.	.	AT3G17710	F-box and associated interaction domains-containing protein	.	.	.	.	.	.	.	.	3.77319	0.00205214	up	.	.	.	.	.	.	.	.	.	.	.	.	.	.	.
LOC103850486	103850486	TOM1-like protein 9	GO:0005622; GO:0006886	.	.	.	AT4G32760	ENTH/VHS/GAT family protein	.	.	1.28547	4.88021e-88	up	1.71969	2.43387e-159	up	1.16341	9.99675e-73	up	2.062	4.81378e-229	up	1.10631	4.9442e-25	up	1.46259	9.79715e-44	up	.	.	.	1.29055	1.42879e-27	up
LOC117128122	117128122	uncharacterized LOC117128122	.	.	.	.	AT4G32750	unknown protein	.	.	.	.	.	.	.	.	.	.	.	.	.	.	.	.	.	.	.	.	.	.	.	.	.	.
LOC103850523	103850523	transcription factor MYB3R-1	GO:0003677	.	.	.	AT4G32730	Encodes a putative c-myb-like transcription factor with three MYB repeats.	.	.	-1.67705	7.8348e-09	down	-5.21715	1.54855e-50	down	-1.54748	8.84657e-08	down	-4.29578	6.41323e-38	down	.	.	.	.	.	.	.	.	.	-10.5554	3.68022e-06	down
LOC103850538	103850538	la protein 1	GO:0003676; GO:0003723; GO:0005634; GO:0006396; GO:0030529; GO:1990904	.	.	K11090	AT4G32720	La protein 1	.	.	.	.	.	-1.54325	1.12401e-32	down	-1.0868	1.57467e-16	down	-1.72776	1.427e-40	down	.	.	.	.	.	.	.	.	.	.	.	.
LOC117132138	117132138	uncharacterized LOC117132138	.	.	.	.	AT4G32717	SCR-like 24	.	.	.	.	.	.	.	.	.	.	.	.	.	.	.	.	.	.	.	.	.	.	.	.	.	.
LOC103850563	103850563	proline-rich receptor-like protein kinase PERK14	GO:0004672; GO:0005524; GO:0006468	.	.	.	AT4G32710	Protein kinase superfamily protein	.	.	-1.93239	1.12118e-11	down	-4.59575	1.61024e-47	down	-2.07547	2.35263e-13	down	-3.95244	2.36608e-35	down	.	.	.	.	.	.	.	.	.	-4.68145	0.0001251	down
LOC103850574	103850574	helicase and polymerase-containing protein TEBICHI	GO:0003676; GO:0003677; GO:0003887; GO:0005524; GO:0006260; GO:0006261; GO:0019825; GO:0020037	.	ec:2.7.7.7	K02349	AT4G32700	helicases;ATP-dependent helicases;nucleic acid binding;ATP binding;DNA-directed DNA polymerases;DNA binding	.	.	.	.	.	-1.72589	2.33693e-38	down	.	.	.	-1.20824	4.53028e-19	down	.	.	.	.	.	.	.	.	.	.	.	.
LOC103850586	103850586	two-on-two hemoglobin-3	GO:0003676; GO:0003677; GO:0003887; GO:0005524; GO:0006260; GO:0006261; GO:0019825; GO:0020037	.	.	.	AT4G32690	hemoglobin 3	.	.	-2.00561	1.06628e-26	down	.	.	.	-1.72768	1.08975e-21	down	1.03873	1.65562e-09	up	-1.68088	0.00851535	down	.	.	.	.	.	.	.	.	.
LOC103850595	103850595	uncharacterized LOC103850595	.	.	.	.	AT4G32680	unknown protein	.	.	1.16333	2.22224e-09	up	1.16333	2.22224e-09	up	1.16333	2.22224e-09	up	.	.	.	.	.	.	.	.	.	.	.	.	.	.	.
LOC103850604	103850604	probable E3 ubiquitin ligase SUD1	GO:0008270	map04141	ec:2.3.2.27	K10661	AT4G32670	RING/FYVE/PHD zinc finger superfamily protein;(source:Araport11)	.	.	5.71817	5.92108e-05	up	5.71817	5.92108e-05	up	5.71817	5.92108e-05	up	3.56015	0.00173742	up	.	.	.	.	.	.	.	.	.	.	.	.
LOC103850648	103850648	probable E3 ubiquitin ligase SUD1	GO:0008270	map04141	ec:2.3.2.27	K10661	AT4G32670	RING/FYVE/PHD zinc finger superfamily protein;(source:Araport11)	.	.	.	.	.	.	.	.	.	.	.	.	.	.	.	.	.	.	.	.	.	.	.	-9.67354	7.0314e-05	down
LOC103850620	103850620	serine/threonine-protein kinase AFC3	GO:0004672; GO:0004674; GO:0005524; GO:0006468; GO:0046777	.	ec:2.7.12.1	K08287	AT4G32660	Protein kinase superfamily protein	.	.	-1.17352	2.14453e-20	down	-1.17352	2.14453e-20	down	.	.	.	-1.35922	1.06166e-26	down	.	.	.	.	.	.	.	.	.	.	.	.
LOC103850658	103850658	potassium channel KAT3	GO:0005216; GO:0005249; GO:0006811; GO:0006813; GO:0016020; GO:0055085	.	.	K21867	AT4G32650	potassium channel in Arabidopsis thaliana 3	.	.	.	.	.	.	.	.	.	.	.	.	.	.	.	.	.	.	.	.	.	.	.	.	.	.
LOC103850674	103850674	protein transport protein Sec24-like At4g32640	GO:0006886; GO:0006888; GO:0008270; GO:0030127	map04141	.	K14007	AT4G32640	Sec23/Sec24 protein transport family protein	.	.	.	.	.	.	.	.	.	.	.	.	.	.	.	.	.	.	.	.	.	.	.	.	.	.
LOC103850686	103850686	probable ADP-ribosylation factor GTPase-activating protein AGD14	GO:0005096	.	.	.	AT4G32630	ArfGap/RecO-like zinc finger domain-containing protein;(source:Araport11)	.	.	.	.	.	.	.	.	.	.	.	3.77234	0.00462596	up	.	.	.	.	.	.	.	.	.	.	.	.
LOC103850704	103850704	uncharacterized LOC103850704	GO:0006342; GO:0016575; GO:0032991	.	.	.	AT4G32620	Enhancer of polycomb-like transcription factor protein	.	.	.	.	.	.	.	.	.	.	.	.	.	.	.	.	.	.	.	.	.	.	.	-2.34614	5.37044e-37	down
LOC103850720	103850720	receptor like protein 26	GO:0005515	.	.	.	AT1G25570	Di-glucose binding protein with Leucine-rich repeat domain	.	.	.	.	.	.	.	.	.	.	.	.	.	.	.	.	.	.	.	.	.	.	.	.	.	.
LOC103850752	103850752	troponin T, slow skeletal muscle	.	.	.	.	AT4G32610	copper ion binding	.	.	1.68621	3.7235e-125	up	2.91735	0	up	1.45017	1.9546e-93	up	2.87273	0	up	1.74361	8.72352e-64	up	2.29612	5.56277e-111	up	2.00571	2.00629e-67	up	2.71179	7.14996e-124	up
LOC103850755	103850755	uncharacterized protein At2g39795, mitochondrial	GO:0005739; GO:0005759	.	.	.	AT4G32605	Mitochondrial glycoprotein family protein	.	.	-1.17257	7.25378e-08	down	.	.	.	-1.2112	1.60059e-08	down	.	.	.	.	.	.	.	.	.	.	.	.	.	.	.
LOC103850765	103850765	E3 ubiquitin-protein ligase At1g63170	GO:0008270	.	.	.	AT4G32600	C3H4 type zinc finger protein;(source:Araport11)	.	.	.	.	.	1.85475	1.22976e-31	up	.	.	.	2.42423	3.46948e-53	up	2.20429	1.48852e-21	up	2.1931	1.15637e-21	up	2.23947	7.26614e-18	up	2.43063	2.42424e-21	up
LOC103850777	103850777	photosynthetic NDH subunit of subcomplex B 3, chloroplastic	GO:0009055; GO:0051536	.	.	.	AT4G32590	2Fe-2S ferredoxin-like superfamily protein	.	.	1.12186	1.30059e-11	up	1.12186	1.30059e-11	up	1.12186	1.30059e-11	up	1.86188	3.3717e-30	up	.	.	.	1.687	1.7859e-31	up	1.14216	1.07162e-11	up	2.56675	1.25103e-57	up
LOC103850786	103850786	protein TIFY 8	.	.	.	.	AT4G32570	TIFY domain protein 8	.	.	.	.	.	-1.97792	5.94029e-30	down	.	.	.	-1.39819	1.22784e-15	down	-1.24775	0.000217616	down	-1.2385	0.000155804	down	.	.	.	.	.	.
LOC103850796	103850796	coiled-coil domain-containing protein 93	.	.	.	.	AT4G32560	paramyosin-related	.	.	1.0963	2.99204e-17	up	1.0963	2.99204e-17	up	.	.	.	1.07761	1.05915e-16	up	.	.	.	.	.	.	.	.	.	2.14904	2.22386e-08	up
LOC103850807	103850807	transcriptional corepressor LEUNIG	GO:0005515	.	.	.	AT4G32551	LisH dimerisation motif;WD40/YVTN repeat-like-containing domain	.	.	.	.	.	1.85484	1.8695e-69	up	.	.	.	2.10789	2.35205e-89	up	.	.	.	1.56937	4.62244e-20	up	.	.	.	1.29592	2.19776e-11	up
LOC103850830	103850830	probable indole-3-pyruvate monooxygenase YUCCA1	GO:0004499; GO:0016491; GO:0050660; GO:0050661; GO:0055114	map00380; map01100	ec:1.14.13.168	K11816	AT4G32540	Flavin-binding monooxygenase family protein	.	.	-4.37484	0.00574524	down	-4.37484	0.00574524	down	-4.37484	0.00574524	down	.	.	.	.	.	.	.	.	.	.	.	.	.	.	.
LOC103850841	103850841	protein ECERIFERUM 26	GO:0016747	.	.	.	AT4G29250	HXXXD-type acyl-transferase family protein	.	.	-3.78316	5.46076e-21	down	-3.78316	5.46076e-21	down	.	.	.	-2.68897	8.57807e-12	down	-1.44711	0.00433587	down	.	.	.	-2.80484	2.21972e-07	down	-1.91764	0.000360867	down
LOC103850851	103850851	V-type proton ATPase subunit c''2	GO:0015078; GO:0015991; GO:0033177	map00190; map01100; map04145	.	K03661	AT2G25610	ATPase, F0/V0 complex, subunit C protein	.	.	.	.	.	.	.	.	.	.	.	-1.03099	1.84766e-13	down	-1.16674	2.18608e-05	down	-1.04298	0.000112397	down	.	.	.	.	.	.
LOC103850902	103850902	cytochrome b-c1 complex subunit 7-1	GO:0005750; GO:0006122	map00190; map01100	.	K00417	AT4G32470	Cytochrome bd ubiquinol oxidase, 14kDa subunit	.	.	.	.	.	.	.	.	.	.	.	.	.	.	.	.	.	.	.	.	.	.	.	.	.	.
LOC103850860	103850860	serine hydroxymethyltransferase 3, chloroplastic	GO:0003824; GO:0004372; GO:0009507; GO:0009536; GO:0009570; GO:0019264; GO:0030170; GO:0035999	map00260; map00460; map00630; map00670; map01100; map01110; map01200; map01230; map01240	ec:2.1.2.1	K00600	AT4G32520	serine hydroxymethyltransferase 3	.	.	-1.49984	6.79982e-37	down	-1.44118	7.87817e-35	down	-1.57667	2.17357e-41	down	-1.6269	5.80824e-44	down	-1.03521	2.06108e-06	down	.	.	.	.	.	.	.	.	.
LOC103850870	103850870	probable boron transporter 7	GO:0003824; GO:0005452; GO:0006820; GO:0016020; GO:0016021	.	.	K24194	AT4G32510	HCO3- transporter family;(source:Araport11)	.	.	.	.	.	.	.	.	2.20566	0.000180964	up	.	.	.	.	.	.	.	.	.	.	.	.	.	.	.
LOC103850886	103850886	probable potassium channel AKT5	GO:0005216; GO:0005249; GO:0005515; GO:0006811; GO:0006813; GO:0016020; GO:0055085	.	.	K21867	AT4G32500	K+ transporter 5	.	.	.	.	.	.	.	.	1.34614	0.00600323	up	.	.	.	.	.	.	.	.	.	.	.	.	.	.	.
LOC103850912	103850912	uncharacterized LOC103850912	GO:0009793; GO:0045489	.	.	.	AT4G32460	Protein of unknown function, DUF642	.	.	.	.	.	-2.56114	8.79486e-25	down	1.7492	4.19437e-12	up	-1.7612	1.89377e-12	down	.	.	.	-3.69045	6.42769e-90	down	.	.	.	-2.70761	7.40567e-39	down
LOC103850933	103850933	pentatricopeptide repeat-containing protein At4g32450, mitochondrial	GO:0005515; GO:0008270	.	.	.	AT4G32450	Pentatricopeptide repeat (PPR) superfamily protein	.	.	1.30223	6.71268e-17	up	1.30223	6.71268e-17	up	.	.	.	1.18791	5.29316e-14	up	1.23586	0.00372318	up	1.7821	6.9459e-06	up	.	.	.	.	.	.
LOC103850924	103850924	uncharacterized LOC103850924	GO:0005515; GO:0008270	.	.	.	AT4G32440	Plant Tudor-like RNA-binding protein	.	.	1.19289	4.55747e-12	up	2.38026	4.45128e-47	up	1.07674	3.73933e-10	up	2.23451	1.34496e-41	up	.	.	.	1.14358	0.000520396	up	1.1045	0.00517751	up	1.56401	1.45545e-05	up
LOC103850943	103850943	pentatricopeptide repeat-containing protein At4g32430, mitochondrial	GO:0005515	.	.	.	AT4G32430	GRS1 is a mitochondrial PLS-type PRR protein required for RNA editing and plant development.	.	.	-1.20921	0.000271014	down	-1.91494	1.64688e-09	down	-1.36081	2.70966e-05	down	-2.54686	5.11799e-15	down	.	.	.	.	.	.	.	.	.	.	.	.
LOC103850950	103850950	peptidyl-prolyl cis-trans isomerase CYP95	GO:0000413; GO:0003755; GO:0006457	.	ec:5.2.1.8	K09566	AT4G32420	Cyclophilin-like peptidyl-prolyl cis-trans isomerase family protein;(source:Araport11)	.	.	-1.55307	6.87084e-14	down	-1.55307	6.87084e-14	down	-1.55307	6.87084e-14	down	-1.77456	8.7801e-18	down	.	.	.	.	.	.	.	.	.	-1.09597	0.000276273	down
LOC103850985	103850985	cellulose synthase A catalytic subunit 1 [UDP-forming]	GO:0016020; GO:0016760; GO:0030244	.	ec:2.4.1.12	K10999	AT4G32410	cellulose synthase 1	.	.	.	.	.	.	.	.	.	.	.	.	.	.	.	.	.	.	.	.	.	.	.	.	.	.
LOC103850995	103850995	adenine nucleotide transporter BT1, chloroplastic/mitochondrial	GO:0005739; GO:0009507; GO:0009536; GO:0009941; GO:0055085	.	.	K14684	AT4G32400	Mitochondrial substrate carrier family protein	.	.	.	.	.	.	.	.	.	.	.	.	.	.	.	.	.	.	.	.	.	.	.	.	.	.
LOC103851006	103851006	probable sugar phosphate/phosphate translocator At4g32390	.	.	.	.	AT4G32390	Nucleotide-sugar transporter family protein	.	.	.	.	.	.	.	.	.	.	.	-1.22221	2.60543e-29	down	.	.	.	.	.	.	.	.	.	.	.	.
LOC103851017	103851017	probable F-box protein At5g47300	GO:0005515	.	.	.	AT5G47300	F-box and associated interaction domains-containing protein	.	.	.	.	.	.	.	.	.	.	.	.	.	.	.	.	.	.	.	.	.	.	.	.	.	.
LOC103851024	103851024	probable polygalacturonase At3g15720	GO:0004650; GO:0005975	map00040; map01100	ec:3.2.1.15	K01184	AT4G32370	Pectin lyase-like superfamily protein	.	.	.	.	.	.	.	.	.	.	.	.	.	.	.	.	.	.	.	.	.	.	.	.	.	.
LOC103851047	103851047	uncharacterized LOC103851047	GO:0015031	.	.	.	AT4G32350	Regulator of Vps4 activity in the MVB pathway protein;(source:Araport11)	.	.	.	.	.	.	.	.	.	.	.	.	.	.	.	.	.	.	.	.	.	.	.	.	.	.
LOC103851057	103851057	uncharacterized LOC103851057	GO:0005515	.	.	.	AT4G32340	Tetratricopeptide repeat (TPR)-like superfamily protein	.	.	1.82231	2.97825e-20	up	2.8589	7.18364e-50	up	1.21722	1.0992e-09	up	2.612	3.52517e-42	up	1.26856	4.09475e-09	up	.	.	.	1.59707	2.78532e-11	up	1.35522	1.16041e-08	up
LOC103851066	103851066	protein WVD2-like 5	GO:0005737; GO:0005874	.	.	.	AT4G32330	WDL5 is an target of EIN3 that co-localizes with cortical microtubles. It its thought to function to stabilize microtubles during ethylene induced hypocotyl elongation.	.	.	.	.	.	.	.	.	.	.	.	.	.	.	.	.	.	.	.	.	.	.	.	.	.	.
LOC103851102	103851102	G-type lectin S-receptor-like serine/threonine-protein kinase SD2-5	GO:0004672; GO:0006468	.	.	.	AT4G32300	S-domain-2 5	.	.	.	.	.	.	.	.	.	.	.	.	.	.	.	.	.	.	.	.	.	.	.	-7.27669	0.00114916	down
LOC103851091	103851091	G-type lectin S-receptor-like serine/threonine-protein kinase SD2-5	GO:0004672; GO:0005524; GO:0006468	.	.	.	AT4G32300	S-domain-2 5	.	.	1.18031	2.33142e-09	up	1.55343	3.99428e-16	up	.	.	.	1.23418	1.2557e-10	up	.	.	.	.	.	.	1.23046	4.38202e-06	up	.	.	.
LOC103851128	103851128	uncharacterized LOC103851128	GO:0003712; GO:0006355	.	.	.	AT4G32295	unknown protein	.	.	-2.54471	3.84853e-16	down	-2.54471	3.84853e-16	down	.	.	.	-2.81328	6.30668e-19	down	.	.	.	-3.07166	0.000927538	down	.	.	.	.	.	.
LOC103851139	103851139	glycosyltransferase BC10	GO:0008375; GO:0016020	.	.	.	AT4G32290	Core-2/I-branching beta-1,6-N-acetylglucosaminyltransferase family protein	.	.	.	.	.	.	.	.	.	.	.	.	.	.	.	.	.	-20.7958	1.49278e-06	down	-21.0041	3.59694e-05	down	-25.1551	1.97249e-07	down
LOC103851149	103851149	probable clathrin assembly protein At4g32285	GO:0005543; GO:0005545; GO:0005634; GO:0005829; GO:0005886; GO:0009504; GO:0030136; GO:0030276; GO:0048268; GO:0072583	.	.	.	AT4G32285	ENTH/ANTH/VHS superfamily protein	.	.	.	.	.	.	.	.	-1.21171	2.08071e-36	down	.	.	.	.	.	.	.	.	.	.	.	.	-1.49012	2.14403e-26	down
LOC103851160	103851160	auxin-responsive protein IAA29	GO:0005515; GO:0005634; GO:0006355	map04075	.	K14484	AT4G32280	indole-3-acetic acid inducible 29	.	.	.	.	.	.	.	.	.	.	.	-5.09918	1.73947e-08	down	.	.	.	.	.	.	.	.	.	.	.	.
LOC103851195	103851195	uncharacterized LOC103851195	.	.	.	.	AT4G32270	Ubiquitin-like superfamily protein	.	.	1.23593	2.08458e-13	up	1.23593	2.08458e-13	up	1.23593	2.08458e-13	up	.	.	.	1.3719	3.66892e-08	up	.	.	.	1.22246	1.99208e-05	up	1.42193	2.07164e-07	up
LOC103851176	103851176	E3 ubiquitin-protein ligase KEG	GO:0004672; GO:0005524; GO:0006468	.	.	.	AT4G32250	Protein kinase superfamily protein	.	.	.	.	.	1.46857	1.90654e-42	up	.	.	.	1.15642	9.17365e-27	up	1.0424	7.39008e-07	up	1.39038	6.90114e-12	up	.	.	.	.	.	.
LOC103851204	103851204	ATP synthase subunit b', chloroplastic	GO:0003729; GO:0009507; GO:0009534; GO:0009535; GO:0009579; GO:0009941; GO:0015078; GO:0015986; GO:0019904; GO:0042742; GO:0045263	map00190; map00195; map01100	.	K02109	AT4G32260	ATPase, F0 complex, subunit B/B', bacterial/chloroplast	.	.	-1.13839	4.09255e-12	down	-1.13839	4.09255e-12	down	-1.13839	4.09255e-12	down	.	.	.	.	.	.	.	.	.	.	.	.	.	.	.
LOC103851214	103851214	golgin subfamily A member 6-like protein 7	GO:0009507; GO:0010581; GO:0019252	.	.	.	AT4G32190	Myosin heavy chain-related protein	.	.	.	.	.	1.68794	1.49827e-30	up	.	.	.	1.53188	1.76398e-25	up	1.5902	4.87229e-13	up	1.91363	6.77856e-19	up	1.79653	2.82597e-13	up	.	.	.
LOC103851237	103851237	pantothenate kinase 2	GO:0004594; GO:0005524; GO:0015937	.	.	K24265	AT4G32180	pantothenate kinase 2	.	.	.	.	.	1.03923	4.38994e-29	up	.	.	.	1.04748	1.76879e-29	up	.	.	.	1.03908	8.69397e-12	up	.	.	.	.	.	.
LOC103851228	103851228	PX domain-containing protein EREL1	GO:0035091	.	.	.	AT4G32160	Phox (PX) domain-containing protein	.	.	1.60316	3.02411e-64	up	1.73588	2.74169e-76	up	1.35005	6.09688e-46	up	2.06299	2.33021e-107	up	1.00653	6.01048e-08	up	.	.	.	1.40574	6.82825e-12	up	.	.	.
LOC103851245	103851245	vesicle-associated membrane protein 711	GO:0006810; GO:0016021; GO:0016192	map04130	.	K08515	AT4G32150	vesicle-associated membrane protein 711	.	.	.	.	.	1.70512	1.33232e-36	up	.	.	.	1.98522	2.47208e-49	up	.	.	.	1.40068	5.5056e-06	up	.	.	.	1.37699	6.92727e-05	up
LOC103851257	103851257	ER membrane protein complex subunit 7 homolog	GO:0030246	.	.	K23568	AT4G32130	Protein of unknown function (DUF2012)	.	.	.	.	.	.	.	.	.	.	.	.	.	.	.	.	.	.	.	.	.	.	.	1.14973	0.000279077	up
LOC103851263	103851263	hydroxyproline O-galactosyltransferase HPGT2	GO:0006486; GO:0008378; GO:0010405; GO:0016020; GO:0018258; GO:1990714	.	.	K20854	AT4G32120	Galactosyltransferase family protein	.	.	.	.	.	.	.	.	.	.	.	-1.30766	6.32027e-09	down	.	.	.	.	.	.	.	.	.	.	.	.
LOC103851272	103851272	uncharacterized LOC103851272	.	.	.	.	AT4G32100	Beta-1,3-N-Acetylglucosaminyltransferase family protein	.	.	.	.	.	.	.	.	.	.	.	.	.	.	.	.	.	.	.	.	.	.	.	.	.	.
LOC103851281	103851281	uncharacterized LOC103851281	.	.	.	.	AT4G32090	Beta-1,3-N-Acetylglucosaminyltransferase family protein	.	.	.	.	.	.	.	.	.	.	.	.	.	.	.	.	.	.	.	.	.	.	.	.	.	.
LOC103851302	103851302	protein PHOX4	GO:0005515	.	.	K26538	AT4G32070	Encodes one of the 36 carboxylate clamp (CC)-tetratricopeptide repeat (TPR) proteins (Prasad 2010, Pubmed ID: 20856808) with potential to interact with Hsp90/Hsp70 as co-chaperones.	.	.	.	.	.	.	.	.	-1.08171	3.17923e-10	down	.	.	.	.	.	.	.	.	.	.	.	.	.	.	.
LOC103851312	103851312	calcium uptake protein, mitochondrial	GO:0005509; GO:0005739; GO:0006816; GO:0006851; GO:0051562	.	.	K22827	AT4G32060	calcium-binding EF hand family protein	.	.	.	.	.	1.42846	1.03482e-46	up	.	.	.	2.5734	4.3193e-149	up	.	.	.	2.23826	1.37612e-90	up	.	.	.	3.32168	1.08188e-159	up
LOC103851323	103851323	neurochondrin	GO:0005488	.	.	.	AT4G32050	neurochondrin family protein	.	.	.	.	.	1.38759	8.99956e-31	up	.	.	.	1.08305	4.16372e-19	up	.	.	.	1.70348	9.80992e-07	up	.	.	.	.	.	.
LOC103851331	103851331	homeobox protein knotted-1-like 5	GO:0003677; GO:0005634; GO:0006355	.	.	.	AT4G32040	KNOTTED1-like homeobox gene 5	.	.	.	.	.	.	.	.	.	.	.	.	.	.	.	.	.	.	.	.	.	.	.	.	.	.
LOC103851348	103851348	uncharacterized LOC103851348	.	.	.	.	AT4G32030	unknown protein	.	.	.	.	.	2.16879	8.68695e-40	up	1.29388	6.36575e-14	up	3.78447	2.79332e-115	up	.	.	.	2.37248	4.21055e-38	up	1.40704	5.85495e-11	up	3.07907	4.10501e-51	up
LOC103851358	103851358	uncharacterized LOC103851358	.	.	.	.	AT4G32020	unknown protein	.	.	.	.	.	1.94193	9.99565e-35	up	.	.	.	2.1015	1.7145e-40	up	.	.	.	1.56126	1.59389e-43	up	.	.	.	1.47739	1.8935e-31	up
LOC103851368	103851368	probable receptor-like protein kinase At1g80640	GO:0003824; GO:0004672; GO:0005524; GO:0006468; GO:0006520; GO:0008483; GO:0009058; GO:0030170	.	.	.	AT4G32000	Protein kinase superfamily protein	.	.	-3.94742	0.00519507	down	-3.94742	0.00519507	down	-3.94742	0.00519507	down	-5.20058	0.000243133	down	.	.	.	.	.	.	.	.	.	.	.	.
LOC103851376	103851376	aspartate aminotransferase, chloroplastic	GO:0003824; GO:0004672; GO:0005524; GO:0006468; GO:0006520; GO:0008483; GO:0009058; GO:0030170	map00220; map00250; map00270; map00330; map00350; map00360; map00400; map00950; map00960; map01100; map01110; map01210; map01230	ec:2.6.1.1	K00811	AT4G31990	aspartate aminotransferase 5	.	.	.	.	.	.	.	.	-1.07143	7.98759e-32	down	.	.	.	.	.	.	.	.	.	.	.	.	.	.	.
LOC103851387	103851387	60S ribosomal protein L39-1	GO:0003735; GO:0005840; GO:0006412	map03010	.	K02924	AT4G31985	Ribosomal protein L39 family protein	.	.	.	.	.	.	.	.	.	.	.	.	.	.	.	.	.	.	.	.	.	.	.	1.18648	3.88486e-11	up
LOC103851398	103851398	deSI-like protein At4g17486	GO:0008233	.	ec:3.4.19.12	K22763	AT4G31980	unknown protein	.	.	.	.	.	.	.	.	2.30808	0.00215057	up	.	.	.	.	.	.	.	.	.	.	.	.	-11.8094	2.02988e-07	down
LOC103851409	103851409	CHD3-type chromatin-remodeling factor PICKLE	GO:0005524	map03082	.	K11643	AT2G25170	Encodes a SWI/SWF nuclear-localized chromatin remodeling factor of the CHD3 group. Involved in post-germination repression of embryonic development. Acts with GA to establish repression of embryonic genes upon germination. Protein preferentially accumulates in differentiating tissues. Loss of function alleles are associated with expression of embryonic traits in adult plants and derepression of e…	.	.	.	.	.	.	.	.	.	.	.	.	.	.	.	.	.	.	.	.	.	.	.	.	.	.
LOC103851420	103851420	CHD3-type chromatin-remodeling factor CHR7	GO:0005524	map03082	.	K11643	AT2G25170	Encodes a SWI/SWF nuclear-localized chromatin remodeling factor of the CHD3 group. Involved in post-germination repression of embryonic development. Acts with GA to establish repression of embryonic genes upon germination. Protein preferentially accumulates in differentiating tissues. Loss of function alleles are associated with expression of embryonic traits in adult plants and derepression of e…	.	.	.	.	.	.	.	.	.	.	.	.	.	.	.	.	.	.	.	.	.	.	.	.	.	.
LOC103851445	103851445	UPF0725 protein At2g20620	.	.	.	.	AT2G20620	Protein of unknown function (DUF626)	.	.	.	.	.	.	.	.	.	.	.	.	.	.	.	.	.	.	.	.	.	.	.	.	.	.
LOC103851456	103851456	U-box domain-containing protein 14	GO:0005488; GO:0005515	.	.	.	AT4G31890	ARM repeat superfamily protein;(source:Araport11)	.	.	.	.	.	-4.79605	1.02808e-73	down	-1.47602	2.71913e-08	down	-4.58989	1.44632e-66	down	-2.42735	3.3623e-14	down	-3.19862	4.04791e-24	down	-1.89731	2.6134e-07	down	-6.16832	5.41925e-57	down
LOC103851468	103851468	DNA ligase 1	GO:0005488; GO:0007064	.	.	.	AT4G31880	LOCATED IN: cytosol, chloroplast	.	.	-1.21328	3.48027e-22	down	-1.21328	3.48027e-22	down	.	.	.	-1.50461	2.94949e-33	down	.	.	.	-1.06113	2.36901e-07	down	.	.	.	-1.40134	6.77089e-10	down
LOC103854824	103854824	uncharacterized LOC103854824	.	.	.	.	.	.	.	.	.	.	.	.	.	.	.	.	.	.	.	.	.	.	.	.	.	.	-21.6456	2.0346e-15	down	.	.	.
LOC103854849	103854849	pentatricopeptide repeat-containing protein At4g31850, chloroplastic	.	.	.	.	AT4G31850	proton gradient regulation 3	.	.	-1.99587	4.09529e-12	down	-1.99587	4.09529e-12	down	-1.18847	4.38586e-05	down	.	.	.	.	.	.	.	.	.	.	.	.	.	.	.
LOC103851494	103851494	early nodulin-like protein 1	GO:0009055	.	.	.	AT4G31840	early nodulin-like protein 15	.	.	-1.30758	0.00331261	down	-6.2906	2.01069e-44	down	-1.45214	0.00083641	down	-5.28284	6.56663e-35	down	-3.91325	5.51716e-22	down	-4.58429	1.75933e-29	down	-4.42729	2.39251e-22	down	-4.55628	1.05484e-23	down
LOC103851502	103851502	uncharacterized LOC103851502	GO:0016021	.	.	.	AT4G31830	unknown protein	.	.	.	.	.	.	.	.	.	.	.	.	.	.	.	.	.	.	.	.	.	.	.	.	.	.
LOC103851510	103851510	BTB/POZ domain-containing protein NPY1	GO:0004871; GO:0005515; GO:0005770; GO:0005886; GO:0009908; GO:0009911; GO:0010229; GO:0010540; GO:0045176; GO:0048825; GO:0060918; GO:0099402	.	.	.	AT4G31820	Phototropic-responsive NPH3 family protein	.	.	.	.	.	-1.82441	9.5656e-24	down	.	.	.	-1.93945	6.42041e-26	down	-1.09567	5.31684e-05	down	-1.38718	1.02678e-07	down	.	.	.	-1.12898	0.000145362	down
LOC103851521	103851521	putative F-box/kelch-repeat protein At3g43710	GO:0005515	.	.	.	AT3G43710	Galactose oxidase/kelch repeat superfamily protein	.	.	.	.	.	6.04989	3.78052e-27	up	7.66139	1.44405e-08	up	12.8359	4.0827e-23	up	.	.	.	6.27101	0.000118164	up	.	.	.	4.70955	0.0087396	up
WRKY18	103851532	WRKY transcription factor 18	GO:0003700; GO:0006355; GO:0043565	.	.	.	AT4G31800	WRKY DNA-binding protein 18	.	.	2.16054	3.4719e-21	up	2.16054	3.4719e-21	up	.	.	.	5.19869	5.57319e-112	up	.	.	.	6.38164	1.1514e-05	up	.	.	.	7.25212	7.37737e-06	up
LOC103851539	103851539	probable diphthine methyl ester synthase	GO:0004164; GO:0008168; GO:0017183	.	ec:2.1.1.314	K00586	AT4G31790	Tetrapyrrole (Corrin/Porphyrin) Methylases	.	.	.	.	.	.	.	.	.	.	.	.	.	.	.	.	.	.	.	.	.	.	.	.	.	.
LOC103851545	103851545	monogalactosyldiacylglycerol synthase 1, chloroplastic	GO:0009247; GO:0016758	map00561; map01100	ec:2.4.1.46	K03715	AT4G31780	monogalactosyl diacylglycerol synthase 1	.	.	.	.	.	.	.	.	.	.	.	.	.	.	-1.62956	1.04348e-05	down	.	.	.	-1.30299	0.00279788	down	.	.	.
LOC103851560	103851560	probable protein phosphatase 2C 59	GO:0016791; GO:0043169	.	ec:3.1.3.16	K17506	AT4G31750	Encodes HopW1-1-Interacting protein 2 (WIN2). Interacts with the P. syringae effector HopW1-1. WIN2 has protein phosphatase activity. Modulates plant defenses against bacteria. Three WIN proteins are identified so far (WIN1: AT1G80600; WIN2: AT4G31750; WIN3: AT5G13320).	.	.	.	.	.	1.57915	1.34117e-42	up	.	.	.	1.5979	3.56822e-44	up	1.05466	3.33766e-06	up	2.26341	2.60145e-26	up	.	.	.	2.75193	3.61348e-31	up
LOC103851569	103851569	ADP-ribosylation factor 1	GO:0005525; GO:0005622; GO:0007264	.	.	K07942	AT2G24765	ADP-ribosylation factor 3	.	.	.	.	.	.	.	.	.	.	.	.	.	.	.	.	.	.	.	.	.	.	.	.	.	.
LOC103851579	103851579	protein GLUTAMINE DUMPER 1	GO:0080143	.	.	.	AT4G31730	glutamine dumper 1	.	.	.	.	.	.	.	.	.	.	.	.	.	.	-5.13851	1.10567e-06	down	.	.	.	.	.	.	.	.	.
LOC103851590	103851590	transcription initiation factor TFIID subunit 10	GO:0005634; GO:0006352	map03022	.	K03134	AT4G31720	Arabidopsis thaliana putative TBP-associated 15 kDa subunit protein (TAFII15)	.	.	.	.	.	1.34806	1.30011e-37	up	1.14595	6.9995e-27	up	1.65038	1.51571e-55	up	.	.	.	.	.	.	.	.	.	1.54355	1.77339e-17	up
LOC103851608	103851608	indole glucosinolate O-methyltransferase 4	GO:0008168; GO:0008171; GO:0046983	.	.	.	AT1G77520	O-methyltransferase family protein	.	.	.	.	.	.	.	.	.	.	.	.	.	.	.	.	.	.	.	.	.	.	.	.	.	.
LOC103851619	103851619	40S ribosomal protein S6-1	.	map03010	.	K02991	AT5G10360	Ribosomal protein S6e	.	.	-1.1289	1.48131e-40	down	-1.66195	3.39942e-87	down	.	.	.	-1.32703	2.19407e-56	down	.	.	.	.	.	.	.	.	.	.	.	.
LOC103851629	103851629	ubiquitin carboxyl-terminal hydrolase 18	GO:0004843; GO:0006511; GO:0016579; GO:0036459	.	ec:3.4.19.12	K11855	AT4G31670	ubiquitin-specific protease 18	.	.	.	.	.	2.0393	2.66511e-56	up	.	.	.	1.41098	1.11823e-27	up	.	.	.	1.27763	8.57772e-08	up	1.41465	2.45576e-07	up	.	.	.
LOC103854857	103854857	B3 domain-containing protein REM8	.	.	.	.	AT4G31680	Transcriptional factor B3 family protein;(source:Araport11)	.	.	.	.	.	.	.	.	.	.	.	.	.	.	.	.	.	.	.	.	.	.	.	.	.	.
LOC117132148	117132148	B3 domain-containing protein REM5-like	.	.	.	.	AT4G31640	transcriptional factor B3 family protein	.	.	.	.	.	.	.	.	.	.	.	.	.	.	.	.	.	.	.	.	.	.	.	.	.	.
LOC103851640	103851640	putative B3 domain-containing protein REM4	GO:0003677	.	.	.	AT4G31630	Transcriptional factor B3 family protein	.	.	.	.	.	.	.	.	.	.	.	.	.	.	.	.	.	.	.	.	.	.	.	.	.	.
LOC103851661	103851661	B3 domain-containing protein REM3	GO:0003677	.	.	.	AT4G31620	Transcriptional factor B3 family protein	.	.	.	.	.	.	.	.	.	.	.	.	.	.	.	.	.	.	.	.	.	.	.	.	.	.
LOC103851695	103851695	B3 domain-containing protein REM1-like	GO:0003677	.	.	.	AT4G31610	Transcriptional factor B3 family protein	.	.	-1.9648	0.00122716	down	-1.9648	0.00122716	down	-1.9648	0.00122716	down	-1.83996	0.00281754	down	.	.	.	.	.	.	.	.	.	-10.2254	1.53629e-05	down
LOC103851686	103851686	B3 domain-containing protein REM1	GO:0003677	.	.	.	AT4G31610	Transcriptional factor B3 family protein	.	.	-3.45542	3.60911e-08	down	-3.45542	3.60911e-08	down	-3.45542	3.60911e-08	down	-3.49661	6.64051e-08	down	.	.	.	.	.	.	.	.	.	-23.8185	4.29499e-20	down
LOC108869437	108869437	UDP-galactose/UDP-glucose transporter 7-like	.	.	.	.	AT4G31600	UDP-N-acetylglucosamine (UAA) transporter family	.	.	.	.	.	.	.	.	.	.	.	.	.	.	.	.	.	.	.	.	.	.	.	.	.	.
LOC103851712	103851712	probable xyloglucan glycosyltransferase 5	.	.	.	.	AT4G31590	Cellulose-synthase-like C5	.	.	-1.2078	5.70868e-08	down	-2.39526	8.0595e-29	down	-1.34655	8.32696e-10	down	-3.04551	9.5372e-45	down	-1.8599	5.33464e-05	down	-3.18296	3.03579e-13	down	-1.6078	0.00286806	down	-2.60094	1.3699e-07	down
LOC103851729	103851729	early endosome antigen 1	.	.	.	.	AT4G31570	nucleoporin;(source:Araport11)	.	.	.	.	.	.	.	.	.	.	.	-1.4241	2.44285e-47	down	.	.	.	.	.	.	.	.	.	-1.36322	8.9238e-05	down
LOC103851744	103851744	uncharacterized LOC103851744	.	.	.	.	AT4G31560	high chlorophyll fluorescence 153	.	.	.	.	.	.	.	.	.	.	.	.	.	.	.	.	.	.	.	.	.	.	.	1.39437	0.0022852	up
LOC108871100	108871100	uncharacterized LOC108871100	.	.	.	.	AT1G14800	Nucleic acid-binding, OB-fold-like protein	.	.	.	.	.	.	.	.	.	.	.	.	.	.	.	.	.	.	.	.	.	.	.	.	.	.
WRKY74	103851754	probable WRKY transcription factor 11	GO:0003677; GO:0003700; GO:0005634; GO:0006355; GO:0043565	.	.	.	AT4G31550	WRKY DNA-binding protein 11	.	.	.	.	.	2.099	4.59824e-43	up	.	.	.	2.54552	3.89887e-62	up	.	.	.	.	.	.	.	.	.	.	.	.
LOC103851770	103851770	exocyst complex component EXO70A1	GO:0000145; GO:0006887	.	.	K07195	AT4G31540	exocyst subunit exo70 family protein G1	.	.	1.41118	1.26063e-19	up	1.41118	1.26063e-19	up	.	.	.	1.32204	2.47037e-17	up	.	.	.	.	.	.	.	.	.	-1.22065	0.00369354	down
LOC103851793	103851793	cytochrome P450 71B2	GO:0005506; GO:0016705; GO:0020037; GO:0055114	.	.	.	AT1G13080	cytochrome P450, family 71, subfamily B, polypeptide 2	.	.	.	.	.	.	.	.	.	.	.	.	.	.	.	.	.	.	.	.	.	.	.	.	.	.
LOC103854892	103854892	uncharacterized LOC103854892	.	.	.	.	AT4G32090	Beta-1,3-N-Acetylglucosaminyltransferase family protein	.	.	.	.	.	.	.	.	.	.	.	.	.	.	.	.	.	.	.	.	.	.	.	.	.	.
LOC103851803	103851803	coatomer subunit beta-1	GO:0005488; GO:0006886; GO:0016192; GO:0030117	.	.	K17301	AT4G31480	Required for plant growth, salt tolerance, and maintenance of the structure of the Golgi apparatus.	.	.	.	.	.	-1.89135	1.2166e-24	down	.	.	.	-2.43632	9.65549e-40	down	.	.	.	.	.	.	.	.	.	-1.773	3.61439e-06	down
LOC103851814	103851814	uncharacterized LOC103851814	GO:0003735; GO:0005622; GO:0005840; GO:0006412	map03010	.	K02902	AT4G31460	Ribosomal L28 family	.	.	-1.15675	1.90968e-11	down	-1.14132	1.33094e-11	down	-1.08096	2.4222e-10	down	.	.	.	.	.	.	.	.	.	.	.	.	.	.	.
LOC103851834	103851834	cathepsin L-like proteinase	GO:0006508; GO:0008234	.	.	.	AT3G44780	Cysteine proteinases superfamily protein	.	.	.	.	.	.	.	.	.	.	.	.	.	.	.	.	.	.	.	.	.	.	.	.	.	.
LOC103851825	103851825	UPF0725 protein At2g20620	.	.	.	.	AT2G20620	Protein of unknown function (DUF626)	.	.	.	.	.	.	.	.	.	.	.	.	.	.	.	.	.	.	.	.	.	.	.	.	.	.
LOC103851844	103851844	uncharacterized LOC103851844	GO:0070461	.	.	.	AT4G31440	unknown protein	.	.	1.12069	3.13636e-10	up	1.12069	3.13636e-10	up	1.12069	3.13636e-10	up	1.38689	6.72155e-15	up	.	.	.	.	.	.	.	.	.	.	.	.
LOC103851853	103851853	protein KAKU4	.	.	.	.	AT4G31430	unknown protein	.	.	.	.	.	1.09046	5.34195e-26	up	.	.	.	1.05194	2.30486e-24	up	.	.	.	1.49511	8.0037e-15	up	.	.	.	1.07931	8.77185e-07	up
LOC103851869	103851869	cytoplasmic 60S subunit biogenesis factor REI1 homolog 1	GO:0000976; GO:0003676; GO:0005829; GO:0009631; GO:0090070	.	.	K14816	AT4G31420	Zinc finger protein 622	.	.	1.1251	9.57424e-23	up	1.1251	9.57424e-23	up	.	.	.	1.26625	1.33443e-28	up	.	.	.	1.24374	1.06942e-10	up	.	.	.	1.44723	1.57186e-11	up
LOC103851878	103851878	uncharacterized LOC103851878	.	.	.	.	AT4G31410	E3 ubiquitin-protein ligase, putative (DUF1644);(source:Araport11)	.	.	1.19967	6.96597e-14	up	1.19967	6.96597e-14	up	1.19967	6.96597e-14	up	1.31493	1.56109e-16	up	1.06486	0.0015343	up	1.18616	0.000216782	up	1.15838	0.00244049	up	1.2837	0.000329363	up
LOC103851895	103851895	protein ACTIVITY OF BC1 COMPLEX KINASE 1, chloroplastic	GO:0004672; GO:0005524; GO:0006468; GO:0006995; GO:0009414; GO:0009507; GO:0009637; GO:0009767; GO:0010027; GO:0010109; GO:0010114; GO:0010287; GO:0015996; GO:0031540; GO:0080177; GO:0080183; GO:1901562; GO:1902171; GO:1902326; GO:1904143	.	.	.	AT4G31390	Protein kinase superfamily protein	.	.	.	.	.	.	.	.	.	.	.	.	.	.	1.07719	7.91194e-16	up	.	.	.	1.21688	5.2782e-16	up	.	.	.
LOC103851905	103851905	flowering-promoting factor 1-like protein 1	.	.	.	.	AT4G31380	FPF1-like protein 1	.	.	3.41945	0.00264025	up	.	.	.	.	.	.	.	.	.	.	.	.	.	.	.	3.28096	0.00998957	up	.	.	.
LOC103851913	103851913	selenoprotein H	.	.	.	.	AT4G31360	selenium binding	.	.	.	.	.	-3.79899	1.13629e-60	down	.	.	.	-2.96872	2.14096e-41	down	-2.57004	3.60632e-08	down	-2.82675	7.29381e-10	down	-2.95745	1.37047e-08	down	-3.43869	1.5834e-11	down
LOC103851928	103851928	flowering-promoting factor 1-like protein 1	GO:0009909	.	.	.	AT4G31380	FPF1-like protein 1	.	.	.	.	.	.	.	.	.	.	.	.	.	.	.	.	.	.	.	.	.	.	.	.	.	.
LOC103851936	103851936	glycosyltransferase BC10	GO:0008375; GO:0016020	.	.	.	AT4G31350	Core-2/I-branching beta-1,6-N-acetylglucosaminyltransferase family protein;(source:Araport11)	.	.	-1.0608	1.75483e-12	down	-1.0608	1.75483e-12	down	-1.0608	1.75483e-12	down	-1.06999	1.71041e-12	down	-1.08283	0.000382166	down	-1.23193	2.59103e-05	down	-1.04651	0.00298728	down	-1.11329	0.000770544	down
LOC117128107	117128107	uncharacterized LOC117128107	.	.	.	.	.	.	.	.	.	.	.	.	.	.	.	.	.	.	.	.	.	.	.	.	.	.	.	.	.	.	.	.
LOC103851944	103851944	uncharacterized LOC103851944	.	.	.	.	AT4G31340	myosin heavy chain-related	.	.	.	.	.	.	.	.	.	.	.	.	.	.	.	.	.	.	.	.	.	.	.	1.2096	6.59218e-11	up
LOC103851956	103851956	uncharacterized LOC103851956	.	.	.	.	AT4G31330	Protein of unknown function, DUF599	.	.	2.006	0.000785989	up	2.006	0.000785989	up	1.63568	0.00991515	up	3.31504	1.16253e-08	up	.	.	.	.	.	.	.	.	.	.	.	.
LOC103851967	103851967	auxin-responsive protein SAUR72	GO:0009733	.	.	.	AT4G31320	SAUR-like auxin-responsive protein family	.	.	.	.	.	.	.	.	-2.67266	0.00422844	down	-5.23137	4.52083e-08	down	.	.	.	.	.	.	.	.	.	.	.	.
LOC103851976	103851976	proteasome subunit beta type-6	GO:0004298; GO:0005839; GO:0051603	map03050	ec:3.4.25.1	K02738	AT4G31300	N-terminal nucleophile aminohydrolases (Ntn hydrolases) superfamily protein	.	.	.	.	.	.	.	.	.	.	.	-1.05251	1.74859e-14	down	.	.	.	.	.	.	.	.	.	.	.	.
LOC103851987	103851987	gamma-glutamylcyclotransferase 2-2	GO:0003839; GO:0006751	map00480; map01100	ec:4.3.2.9	K22596	AT4G31290	ChaC-like family protein	.	.	1.31059	7.18882e-15	up	2.20522	1.24907e-41	up	1.60265	7.78546e-22	up	2.49335	1.58222e-52	up	.	.	.	.	.	.	.	.	.	1.62932	3.69735e-15	up
LOC103854932	103854932	probable LRR receptor-like serine/threonine-protein kinase At4g31250	GO:0004672; GO:0005515; GO:0005524; GO:0006468	.	.	.	AT4G31250	Leucine-rich repeat protein kinase family protein	.	.	.	.	.	.	.	.	.	.	.	5.66767	2.47491e-07	up	.	.	.	.	.	.	.	.	.	.	.	.
LOC103852020	103852020	probable nucleoredoxin 3	GO:0045454	.	ec:1.8.1.8	K17609	AT4G31240	protein kinase C-like zinc finger protein	.	.	2.41736	8.50647e-09	up	1.22952	0.0039815	up	1.58656	0.000192578	up	.	.	.	.	.	.	.	.	.	.	.	.	.	.	.
LOC103851997	103851997	DNA topoisomerase 1	GO:0003677; GO:0003916; GO:0003917; GO:0005694; GO:0006265	.	.	.	AT4G31210	DNA topoisomerase, type IA, core;(source:Araport11)	.	.	-1.15519	7.44733e-19	down	-1.35354	5.50414e-26	down	-1.13027	2.42376e-18	down	-1.07654	7.53399e-17	down	.	.	.	.	.	.	.	.	.	.	.	.
LOC103852032	103852032	calcium homeostasis endoplasmic reticulum protein	GO:0003723; GO:0006396; GO:0006874	.	.	.	AT4G31200	SWAP (Suppressor-of-White-APricot)/surp RNA-binding domain-containing protein	.	.	.	.	.	.	.	.	.	.	.	.	.	.	.	.	.	-1.1997	0.000170934	down	.	.	.	.	.	.
LOC103852042	103852042	aspartate--tRNA ligase 2, cytoplasmic	GO:0000166; GO:0004812; GO:0004815; GO:0005524; GO:0005737; GO:0006418; GO:0006422	map00970	ec:6.1.1.12	K22503	AT4G31180	Class II aminoacyl-tRNA and biotin synthetases superfamily protein	.	.	.	.	.	.	.	.	.	.	.	.	.	.	.	.	.	.	.	.	.	.	.	.	.	.
LOC103852053	103852053	serine/threonine-protein kinase STY13	GO:0004672; GO:0005524; GO:0006468	.	.	.	AT4G31170	Protein kinase superfamily protein;(source:Araport11)	.	.	.	.	.	1.61051	8.53691e-56	up	.	.	.	1.81737	6.7826e-71	up	.	.	.	1.38665	2.08114e-17	up	.	.	.	.	.	.
LOC103852070	103852070	glucan endo-1,3-beta-glucosidase 5	GO:0004553; GO:0005975	map00500; map01100	ec:3.2.1.39	K19893	AT4G31140	O-Glycosyl hydrolases family 17 protein	.	.	-1.2146	8.33069e-23	down	-1.2146	8.33069e-23	down	.	.	.	-2.21013	7.8806e-70	down	.	.	.	-2.08533	7.13029e-23	down	.	.	.	-2.59673	3.52308e-27	down
LOC103852081	103852081	uncharacterized LOC103852081	GO:0016021	.	.	.	AT4G31130	Protein of unknown function (DUF1218)	.	.	.	.	.	.	.	.	.	.	.	.	.	.	.	.	.	.	.	.	.	.	.	.	.	.
LOC103852110	103852110	wall-associated receptor kinase-like 18	GO:0004672; GO:0004674; GO:0005509; GO:0005524; GO:0006468; GO:0016021; GO:0030247	.	.	.	AT4G31110	Wall-associated kinase family protein	.	.	.	.	.	.	.	.	.	.	.	.	.	.	.	.	.	.	.	.	.	.	.	.	.	.
LOC103852120	103852120	ethylene-responsive transcription factor ERF015	GO:0003677; GO:0003700; GO:0006355; GO:0006464	.	.	.	AT4G31060	Integrase-type DNA-binding superfamily protein	.	.	.	.	.	.	.	.	.	.	.	-6.02849	0.000676567	down	.	.	.	.	.	.	.	.	.	.	.	.
LOC103852129	103852129	octanoyltransferase LIP2p, chloroplastic	GO:0003677; GO:0003700; GO:0006355; GO:0006464; GO:0009249; GO:0033819	map00785; map01100; map01240	ec:2.3.1.181	K03801	AT4G31050	Biotin/lipoate A/B protein ligase family	.	.	-4.21212	2.87328e-07	down	-4.21212	2.87328e-07	down	-4.21212	2.87328e-07	down	-3.69084	6.56973e-06	down	.	.	.	-5.80994	0.000286058	down	.	.	.	.	.	.
LOC103852137	103852137	chloroplast envelope membrane protein	GO:0016021	.	.	.	AT4G31040	CemA-like proton extrusion protein-related	.	.	.	.	.	.	.	.	.	.	.	1.03641	5.56617e-10	up	.	.	.	.	.	.	.	.	.	.	.	.
LOC103852170	103852170	alpha/beta hydrolase domain-containing protein 17B	.	.	ec:3.1.2.22	K01076	AT4G31020	alpha/beta-Hydrolases superfamily protein	.	.	1.04524	0.00140614	up	1.70681	1.76152e-08	up	1.03726	0.00135036	up	1.20801	9.9254e-05	up	.	.	.	.	.	.	.	.	.	.	.	.
LOC103852153	103852153	calmodulin-binding protein 60 F	GO:0005516; GO:0006950	.	.	.	AT4G31000	Calmodulin-binding protein	.	.	-1.15995	0.000648574	down	.	.	.	.	.	.	.	.	.	.	.	.	.	.	.	.	.	.	.	.	.
LOC103852146	103852146	uncharacterized LOC103852146	.	.	.	.	AT2G24290	Protein of unknown function (DUF1068)	.	.	-1.07443	2.51784e-07	down	-1.31831	5.95569e-11	down	-1.10558	7.94536e-08	down	-2.20715	6.48784e-28	down	.	.	.	-1.37855	3.10261e-06	down	.	.	.	-1.94438	3.53077e-09	down
LOC103852179	103852179	lysosomal Pro-X carboxypeptidase	GO:0006508; GO:0008236	.	ec:3.4.16.2	K01285	AT2G24280	alpha/beta-Hydrolases superfamily protein	.	.	1.2917	6.6421e-07	up	.	.	.	1.60654	4.03806e-10	up	.	.	.	1.4739	6.78006e-05	up	.	.	.	1.9363	1.31438e-06	up	1.25036	0.00183207	up
LOC103852187	103852187	uncharacterized LOC103852187	.	.	.	.	AT4G30993	Calcineurin-like metallo-phosphoesterase superfamily protein	.	.	-1.25987	1.59952e-09	down	-1.25987	1.59952e-09	down	-1.25987	1.59952e-09	down	.	.	.	.	.	.	.	.	.	.	.	.	.	.	.
LOC103852197	103852197	transcription factor bHLH69	GO:0046983	.	.	.	AT4G30980	LJRHL1-like 2	.	.	1.33665	9.55902e-15	up	1.33665	9.55902e-15	up	.	.	.	.	.	.	.	.	.	.	.	.	.	.	.	.	.	.
LOC103852207	103852207	CBL-interacting serine/threonine-protein kinase 6	GO:0004672; GO:0005524; GO:0006468	.	.	.	AT4G30960	SOS3-interacting protein 3	.	.	2.31614	1.3671e-26	up	1.09023	6.14434e-07	up	2.20069	3.5102e-24	up	.	.	.	.	.	.	-1.34146	1.90236e-49	down	.	.	.	.	.	.
LOC103852217	103852217	omega-6 fatty acid desaturase, chloroplastic	GO:0006629	.	ec:1.14.19.23; ec:1.14.19.45	K10255	AT4G30950	fatty acid desaturase 6	.	.	-2.82653	3.58289e-17	down	-2.82653	3.58289e-17	down	.	.	.	-2.97412	5.92296e-19	down	.	.	.	-1.17475	1.17805e-05	down	-2.05013	6.9678e-12	down	-1.54574	2.04623e-07	down
LOC103852238	103852238	50S ribosomal protein L21, mitochondrial	GO:0003723; GO:0003735; GO:0005840; GO:0006412	map03010	.	K02888	AT4G30930	Ribosomal protein L21	.	.	-1.18851	5.42762e-19	down	.	.	.	-1.0401	1.70299e-15	down	.	.	.	.	.	.	1.0923	0.00318353	up	.	.	.	.	.	.
LOC103852260	103852260	leucine aminopeptidase 2, chloroplastic	GO:0005737; GO:0006508; GO:0019538; GO:0030145; GO:0070006	map00480; map01100	ec:3.4.11.1	K01255	AT4G30920	Cytosol aminopeptidase family protein	.	.	.	.	.	-1.13172	3.65303e-47	down	.	.	.	.	.	.	.	.	.	.	.	.	.	.	.	.	.	.
LOC103852248	103852248	uncharacterized LOC103852248	GO:0005886	.	.	.	AT4G30900	DNAse I-like superfamily protein;(source:Araport11)	.	.	1.09996	7.59905e-15	up	1.09996	7.59905e-15	up	.	.	.	1.43432	2.01434e-24	up	.	.	.	1.15762	5.6397e-06	up	.	.	.	1.23728	1.38224e-05	up
LOC103852268	103852268	ubiquitin carboxyl-terminal hydrolase 24	GO:0004843; GO:0006511; GO:0016579; GO:0036459	.	ec:3.4.19.12	K11841	AT4G30890	ubiquitin-specific protease 24	.	.	.	.	.	.	.	.	.	.	.	.	.	.	.	.	.	.	.	.	.	.	.	-1.02561	2.43257e-05	down
LOC103852279	103852279	uncharacterized LOC103852279	.	.	.	.	AT4G30880	Bifunctional inhibitor/lipid-transfer protein/seed storage 2S albumin superfamily protein	.	.	.	.	.	.	.	.	.	.	.	.	.	.	.	.	.	.	.	.	.	.	.	.	.	.
LOC103852293	103852293	heptahelical transmembrane protein 2	GO:0016021	.	.	K07297	AT4G30850	heptahelical transmembrane protein2	.	.	-1.31473	0.000808211	down	-1.31473	0.000808211	down	1.20814	0.00267948	up	.	.	.	.	.	.	.	.	.	.	.	.	.	.	.
LOC103852286	103852286	nuclear pore complex protein NUP43	.	.	.	.	AT4G30840	Transducin/WD40 repeat-like superfamily protein	.	.	.	.	.	.	.	.	.	.	.	.	.	.	.	.	.	.	.	.	.	.	.	.	.	.
LOC103852309	103852309	myosin-binding protein 7	.	.	.	.	AT4G30830	myosin-like protein (Protein of unknown function, DUF593);(source:Araport11)	.	.	.	.	.	.	.	.	.	.	.	.	.	.	.	.	.	.	.	.	.	.	.	.	.	.
LOC103852325	103852325	pentatricopeptide repeat-containing protein At4g30825, chloroplastic	GO:0003677; GO:0003729; GO:0005515; GO:0009570	.	.	.	AT4G30825	Tetratricopeptide repeat (TPR)-like superfamily protein	.	.	.	.	.	.	.	.	.	.	.	.	.	.	.	.	.	-1.04544	0.00900057	down	.	.	.	-2.17437	4.40039e-07	down
LOC103852335	103852335	serine carboxypeptidase-like 29	GO:0004185; GO:0006508	.	.	K16297	AT4G30810	serine carboxypeptidase-like 29	.	.	-6.25463	0.000924609	down	-6.25463	0.000924609	down	-6.25463	0.000924609	down	-6.6063	0.000407334	down	.	.	.	.	.	.	.	.	.	.	.	.
LOC103852355	103852355	serine carboxypeptidase-like 29	GO:0004185; GO:0006508	.	.	K16297	AT4G30810	serine carboxypeptidase-like 29	.	.	.	.	.	-2.69787	1.70929e-39	down	-1.03689	1.26553e-06	down	-3.08069	1.43925e-50	down	-1.40163	4.55295e-09	down	-2.72432	2.9103e-32	down	-1.74147	5.78395e-11	down	-3.08123	5.43647e-33	down
LOC103852366	103852366	autophagy-related protein 11	GO:0000045; GO:0000422; GO:0006914	map04136	.	K08330	AT4G30790	INVOLVED IN: autophagy	.	.	.	.	.	1.96405	3.65186e-62	up	1.21662	6.39663e-24	up	2.12236	3.63918e-72	up	1.20025	1.09374e-10	up	1.29612	1.23882e-12	up	.	.	.	.	.	.
LOC103852376	103852376	uncharacterized LOC103852376	.	.	.	.	AT4G30780	unknown protein	.	.	.	.	.	1.65786	2.47901e-57	up	.	.	.	2.77763	7.20291e-156	up	1.67022	3.98209e-21	up	1.92552	3.11156e-28	up	1.31674	8.3425e-11	up	1.48795	5.50706e-14	up
LOC103852385	103852385	uncharacterized LOC103852385	.	.	.	.	AT4G30770	Putative membrane lipoprotein	.	.	.	.	.	.	.	.	.	.	.	.	.	.	.	.	.	.	.	.	.	.	.	.	.	.
LOC103852406	103852406	AUGMIN subunit 8	.	.	.	K25918	AT4G30710	QWRF motif protein (DUF566);(source:Araport11)	.	.	.	.	.	.	.	.	.	.	.	.	.	.	.	.	.	.	.	.	.	.	.	.	.	.
LOC103852396	103852396	pentatricopeptide repeat-containing protein At4g30700	GO:0005515; GO:0008270	.	.	.	AT4G30700	Pentatricopeptide repeat (PPR) superfamily protein	.	.	-1.61713	7.34796e-07	down	-2.46435	1.52725e-14	down	-1.84301	8.04935e-09	down	-2.1094	3.73175e-11	down	.	.	.	.	.	.	.	.	.	-4.60836	7.95292e-06	down
LOC103854967	103854967	eukaryotic translation initiation factor	GO:0003723; GO:0005488; GO:0005515	.	.	K03260	AT2G24050	MIF4G domain-containing protein / MA3 domain-containing protein	.	.	.	.	.	-1.7255	1.15847e-39	down	.	.	.	-1.55852	1.4831e-32	down	.	.	.	.	.	.	.	.	.	.	.	.
LOC103852415	103852415	uncharacterized LOC103852415	GO:0006508; GO:0008234	.	.	.	.	.	.	.	.	.	.	.	.	.	.	.	.	-1.1151	1.60206e-21	down	.	.	.	.	.	.	.	.	.	-1.7633	3.66049e-13	down
LOC103852439	103852439	E3 ubiquitin-protein ligase SIRP1	.	.	.	.	AT1G55530	RING/U-box superfamily protein;(source:Araport11)	.	.	-1.51141	1.00473e-10	down	2.09366	5.36613e-23	up	-1.38231	1.21391e-09	down	2.78048	6.03076e-40	up	.	.	.	.	.	.	.	.	.	-2.50449	0.000585215	down
LOC103852474	103852474	pentatricopeptide repeat-containing protein At4g30700	GO:0005515; GO:0008270	.	.	.	AT4G30700	Pentatricopeptide repeat (PPR) superfamily protein	.	.	-1.95445	2.11224e-18	down	-2.91593	4.12365e-37	down	-1.90573	4.43312e-18	down	-2.60314	7.43638e-30	down	.	.	.	.	.	.	.	.	.	-5.57535	5.78702e-08	down
LOC103852492	103852492	eukaryotic translation initiation factor	GO:0003723; GO:0005488; GO:0005515	.	.	K03260	AT2G24050	MIF4G domain-containing protein / MA3 domain-containing protein	.	.	.	.	.	-2.23495	2.99661e-48	down	-1.23595	1.72027e-15	down	-2.19717	9.80694e-47	down	.	.	.	.	.	.	.	.	.	.	.	.
LOC103852500	103852500	protein HEAT-INDUCED TAS1 TARGET 4	.	.	.	.	AT4G29770	Target of trans acting-siR480/255.	.	.	.	.	.	.	.	.	1.12077	0.00369355	up	1.30283	0.00039036	up	.	.	.	.	.	.	.	.	.	.	.	.
LOC108869451	108869451	uncharacterized LOC108869451	.	.	.	.	.	.	.	.	-1.63573	3.12563e-05	down	-1.63573	3.12563e-05	down	-1.63573	3.12563e-05	down	-1.71677	1.77727e-05	down	.	.	.	.	.	.	.	.	.	.	.	.
LOC103852510	103852510	uncharacterized LOC103852510	.	.	.	.	.	.	.	.	-2.55991	5.22663e-07	down	-2.55991	5.22663e-07	down	-1.6585	0.00126765	down	-5.45039	1.76522e-16	down	.	.	.	.	.	.	.	.	.	.	.	.
LOC103852521	103852521	UPF0057 membrane protein At4g30660	GO:0016021	.	.	.	AT4G30660	Low temperature and salt responsive protein family	.	.	1.87205	0.00557816	up	.	.	.	.	.	.	.	.	.	.	.	.	.	.	.	.	.	.	.	.	.
LOC103852533	103852533	UPF0057 membrane protein At4g30650	GO:0016021; GO:0050832	.	.	.	AT4G30650	Low temperature and salt responsive protein family	.	.	.	.	.	.	.	.	-1.57734	3.61372e-36	down	-1.04921	5.49999e-17	down	.	.	.	.	.	.	.	.	.	.	.	.
LOC103852542	103852542	putative F-box/LRR-repeat protein 19	GO:0005515	.	.	.	AT4G30640	RNI-like superfamily protein	.	.	.	.	.	.	.	.	.	.	.	.	.	.	.	.	.	.	.	.	-21.0721	1.16401e-08	down	.	.	.
LOC103852549	103852549	putative F-box/LRR-repeat protein 19	GO:0005515	.	.	.	AT4G30640	RNI-like superfamily protein	.	.	.	.	.	.	.	.	.	.	.	.	.	.	.	.	.	.	.	.	.	.	.	.	.	.
LOC103855010	103855010	pentatricopeptide repeat-containing protein At5g65560	GO:0005515	.	.	.	AT1G77340	Pentatricopeptide repeat (PPR) superfamily protein	.	.	.	.	.	.	.	.	.	.	.	.	.	.	.	.	.	.	.	.	.	.	.	.	.	.
LOC103855021	103855021	putative F-box/LRR-repeat protein 19	GO:0005515	.	.	.	AT4G30640	RNI-like superfamily protein	.	.	.	.	.	.	.	.	.	.	.	.	.	.	.	.	.	.	.	.	.	.	.	.	.	.
LOC103852566	103852566	uncharacterized LOC103852566	.	.	.	.	AT4G30630	unknown protein	.	.	.	.	.	.	.	.	.	.	.	.	.	.	.	.	.	.	.	.	.	.	.	.	.	.
LOC103852575	103852575	signal recognition particle receptor subunit alpha	GO:0003924; GO:0005047; GO:0005525; GO:0005785; GO:0006614; GO:0006810; GO:0006886	map03060	.	K13431	AT4G30600	signal recognition particle receptor alpha subunit family protein;(source:Araport11)	.	.	.	.	.	.	.	.	.	.	.	.	.	.	.	.	.	.	.	.	.	.	.	.	.	.
LOC103852592	103852592	gamma-glutamyl peptidase 1	.	.	ec:3.4.19.16	K22314	AT4G30530	Class I glutamine amidotransferase-like superfamily protein	.	.	.	.	.	-2.22116	7.27738e-44	down	.	.	.	-2.11898	9.31308e-40	down	.	.	.	-2.49284	5.23176e-15	down	.	.	.	-2.67452	6.64896e-14	down
LOC117134422	117134422	probable serine/threonine-protein kinase At1g54610	.	.	.	.	AT5G44290	Protein kinase superfamily protein;(source:Araport11)	.	.	.	.	.	.	.	.	.	.	.	.	.	.	.	.	.	-8.16086	4.26082e-06	down	.	.	.	.	.	.
LOC103852632	103852632	transmembrane protein 208 homolog	.	.	.	.	AT2G23940	transmembrane protein (DUF788);(source:Araport11)	.	.	-1.43954	4.60263e-05	down	-1.43954	4.60263e-05	down	-1.43954	4.60263e-05	down	.	.	.	.	.	.	.	.	.	.	.	.	.	.	.
LOC103852642	103852642	glycine-rich protein DOT1	.	.	.	.	.	.	.	.	-1.60296	0.000276225	down	-1.60296	0.000276225	down	-1.82279	3.23861e-05	down	-2.60968	1.29851e-09	down	.	.	.	-2.07904	0.00386405	down	.	.	.	.	.	.
LOC103852652	103852652	counting factor 45-1	.	.	.	.	.	.	.	.	-6.93891	5.84725e-07	down	-6.93891	5.84725e-07	down	-6.93891	5.84725e-07	down	-5.42011	3.18452e-08	down	.	.	.	-5.53634	2.05018e-09	down	.	.	.	.	.	.
LOC103852660	103852660	UDP-glucuronate 4-epimerase 1	.	map00053; map00520; map01100; map01240; map01250	ec:5.1.3.6	K08679	AT4G30440	UDP-D-glucuronate 4-epimerase 1	.	.	1.42404	2.86154e-22	up	1.42404	2.86154e-22	up	.	.	.	2.54836	3.96149e-68	up	.	.	.	.	.	.	.	.	.	1.20807	5.55953e-15	up
LOC103852681	103852681	tetraspanin-9	GO:0005886; GO:0016021	.	.	.	AT4G30430	tetraspanin9	.	.	.	.	.	.	.	.	.	.	.	.	.	.	.	.	.	.	.	.	.	.	.	.	.	.
LOC103852671	103852671	WAT1-related protein At4g30420	GO:0016020; GO:0016021; GO:0022857	.	.	.	AT4G30420	nodulin MtN21-like transporter family protein	.	.	.	.	.	.	.	.	.	.	.	.	.	.	.	.	.	.	.	.	.	.	.	.	.	.
LOC103852691	103852691	transcription factor IBH1-like 1	GO:0046983	.	.	.	AT4G30410	sequence-specific DNA binding transcription factors	.	.	-1.2627	0.000157255	down	-2.34352	2.0347e-13	down	-1.91622	2.55063e-09	down	-3.6081	8.01024e-28	down	.	.	.	-2.5483	4.50749e-05	down	.	.	.	-4.26234	1.16257e-09	down
LOC103852700	103852700	RING-H2 finger protein ATL13	.	.	.	.	AT4G30400	RING/U-box superfamily protein	.	.	.	.	.	.	.	.	.	.	.	-2.0066	4.47262e-07	down	.	.	.	-2.60176	3.57968e-09	down	-1.57138	0.00349922	down	-3.19944	2.15473e-10	down
EXPLB2	103852709	putative EG45-like domain containing protein 1	GO:0009627; GO:0048046	.	.	.	AT4G30380	Encodes a Plant Natriuretic Peptide (PNP). PNPs are a class of systemically mobile molecules distantly related to expansins; their biological role has remained elusive.	.	.	.	.	.	.	.	.	.	.	.	.	.	.	.	.	.	.	.	.	.	.	.	.	.	.
LOC103852719	103852719	RING-H2 finger protein ATL14	.	.	.	.	AT4G30370	RING/U-box superfamily protein	.	.	2.11483	1.05909e-16	up	2.11483	1.05909e-16	up	.	.	.	3.21878	2.45018e-37	up	.	.	.	2.44878	3.68151e-19	up	.	.	.	4.0933	1.19736e-41	up
LOC103852730	103852730	cyclic nucleotide-gated ion channel 17	GO:0005216; GO:0006811; GO:0016020; GO:0055085	map04626	.	K05391	AT4G30360	cyclic nucleotide-gated channel 17	.	.	.	.	.	.	.	.	.	.	.	.	.	.	.	.	.	.	.	.	.	.	.	.	.	.
LOC103852740	103852740	protein SMAX1-LIKE 2	GO:0019538	.	.	.	AT4G30350	Double Clp-N motif-containing P-loop nucleoside triphosphate hydrolases superfamily protein	.	.	-1.3163	5.43451e-13	down	-1.84548	5.27155e-25	down	-1.31519	2.99913e-13	down	-3.32466	8.30919e-74	down	-2.21589	2.65929e-06	down	-3.66771	7.10751e-16	down	-1.99722	0.000249977	down	-6.23264	8.98431e-31	down
LOC103852752	103852752	diacylglycerol kinase 7	GO:0003951; GO:0004143; GO:0005886; GO:0007165; GO:0007205; GO:0008152; GO:0016301; GO:0048364; GO:0048366	map00561; map00564; map01100; map01110; map04070	ec:2.7.1.107	K00901	AT4G30340	diacylglycerol kinase 7	.	.	.	.	.	.	.	.	.	.	.	.	.	.	.	.	.	.	.	.	.	.	.	.	.	.
LOC103852761	103852761	pathogenesis-related protein PR-1	GO:0005576	.	.	.	AT4G30320	CAP (Cysteine-rich secretory proteins, Antigen 5, and Pathogenesis-related 1 protein) superfamily protein	.	.	.	.	.	.	.	.	.	.	.	.	.	.	.	.	.	.	.	.	.	.	.	.	.	.
LOC103852768	103852768	probable xyloglucan endotransglucosylase/hydrolase protein 17	GO:0004553; GO:0005975	.	ec:2.4.1.207	K08235	AT5G48070	xyloglucan endotransglucosylase/hydrolase 20	.	.	-1.79167	1.6735e-05	down	.	.	.	.	.	.	2.39823	9.34364e-10	up	15.9126	5.60914e-05	up	17.0459	8.10657e-06	up	-14.0874	0.00259068	down	.	.	.
LOC103852780	103852780	probable xyloglucan endotransglucosylase/hydrolase protein 18	GO:0004553; GO:0005618; GO:0005975; GO:0006073; GO:0010411; GO:0016762; GO:0042546; GO:0048046	.	ec:2.4.1.207	K08235	AT4G30280	xyloglucan endotransglucosylase/hydrolase 18	.	.	-1.78669	0.000162187	down	-2.61472	6.90962e-09	down	-2.61472	6.90962e-09	down	.	.	.	.	.	.	.	.	.	.	.	.	.	.	.
LOC103852789	103852789	xyloglucan endotransglucosylase/hydrolase protein 24	GO:0004553; GO:0005618; GO:0005975; GO:0006073; GO:0010411; GO:0016762; GO:0042546; GO:0048046	.	ec:2.4.1.207	K08235	AT4G30270	xyloglucan endotransglucosylase/hydrolase 24	.	.	1.7365	2.864e-18	up	3.01336	1.32023e-54	up	2.15642	6.7396e-28	up	2.17564	6.11547e-29	up	3.30543	1.30522e-32	up	1.90245	1.68721e-11	up	1.95488	1.39014e-09	up	.	.	.
LOC103852799	103852799	protein YIPF6 homolog	GO:0016020	.	.	K22943	AT2G18840	Integral membrane Yip1 family protein	.	.	.	.	.	.	.	.	.	.	.	.	.	.	.	.	.	.	.	.	1.0794	3.5875e-08	up	.	.	.
LOC103852809	103852809	AAA-ATPase At4g30250	GO:0005524; GO:0016020; GO:0016192	.	.	.	AT4G30250	P-loop containing nucleoside triphosphate hydrolases superfamily protein;(source:Araport11)	.	.	-1.00584	5.16085e-07	down	.	.	.	-1.85933	7.61394e-22	down	-3.5227	4.13873e-72	down	-2.3595	0.000277538	down	-3.3003	8.74723e-08	down	-3.2268	6.42084e-06	down	-5.12204	6.99015e-14	down
LOC103852820	103852820	uncharacterized LOC103852820	GO:0005524; GO:0016020; GO:0016192; GO:0048193	.	.	.	AT4G30240	Syntaxin/t-SNARE family protein	.	.	.	.	.	1.82956	2.24385e-30	up	.	.	.	2.17175	1.38855e-42	up	.	.	.	1.91435	8.55281e-15	up	.	.	.	2.01197	2.99769e-13	up
LOC103852831	103852831	uncharacterized LOC103852831	.	.	.	.	AT4G30230	unknown protein	.	.	.	.	.	.	.	.	.	.	.	.	.	.	.	.	.	.	.	.	.	.	.	.	.	.
LOC103855041	103855041	NADPH--cytochrome P450 reductase 2	GO:0010181; GO:0016491; GO:0055114	.	ec:1.6.2.4	K00327	AT4G30210	Encodes NADPH-cytochrome P450 reductase that catalyzes the first oxidative step of the phenylpropanoid general pathway.The mRNA is cell-to-cell mobile.	.	.	1.29568	1.84194e-22	up	1.29568	1.84194e-22	up	.	.	.	.	.	.	.	.	.	1.27581	0.000134183	up	.	.	.	.	.	.
LOC103852843	103852843	VIN3-like protein 2	GO:0005515	.	.	.	AT4G30200	vernalization5/VIN3-like	.	.	.	.	.	.	.	.	.	.	.	.	.	.	.	.	.	.	.	.	.	.	.	.	.	.
LOC117131912	117131912	uncharacterized LOC117131912	.	.	.	.	AT2G13770	CONTAINS InterPro DOMAIN/s: Putative harbinger transposase-derived nuclease (InterPro:IPR006912)	.	.	.	.	.	.	.	.	.	.	.	.	.	.	.	.	.	.	.	.	.	.	.	.	.	.
LOC103852852	103852852	ATPase 2, plasma membrane-type	GO:0000166; GO:0008553; GO:0016021; GO:0120029	map00190; map01100	ec:7.1.2.1	K01535	AT4G30190	H(+)-ATPase 2	.	.	.	.	.	.	.	.	.	.	.	.	.	.	.	.	.	.	.	.	.	.	.	.	.	.
LOC103852863	103852863	transcription factor bHLH146	GO:0046983	.	.	.	AT4G30180	sequence-specific DNA binding transcription factors;transcription regulators	.	.	.	.	.	.	.	.	.	.	.	-4.15119	0.000595736	down	.	.	.	.	.	.	.	.	.	.	.	.
LOC103852874	103852874	peroxidase 45	GO:0004601; GO:0006979; GO:0020037; GO:0055114	map00940; map01100; map01110	ec:1.11.1.7	K00430	AT4G30170	Peroxidase family protein	.	.	.	.	.	.	.	.	.	.	.	.	.	.	.	.	.	.	.	.	.	.	.	.	.	.
LOC103852892	103852892	villin-4	GO:0003779; GO:0007010; GO:0051015; GO:0051017	.	.	.	AT4G30160	Encodes a major actin filament bundling protein that is involved in root hair growth through regulating actin organization in a Ca2+-dependent manner.	.	.	.	.	.	.	.	.	.	.	.	.	.	.	.	.	.	.	.	.	.	.	.	.	.	.
LOC103852906	103852906	uncharacterized LOC103852906	.	.	.	.	AT4G30150	CONTAINS InterPro DOMAIN/s: Nucleolar 27S pre-rRNA processing, Urb2/Npa2 (InterPro:IPR018849)	.	.	-1.71344	3.59278e-31	down	-1.31205	2.52835e-19	down	-1.88222	4.58428e-38	down	-1.63516	3.5853e-29	down	.	.	.	.	.	.	.	.	.	.	.	.
LOC103852916	103852916	protein ALTERED PHOSPHATE STARVATION RESPONSE 1	.	.	.	.	AT4G30130	DUF630 family protein (DUF630 and DUF632);(source:Araport11)	.	.	.	.	.	-4.34924	4.5501e-33	down	.	.	.	-2.475	2.54119e-12	down	-2.3781	0.00580009	down	-3.59521	7.57936e-06	down	.	.	.	-5.53888	2.19503e-09	down
LOC103852931	103852931	cadmium/zinc-transporting ATPase HMA3	GO:0000166; GO:0005774; GO:0006812; GO:0016021; GO:0019829; GO:0030001; GO:0046872; GO:0071585	.	ec:7.2.2.12; ec:7.2.2.21	K01534	AT4G30110	encodes a protein similar to Zn-ATPase, a P1B-type ATPases transport zinc	.	.	.	.	.	.	.	.	.	.	.	.	.	.	.	.	.	.	.	.	.	.	.	.	.	.
LOC103852939	103852939	cadmium/zinc-transporting ATPase HMA2	GO:0000166; GO:0005886; GO:0006812; GO:0016021; GO:0019829; GO:0030001; GO:0046872; GO:0055069	.	ec:7.2.2.12; ec:7.2.2.21	K01534	AT4G30110	encodes a protein similar to Zn-ATPase, a P1B-type ATPases transport zinc	.	.	-1.33457	8.00579e-08	down	-1.33457	8.00579e-08	down	-1.33457	8.00579e-08	down	-2.89244	8.64917e-32	down	.	.	.	-3.03984	3.67833e-08	down	.	.	.	-12.0061	1.05435e-13	down
LOC103852948	103852948	uncharacterized LOC103852948	GO:0005783	.	.	.	AT4G30090	embryo defective 1353	.	.	-1.82262	1.76557e-06	down	-3.49268	2.3902e-21	down	-2.18544	5.71733e-09	down	-3.53489	2.06825e-21	down	-4.42432	0.00876005	down	.	.	.	.	.	.	-10.4062	5.1909e-06	down
ARF16-1	103852975	auxin response factor 16	GO:0003677; GO:0005515; GO:0005634; GO:0006355; GO:0009725	.	.	.	AT4G30080	auxin response factor 16	.	.	1.13527	8.68178e-08	up	1.13527	8.68178e-08	up	1.13527	8.68178e-08	up	.	.	.	.	.	.	.	.	.	.	.	.	.	.	.
LOC103852986	103852986	putative defensin-like protein 170	.	.	.	.	AT2G29045	low-molecular-weight cysteine-rich 62	.	.	.	.	.	.	.	.	.	.	.	.	.	.	.	.	.	.	.	.	.	.	.	.	.	.
LOC103853011	103853011	aspartyl protease UND	GO:0004190; GO:0006508	.	.	.	AT4G30030	Eukaryotic aspartyl protease family protein	.	.	1.84047	0.000644011	up	.	.	.	2.39726	4.096e-06	up	.	.	.	.	.	.	.	.	.	-2.76912	0.00417144	down	.	.	.
LOC103853001	103853001	subtilisin-like protease SBT2.6	GO:0004252; GO:0005618; GO:0006508; GO:0016020	.	.	.	AT4G30020	PA-domain containing subtilase family protein;(source:Araport11)	.	.	-2.0221	1.1631e-07	down	-2.0221	1.1631e-07	down	-2.0221	1.1631e-07	down	-2.81357	1.03454e-13	down	.	.	.	-2.53561	2.17089e-17	down	.	.	.	-2.73481	3.2154e-16	down
LOC103853020	103853020	molybdate transporter 1	GO:0015098; GO:0015689; GO:0016021	.	.	.	AT2G25680	molybdate transporter 1	.	.	.	.	.	.	.	.	.	.	.	.	.	.	.	.	.	.	.	.	.	.	.	.	.	.
LOC103855052	103855052	uncharacterized LOC103855052	.	.	.	.	AT4G30010	unknown protein	.	.	.	.	.	.	.	.	.	.	.	.	.	.	.	.	.	.	.	.	.	.	.	.	.	.
LOC103853027	103853027	folate synthesis bifunctional protein, mitochondrial	.	map00790; map01100; map01240	ec:2.5.1.15; ec:2.7.6.3	K13941	AT4G30000	Dihydropterin pyrophosphokinase / Dihydropteroate synthase	.	.	-2.72305	8.26131e-15	down	-2.72305	8.26131e-15	down	.	.	.	-2.29484	5.54764e-11	down	.	.	.	.	.	.	.	.	.	-2.33629	5.96574e-06	down
LOC103853036	103853036	senescence-induced receptor-like serine/threonine-protein kinase	GO:0004672; GO:0005515; GO:0005524; GO:0006468	.	.	.	AT4G29990	Leucine-rich repeat transmembrane protein kinase protein	.	.	.	.	.	.	.	.	.	.	.	.	.	.	.	.	.	.	.	.	.	.	.	.	.	.
LOC103853046	103853046	uncharacterized LOC103853046	.	.	.	.	AT4G29960	unknown protein	.	.	1.02235	5.02522e-15	up	1.02235	5.02522e-15	up	.	.	.	.	.	.	.	.	.	.	.	.	.	.	.	.	.	.
LOC103853057	103853057	TBC1 domain family member 5 homolog A	.	.	.	K18469	AT4G29950	Ypt/Rab-GAP domain of gyp1p superfamily protein	.	.	.	.	.	3.04966	3.85132e-89	up	.	.	.	2.87829	2.7003e-79	up	1.21832	1.84954e-08	up	1.14024	9.46483e-08	up	1.22524	6.24552e-07	up	1.32652	2.43705e-08	up
LOC103863695	103863695	uncharacterized LOC103863695	GO:0006508; GO:0008234	.	.	.	AT2G07190	Domain of unknown function (DUF1985)	.	.	.	.	.	.	.	.	.	.	.	.	.	.	.	.	.	.	.	.	.	.	.	.	.	.
LOC103853065	103853065	pathogenesis-related homeodomain protein	GO:0003677	.	.	.	AT4G29940	pathogenesis related homeodomain protein A	.	.	.	.	.	.	.	.	.	.	.	.	.	.	.	.	.	.	.	.	.	.	.	-1.79278	0.00381003	down
LOC103853098	103853098	transcription factor bHLH27	GO:0046983	.	.	.	AT4G29930	basic helix-loop-helix (bHLH) DNA-binding superfamily protein	.	.	.	.	.	.	.	.	.	.	.	.	.	.	.	.	.	.	.	.	.	.	.	.	.	.
LOC117125709	117125709	uncharacterized LOC117125709	.	.	.	.	.	.	.	.	.	.	.	.	.	.	.	.	.	.	.	.	.	.	.	.	.	.	.	.	.	.	.	.
LOC117127868	117127868	putative nuclease HARBI1	.	.	.	.	AT2G13770	CONTAINS InterPro DOMAIN/s: Putative harbinger transposase-derived nuclease (InterPro:IPR006912)	.	.	.	.	.	.	.	.	.	.	.	.	.	.	.	.	.	.	.	.	.	.	.	.	.	.
LOC117132415	117132415	uncharacterized LOC117132415	.	.	.	.	AT1G60720	RNA-directed DNA polymerase (reverse transcriptase)-related family protein	.	.	.	.	.	.	.	.	.	.	.	.	.	.	.	.	.	.	.	.	.	.	.	.	.	.
LOC103853107	103853107	protein SMAX1-LIKE 4	GO:0006508; GO:0008234; GO:0019538	.	.	.	AT4G29920	Encodes a member of an eight-gene family (SMAX1 and SMAX1-like) that has weak similarity to AtHSP101, a ClpB chaperonin required for thermotolerance. Loss of function mutants show increased sensitivity to salt stress and drought.	.	.	.	.	.	.	.	.	-1.42447	4.34319e-05	down	-1.53614	8.61186e-06	down	.	.	.	.	.	.	.	.	.	.	.	.
LOC103853120	103853120	uncharacterized LOC103853120	GO:0006508; GO:0008234; GO:0019538	.	.	.	AT4G29900	one of the type IIB calcium pump isoforms. encodes an autoinhibited Ca(2+)-ATPase that contains an N-terminal calmodulin binding autoinhibitory domain.	.	.	.	.	.	.	.	.	.	.	.	.	.	.	.	.	.	.	.	.	.	.	.	.	.	.
LOC103853130	103853130	UPF0725 protein At5g63820	.	.	.	.	AT5G63820	Protein of unknown function (DUF626)	.	.	2.56936	0.000334327	up	2.56936	0.000334327	up	2.56936	0.000334327	up	.	.	.	.	.	.	.	.	.	.	.	.	.	.	.
LOC103853137	103853137	UPF0725 protein At4g29550	.	.	.	.	AT4G29550	hypothetical protein (DUF626);(source:Araport11)	.	.	-8.24024	3.24882e-05	down	.	.	.	.	.	.	-8.61049	5.76509e-06	down	.	.	.	.	.	.	.	.	.	.	.	.
LOC103853145	103853145	uncharacterized LOC103853145	.	.	.	.	AT3G24255	RNA-directed DNA polymerase (reverse transcriptase)-related family protein;(source:Araport11)	.	.	.	.	.	.	.	.	.	.	.	.	.	.	.	.	.	.	.	.	.	.	.	.	.	.
LOC103853153	103853153	UPF0725 protein At4g29550	.	.	.	.	AT4G29550	hypothetical protein (DUF626);(source:Araport11)	.	.	.	.	.	.	.	.	.	.	.	.	.	.	.	.	.	.	.	.	.	.	.	.	.	.
LOC103853161	103853161	UPF0725 protein At5g63820	.	.	.	.	AT5G63820	Protein of unknown function (DUF626)	.	.	.	.	.	.	.	.	.	.	.	.	.	.	.	.	.	.	.	.	.	.	.	.	.	.
LOC103853179	103853179	uncharacterized LOC103853179	.	.	.	.	AT4G29905	unknown protein	.	.	.	.	.	.	.	.	.	.	.	.	.	.	.	.	.	.	.	.	.	.	.	.	.	.
LOC103853180	103853180	calcium-transporting ATPase 10, plasma membrane-type	GO:0000166; GO:0005388; GO:0005516; GO:0005524; GO:0016020; GO:0016021; GO:0070588	.	ec:7.2.2.10	K01537	AT4G29900	one of the type IIB calcium pump isoforms. encodes an autoinhibited Ca(2+)-ATPase that contains an N-terminal calmodulin binding autoinhibitory domain.	.	.	.	.	.	.	.	.	.	.	.	1.11057	4.34847e-13	up	.	.	.	.	.	.	.	.	.	1.45037	1.98672e-07	up
LOC103853218	103853218	oligosaccharyltransferase complex subunit ostc	GO:0006486; GO:0008250	map00510; map00513; map04141	.	K26501	AT4G29870	Oligosaccharyltransferase complex/magnesium transporter family protein	.	.	-1.54798	8.94661e-09	down	-1.54798	8.94661e-09	down	-1.54798	8.94661e-09	down	-1.86339	4.5265e-12	down	.	.	.	-1.5102	0.000422534	down	.	.	.	.	.	.
LOC103853229	103853229	protein DECREASED SIZE EXCLUSION LIMIT 1	GO:0005515; GO:0005634; GO:0005737; GO:0006282; GO:0006974; GO:0009555; GO:0009663; GO:0009793; GO:0010044; GO:0010497; GO:0031570; GO:0048481; GO:0048700; GO:0071158; GO:0072718; GO:2000280	.	.	K24770	AT4G29860	Transducin/WD40 repeat-like superfamily protein	.	.	.	.	.	.	.	.	.	.	.	.	.	.	.	.	.	.	.	.	.	.	.	.	.	.
LOC103853246	103853246	transmembrane protein 230	GO:0005768; GO:0005776; GO:0005794; GO:0016021	.	.	K26497	AT4G29850	Eukaryotic protein of unknown function (DUF872)	.	.	1.27645	4.72263e-07	up	1.27645	4.72263e-07	up	1.39047	9.94001e-08	up	1.66597	5.74141e-11	up	.	.	.	.	.	.	.	.	.	.	.	.
LOC103853266	103853266	threonine synthase 1, chloroplastic	GO:0006520; GO:0030170	map00260; map00750; map01100; map01110; map01230	ec:4.2.3.1	K01733	AT4G29840	Pyridoxal-5'-phosphate-dependent enzyme family protein	.	.	.	.	.	.	.	.	.	.	.	.	.	.	.	.	.	.	.	.	.	.	.	.	.	.
LOC103853257	103853257	WD repeat-containing protein VIP3	GO:0005515; GO:0005634; GO:0005829; GO:0009910; GO:0010452; GO:0016441; GO:0016593; GO:0051568; GO:0080008; GO:1904278	map03018	.	K12602	AT4G29830	Transducin/WD40 repeat-like superfamily protein	.	.	.	.	.	-1.72012	1.05894e-29	down	.	.	.	-1.9756	7.91605e-38	down	-1.1494	3.44743e-05	down	.	.	.	-1.17368	0.000215696	down	-1.0455	0.000634314	down
LOC103853276	103853276	pre-mRNA cleavage factor Im 25 kDa subunit 1	GO:0003729; GO:0005849; GO:0006378; GO:0016787	map03015	.	K14397	AT4G29820	homolog of CFIM-25	.	.	1.1619	1.84439e-08	up	1.61281	4.34509e-16	up	1.20827	4.16448e-09	up	1.82857	4.16086e-20	up	1.72946	2.48957e-07	up	1.33364	6.79371e-05	up	1.48015	0.000144895	up	2.08835	1.04219e-08	up
LOC103853285	103853285	mitogen-activated protein kinase kinase 2	GO:0004672; GO:0005524; GO:0006468	map04016	ec:2.7.12.2	K20603	AT4G29810	MAP kinase kinase 2	.	.	-1.0755	1.36612e-15	down	-1.33542	4.66323e-24	down	-1.32936	1.52553e-23	down	-1.67379	1.76161e-36	down	.	.	.	-1.55277	2.0701e-08	down	.	.	.	-2.22869	4.27786e-13	down
LOC103853309	103853309	patatin-like protein 8	GO:0006629; GO:0008152	.	.	.	AT4G29800	PATATIN-like protein 8	.	.	.	.	.	.	.	.	.	.	.	.	.	.	.	.	.	.	.	.	.	.	.	.	.	.
LOC103853295	103853295	uncharacterized LOC103853295	.	.	.	.	AT4G29790	unknown protein	.	.	.	.	.	1.41284	2.50163e-35	up	.	.	.	1.68352	1.05922e-49	up	.	.	.	1.26436	1.20093e-12	up	.	.	.	.	.	.
LOC103853328	103853328	uncharacterized LOC103853328	.	.	.	.	AT5G22355	Cysteine/Histidine-rich C1 domain family protein	.	.	.	.	.	.	.	.	.	.	.	.	.	.	.	.	.	.	.	.	.	.	.	-8.66026	7.38328e-05	down
LOC103853317	103853317	protein ALP1-like	GO:0005774; GO:0005886; GO:0009507	.	.	.	AT4G29780	unknown protein	.	.	.	.	.	.	.	.	2.40977	2.58776e-63	up	4.81704	2.91483e-254	up	-1.62231	0.00258611	down	3.94014	4.44844e-16	up	.	.	.	.	.	.
LOC103853335	103853335	transmembrane protein 258	GO:0006487; GO:0034998; GO:0035556	map00510; map00513; map04141	.	K26502	AT4G29735	unknown protein	.	.	.	.	.	.	.	.	1.01146	1.17936e-05	up	.	.	.	.	.	.	.	.	.	.	.	.	.	.	.
LOC103853344	103853344	WD-40 repeat-containing protein MSI5	GO:0005515	map03082; map03083	.	K10752	AT4G29730	nucleosome/chromatin assembly factor group C5	.	.	-2.43207	2.78843e-08	down	-2.43207	2.78843e-08	down	-2.43207	2.78843e-08	down	-2.8703	4.96445e-11	down	-2.944	0.000501465	down	-3.05964	0.000169094	down	.	.	.	.	.	.
LOC103853354	103853354	probable polyamine oxidase 5	GO:0016491; GO:0055114	map00330; map00410; map01100	ec:1.5.3.16	K12259	AT4G29720	polyamine oxidase 5	.	.	.	.	.	-1.6891	9.71708e-26	down	.	.	.	-2.21171	1.45946e-42	down	.	.	.	-2.19183	1.77154e-18	down	.	.	.	-2.54383	8.37202e-20	down
LOC103853369	103853369	venom phosphodiesterase 2-like	GO:0003824; GO:0008152	.	.	.	AT4G29700	Alkaline-phosphatase-like family protein	.	.	.	.	.	.	.	.	.	.	.	.	.	.	.	.	.	.	.	.	.	.	.	.	.	.
LOC103853385	103853385	venom phosphodiesterase 2-like	GO:0003824; GO:0008152	.	.	.	AT4G29690	Alkaline-phosphatase-like family protein	.	.	.	.	.	.	.	.	1.54049	1.05145e-08	up	.	.	.	.	.	.	.	.	.	.	.	.	.	.	.
LOC103853404	103853404	ectonucleotide pyrophosphatase/phosphodiesterase family member 1	GO:0003824; GO:0008152; GO:0045454	map00230; map00240; map00500; map00740; map00760; map00770; map01100; map01110; map01232	ec:3.1.4.1; ec:3.6.1.9	K01513	AT4G29680	Alkaline-phosphatase-like family protein	.	.	-1.34413	6.11894e-26	down	-2.04401	4.09618e-59	down	-1.66627	9.97693e-40	down	-2.19849	1.31751e-67	down	-1.0072	6.39332e-10	down	-1.30664	2.32679e-16	down	-1.4797	1.45272e-16	down	-2.94388	2.58359e-61	down
LOC103853413	103853413	thioredoxin-like 2-2, chloroplastic	GO:0003824; GO:0008152; GO:0045454	.	.	.	AT4G29670	atypical CYS HIS rich thioredoxin 2	.	.	.	.	.	.	.	.	.	.	.	1.01947	5.49906e-09	up	.	.	.	.	.	.	.	.	.	.	.	.
LOC103853422	103853422	uncharacterized protein At4g29660	GO:0016021	.	.	.	AT4G29660	embryo defective 2752	.	.	.	.	.	-3.08111	7.13543e-28	down	.	.	.	-3.31015	4.11329e-29	down	.	.	.	.	.	.	.	.	.	-5.25518	2.1297e-09	down
LOC103853430	103853430	PRA1 family protein C	.	.	.	K20359	AT4G29658	prenylated RAB acceptor 1.C;(source:Araport11)	.	.	.	.	.	.	.	.	.	.	.	.	.	.	.	.	.	.	.	.	.	.	.	.	.	.
LOC103853439	103853439	UPF0725 protein At4g29550	.	.	.	.	AT4G29550	hypothetical protein (DUF626);(source:Araport11)	.	.	.	.	.	.	.	.	2.56711	7.48484e-06	up	.	.	.	.	.	.	.	.	.	.	.	.	.	.	.
LOC103853446	103853446	UPF0725 protein At4g29550	.	.	.	.	AT4G29550	hypothetical protein (DUF626);(source:Araport11)	.	.	-1.17139	0.000523965	down	-1.17139	0.000523965	down	-1.17139	0.000523965	down	-1.55118	3.43652e-06	down	.	.	.	.	.	.	.	.	.	.	.	.
LOC108871105	108871105	protein HEAT-INDUCED TAS1 TARGET 4	GO:0006508; GO:0008234	.	.	.	AT3G44780	Cysteine proteinases superfamily protein	.	.	.	.	.	.	.	.	.	.	.	.	.	.	.	.	.	.	.	.	.	.	.	.	.	.
LOC103853458	103853458	thiamine phosphate phosphatase-like protein	GO:0009229; GO:0016791; GO:0042131	map00750; map01100; map01240	ec:3.1.3.74	K13248	AT4G29530	Encodes a protein with similarity to phosphoethanolamine phosphatase and thiamin monophosphate phosphatase. Has phosphoethanolamine phosphatase activity. Knockouts are early flowering but show no defects in thiamin, ThMP and ThDP levels.	.	.	.	.	.	.	.	.	.	.	.	.	.	.	.	.	.	.	.	.	.	.	.	.	.	.
LOC103853471	103853471	uncharacterized LOC103853471	.	.	.	.	AT4G29520	LOCATED IN: endoplasmic reticulum, plasma membrane	.	.	-1.98971	4.23714e-29	down	.	.	.	-1.68029	6.95493e-22	down	.	.	.	-2.00822	0.000770479	down	.	.	.	-2.11413	0.00200696	down	-2.81614	1.21055e-05	down
LOC103853479	103853479	protein arginine N-methyltransferase 1.1	GO:0006479; GO:0008168; GO:0016274; GO:0018216	.	ec:2.1.1.319	K11434	AT4G29510	arginine methyltransferase 11	.	.	.	.	.	.	.	.	-1.37036	1.15544e-26	down	.	.	.	.	.	.	1.48101	6.16744e-10	up	.	.	.	1.26514	3.11085e-06	up
LOC103853487	103853487	xaa-Pro dipeptidase	GO:0004177; GO:0030145; GO:0070006	.	ec:3.4.13.9	K14213	AT4G29490	Metallopeptidase M24 family protein	.	.	.	.	.	1.07088	9.24557e-45	up	.	.	.	1.10176	2.77065e-47	up	.	.	.	1.22997	8.41592e-17	up	.	.	.	1.55642	2.52036e-21	up
LOC103853496	103853496	uncharacterized LOC103853496	GO:0000276; GO:0015078; GO:0015986	map00190; map01100	.	K02140	AT4G29480	Mitochondrial ATP synthase subunit G protein	.	.	.	.	.	.	.	.	.	.	.	.	.	.	.	.	.	.	.	.	.	.	.	.	.	.
LOC117125842	117125842	uncharacterized LOC117125842	.	.	.	.	AT5G28780	PIF1 helicase	.	.	.	.	.	.	.	.	.	.	.	.	.	.	.	.	.	.	.	.	.	.	.	.	.	.
LOC117132416	117132416	F-box protein At2g35280-like	.	.	.	.	AT2G35280	F-box family protein	.	.	.	.	.	.	.	.	.	.	.	.	.	.	.	.	.	.	.	.	.	.	.	.	.	.
LOC103853519	103853519	uncharacterized LOC103853519	GO:0000723; GO:0003678; GO:0004386; GO:0005524; GO:0006281	.	.	.	.	.	.	.	.	.	.	.	.	.	.	.	.	.	.	.	.	.	.	.	.	.	.	.	.	.	.	.
LOC103853530	103853530	heavy metal-associated isoprenylated plant protein 42	GO:0030001; GO:0046872	.	.	.	AT3G04900	Heavy metal transport/detoxification superfamily protein	.	.	.	.	.	.	.	.	.	.	.	.	.	.	.	.	.	.	.	.	.	.	.	.	.	.
LOC103853539	103853539	phospholipase A2-gamma	GO:0004623; GO:0005509; GO:0005783; GO:0005794; GO:0006644; GO:0009555; GO:0009846; GO:0009860; GO:0016042; GO:0050482	.	.	.	AT4G29460	Phospholipase A2 family protein	.	.	.	.	.	.	.	.	.	.	.	.	.	.	.	.	.	.	.	.	.	.	.	.	.	.
LOC103853548	103853548	probable LRR receptor-like serine/threonine-protein kinase At4g29180	GO:0003677; GO:0004672; GO:0005515; GO:0005524; GO:0006468	.	.	.	AT4G29450	Leucine-rich repeat protein kinase family protein	.	.	.	.	.	.	.	.	7.49022	0.00326171	up	6.76951	0.00585207	up	.	.	.	.	.	.	.	.	.	.	.	.
LOC103853565	103853565	B3 domain-containing protein At4g34400	GO:0003677; GO:0004672; GO:0005515; GO:0005524; GO:0006468	.	.	.	AT3G06160	AP2/B3-like transcriptional factor family protein;(source:Araport11)	.	.	-2.58059	1.58409e-15	down	-2.58059	1.58409e-15	down	1.22101	4.9209e-05	up	-2.01403	8.23017e-10	down	.	.	.	.	.	.	.	.	.	-3.44896	2.54035e-05	down
LOC103853576	103853576	nucleolar and coiled-body phosphoprotein 1	GO:0015031	.	.	.	AT4G29440	Regulator of Vps4 activity in the MVB pathway protein	.	.	.	.	.	2.32109	6.78762e-132	up	.	.	.	2.90267	1.4014e-200	up	.	.	.	.	.	.	.	.	.	.	.	.
LOC103853587	103853587	40S ribosomal protein S15a-5	GO:0003735; GO:0005840; GO:0006412; GO:0022627	map03010	.	K02957	AT4G29430	ribosomal protein S15A E	.	.	-1.28674	5.91426e-12	down	-1.58625	4.30001e-18	down	-1.41538	1.72921e-14	down	-1.67651	6.26036e-20	down	-1.31907	9.41339e-06	down	.	.	.	-1.03234	0.00320605	down	-1.4261	1.09548e-05	down
LOC103853592	103853592	F-box/LRR-repeat protein At4g29420	GO:0005515	.	.	.	AT4G29420	F-box/RNI-like superfamily protein	.	.	1.91872	3.34415e-16	up	1.91872	3.34415e-16	up	.	.	.	2.16544	3.2482e-20	up	.	.	.	.	.	.	.	.	.	.	.	.
LOC103853598	103853598	60S ribosomal protein L28-2	.	map03010	.	K02903	AT4G29410	Ribosomal L28e protein family	.	.	.	.	.	.	.	.	.	.	.	-1.17407	3.56414e-17	down	.	.	.	.	.	.	.	.	.	.	.	.
LOC103853607	103853607	uncharacterized LOC103853607	.	.	.	.	AT4G29400	Protein of unknown function (DUF3531)	.	.	.	.	.	.	.	.	.	.	.	.	.	.	-1.04156	0.0026359	down	.	.	.	.	.	.	.	.	.
LOC103853615	103853615	40S ribosomal protein S30	GO:0003729; GO:0003735; GO:0005730; GO:0005840; GO:0006412; GO:0022627	map03010	.	K02983	AT5G56670	Ribosomal protein S30 family protein	.	.	1.29286	5.96635e-09	up	1.29286	5.96635e-09	up	1.29286	5.96635e-09	up	1.28406	7.08708e-09	up	.	.	.	1.17634	1.33016e-09	up	.	.	.	1.38638	1.23374e-10	up
LOC103853623	103853623	serine/threonine-protein kinase VPS15	GO:0004672; GO:0005488; GO:0005515; GO:0005524; GO:0005737; GO:0006468; GO:0009555; GO:0009846; GO:0010008; GO:0048015	map04136	ec:2.7.11.1	K08333	AT4G29380	protein kinase family protein / WD-40 repeat family protein	.	.	.	.	.	1.47426	1.39696e-98	up	.	.	.	1.72104	1.46824e-133	up	1.29564	3.41373e-05	up	1.23204	5.49352e-05	up	.	.	.	.	.	.
LOC103853639	103853639	40S ribosomal protein S30	GO:0003729; GO:0003735; GO:0005730; GO:0005840; GO:0006412; GO:0022627	map03010	.	K02983	AT5G56670	Ribosomal protein S30 family protein	.	.	1.25976	1.02682e-08	up	1.25976	1.02682e-08	up	1.25976	1.02682e-08	up	1.20861	3.78295e-08	up	.	.	.	1.0628	4.58544e-11	up	.	.	.	1.25821	2.22897e-12	up
LOC103855115	103855115	F-box/kelch-repeat protein At5g39560-like	GO:0005515	.	.	.	AT5G39560	Galactose oxidase/kelch repeat superfamily protein	.	.	1.68436	0.00306342	up	1.68436	0.00306342	up	1.77038	0.00218349	up	.	.	.	.	.	.	.	.	.	.	.	.	.	.	.
LOC103855120	103855120	F-box/kelch-repeat protein At5g39560-like	GO:0005515	.	.	.	AT5G39560	Galactose oxidase/kelch repeat superfamily protein	.	.	.	.	.	.	.	.	.	.	.	.	.	.	.	.	.	.	.	.	.	.	.	.	.	.
LOC103853667	103853667	glucan endo-1,3-beta-glucosidase 12	.	.	.	.	AT4G29360	O-Glycosyl hydrolases family 17 protein	.	.	.	.	.	-3.34289	5.67572e-62	down	.	.	.	-2.83725	1.09098e-44	down	.	.	.	-2.35824	7.86352e-07	down	.	.	.	-2.54157	1.96378e-06	down
LOC103853648	103853648	F-box/kelch-repeat protein At5g39560	.	.	.	.	AT5G39560	Galactose oxidase/kelch repeat superfamily protein	.	.	.	.	.	.	.	.	.	.	.	.	.	.	.	.	.	.	.	.	.	.	.	.	.	.
LOC117125845	117125845	uncharacterized protein At3g43530-like	.	.	.	.	AT2G06420	Domain of unknown function (DUF1985)	.	.	5.40517	0.00405233	up	5.40517	0.00405233	up	5.40517	0.00405233	up	.	.	.	.	.	.	.	.	.	.	.	.	.	.	.
LOC103855139	103855139	uncharacterized LOC103855139	.	.	.	.	AT3G05850	Encodes a member of a domesticated transposable element gene family MUSTANG. Members of this family are derived from transposable elements genes but gained function in plant fitness and flower development. Known members include: AT3G04605 (MUG1), AT2G30640 (MUG2), AT1G06740 (MUG3), AT5G16505 (MUG4), AT3G06940 (MUG5), AT5G48965 (MUG6), AT3G05850 (MUG7) and AT5G34853 (MUG8).	.	.	.	.	.	.	.	.	.	.	.	.	.	.	.	.	.	.	.	.	.	.	.	.	.	.
LOC103853676	103853676	profilin-1	GO:0003779; GO:0005886; GO:0008154; GO:0009507; GO:0010229; GO:0048366; GO:0048527	.	.	K05759	AT2G19760	profilin 1	.	.	.	.	.	.	.	.	.	.	.	.	.	.	.	.	.	.	.	.	.	.	.	.	.	.
LOC103853687	103853687	profilin-3	GO:0003779	.	.	K05759	AT4G29340	profilin 4	.	.	.	.	.	.	.	.	3.85046	0.00390973	up	.	.	.	.	.	.	.	.	.	-9.60233	1.89891e-05	down	.	.	.
LOC103853697	103853697	derlin-1	GO:0004252; GO:0016021	map04141	.	K13989	AT4G29330	DERLIN-1	.	.	.	.	.	.	.	.	.	.	.	.	.	.	.	.	.	.	.	.	.	.	.	.	.	.
LOC103853708	103853708	uncharacterized LOC103853708	.	.	.	.	AT4G29310	Protein of unknown function (DUF1005)	.	.	-1.42426	2.92724e-08	down	-1.16286	3.81142e-06	down	-2.45748	8.30092e-23	down	-1.97388	1.87431e-15	down	-5.87244	5.66098e-05	down	.	.	.	.	.	.	.	.	.
LOC117128507	117128507	uncharacterized LOC117128507	.	.	.	.	AT4G29310	Protein of unknown function (DUF1005)	.	.	.	.	.	.	.	.	.	.	.	.	.	.	.	.	.	.	.	.	.	.	.	.	.	.
LOC103853718	103853718	putative defensin-like protein 157	.	.	.	.	AT4G29280	low-molecular-weight cysteine-rich 22	.	.	.	.	.	.	.	.	.	.	.	.	.	.	.	.	.	.	.	.	.	.	.	.	.	.
LOC117132418	117132418	uncharacterized LOC117132418	.	.	.	.	.	.	.	.	1.29325	0.00052689	up	1.29325	0.00052689	up	1.29325	0.00052689	up	.	.	.	.	.	.	.	.	.	.	.	.	.	.	.
LOC103853748	103853748	acid phosphatase 1	GO:0003993	.	.	.	AT4G29270	HAD superfamily, subfamily IIIB acid phosphatase	.	.	.	.	.	.	.	.	.	.	.	.	.	.	.	.	.	.	.	.	.	.	.	.	.	.
LOC103853758	103853758	NAC domain-containing protein 75	.	.	.	.	AT4G29230	NAC domain protein involved in negative regulation of flowering and secondary cell wall biosynthesis.	.	.	1.08714	0.00440609	up	1.08714	0.00440609	up	1.08714	0.00440609	up	1.04995	0.00604803	up	.	.	.	.	.	.	.	.	.	.	.	.
LOC103853791	103853791	ATP-dependent 6-phosphofructokinase 1	GO:0003872; GO:0005524; GO:0005829; GO:0005886; GO:0006002; GO:0006096	map00010; map00030; map00051; map00052; map01100; map01110; map01200; map01230; map03018	ec:2.7.1.11	K00850	AT4G29220	phosphofructokinase 1	.	.	.	.	.	.	.	.	.	.	.	.	.	.	.	.	.	.	.	.	.	.	.	.	.	.
LOC103853781	103853781	glutathione hydrolase 3	GO:0006751; GO:0036374	map00430; map00460; map00480; map00590; map01100	ec:2.3.2.2; ec:3.4.19.13; ec:3.4.19.14	K18592	AT4G29210	gamma-glutamyl transpeptidase 4	.	.	1.42697	2.92849e-06	up	.	.	.	1.14139	0.000212982	up	.	.	.	.	.	.	.	.	.	.	.	.	-1.35996	5.73654e-05	down
LOC103853797	103853797	zinc finger CCCH domain-containing protein 49	GO:0046872	.	.	.	AT4G29190	Zinc finger C-x8-C-x5-C-x3-H type family protein	.	.	2.76785	5.2797e-140	up	1.63882	3.62354e-50	up	3.49583	1.08478e-220	up	2.66211	7.97397e-129	up	2.26378	1.42242e-65	up	.	.	.	2.73155	2.96548e-76	up	1.17439	7.44087e-15	up
LOC103855157	103855157	B3 domain-containing protein At4g34400	GO:0003677; GO:0004672; GO:0005515; GO:0005524; GO:0006468	.	.	.	AT3G06160	AP2/B3-like transcriptional factor family protein;(source:Araport11)	.	.	-2.43726	1.09055e-10	down	-2.43726	1.09055e-10	down	1.32395	0.000405448	up	-1.76625	3.36016e-06	down	.	.	.	-2.16137	0.000727151	down	.	.	.	.	.	.
LOC103853808	103853808	vacuolar protein sorting-associated protein 32 homolog 2	GO:0007034	map03250; map04144	.	K12194	AT4G29160	SNF7 family protein	.	.	.	.	.	.	.	.	.	.	.	.	.	.	.	.	.	.	.	.	.	.	.	.	.	.
LOC103853826	103853826	protein DETOXIFICATION 51-like	.	.	.	K03327	AT4G29140	MATE efflux family protein	.	.	1.05045	7.07792e-08	up	1.05045	7.07792e-08	up	1.05045	7.07792e-08	up	.	.	.	.	.	.	.	.	.	.	.	.	.	.	.
LOC103853832	103853832	transcription factor bHLH68	GO:0046983	.	.	.	AT4G29100	basic helix-loop-helix (bHLH) DNA-binding superfamily protein	.	.	.	.	.	.	.	.	.	.	.	.	.	.	.	.	.	.	.	.	.	.	.	.	.	.
LOC103853851	103853851	auxin-responsive protein IAA27	GO:0000976; GO:0005515; GO:0005634; GO:0006355; GO:0042802	map04075	.	K14484	AT4G29080	phytochrome-associated protein 2	.	.	.	.	.	-1.64545	9.8921e-29	down	.	.	.	-1.45667	1.334e-22	down	.	.	.	-1.7074	7.70266e-14	down	.	.	.	-1.51325	4.35464e-09	down
LOC103853860	103853860	uncharacterized LOC103853860	GO:0000166; GO:0003676; GO:0003746; GO:0004623; GO:0004812; GO:0004815; GO:0005515; GO:0005524; GO:0005737; GO:0006414; GO:0006418; GO:0006422; GO:0006644; GO:0050482	.	.	.	AT4G29070	Phospholipase A2 family protein	.	.	.	.	.	.	.	.	.	.	.	.	.	.	.	.	.	.	.	.	.	.	.	1.01308	0.000441925	up
LOC103853867	103853867	altered inheritance of mitochondria protein 21	GO:0000166; GO:0003676; GO:0003746; GO:0004623; GO:0004812; GO:0004815; GO:0005515; GO:0005524; GO:0005737; GO:0006414; GO:0006418; GO:0006422; GO:0006644; GO:0050482	.	.	K02357	AT4G29060	elongation factor Ts family protein	.	.	.	.	.	.	.	.	.	.	.	.	.	.	.	.	.	.	.	.	.	.	.	-1.54616	4.91836e-15	down
LOC103853873	103853873	aspartate--tRNA ligase 1, cytoplasmic	GO:0000166; GO:0003676; GO:0004812; GO:0005515; GO:0005524; GO:0006418	map00970	ec:6.1.1.12	K22503	AT4G26870	Class II aminoacyl-tRNA and biotin synthetases superfamily protein	.	.	.	.	.	.	.	.	2.33758	1.52112e-05	up	.	.	.	.	.	.	.	.	.	.	.	.	-7.61517	4.75829e-05	down
LOC103855178	103855178	L-type lectin-domain containing receptor kinase V.9	GO:0004672; GO:0005524; GO:0006468; GO:0030246	.	.	.	AT4G29050	Concanavalin A-like lectin protein kinase family protein;(source:Araport11)	.	.	.	.	.	.	.	.	.	.	.	.	.	.	.	.	.	.	.	.	.	.	.	.	.	.
LOC103853882	103853882	26S proteasome regulatory subunit 4 homolog A	GO:0005524; GO:0005737; GO:0016787; GO:0016887; GO:0030163	map03050	.	K03062	AT4G29040	regulatory particle AAA-ATPase 2A	.	.	.	.	.	.	.	.	.	.	.	.	.	.	.	.	.	.	.	.	.	.	.	.	.	.
LOC108871108	108871108	S-protein homolog 21	GO:0005576; GO:0060320	.	.	.	AT4G29037	plant self-incompatibility protein S1 family protein;(source:Araport11)	.	.	.	.	.	.	.	.	.	.	.	.	.	.	.	.	.	.	.	.	.	.	.	.	.	.
LOC103853893	103853893	S-protein homolog 74	.	.	.	.	AT4G29035	Plant self-incompatibility protein S1 family	.	.	.	.	.	.	.	.	.	.	.	.	.	.	.	.	.	.	.	.	.	.	.	.	.	.
LOC103853905	103853905	glycine-rich cell wall structural protein	.	.	.	.	.	.	.	.	.	.	.	-9.49823	5.78338e-81	down	.	.	.	-7.54724	4.87701e-101	down	-1.72566	1.94355e-05	down	-5.65063	5.41127e-48	down	-1.56934	0.000808409	down	-8.8444	2.69942e-60	down
LOC103853913	103853913	glycine-rich protein 23	.	.	.	.	AT4G29020	glycine-rich protein	.	.	.	.	.	-5.2285	4.10669e-73	down	.	.	.	-4.70371	6.08126e-62	down	.	.	.	-2.6543	1.07491e-10	down	.	.	.	-2.46173	1.42839e-07	down
LOC103853925	103853925	peroxisomal fatty acid beta-oxidation multifunctional protein AIM1	GO:0003824; GO:0003857; GO:0006631; GO:0008152; GO:0016491; GO:0055114	map00071; map00592; map01100; map01110; map01212	ec:1.1.1.211; ec:1.1.1.35; ec:4.2.1.17	K10527	AT4G29010	Enoyl-CoA hydratase/isomerase family	.	.	1.0544	1.02576e-15	up	1.81114	9.99418e-46	up	1.26738	2.08444e-22	up	1.59222	1.48507e-35	up	1.14589	2.1664e-21	up	1.36261	2.29897e-30	up	.	.	.	1.97573	2.11367e-49	up
LOC103853935	103853935	protein tesmin/TSO1-like CXC 5	.	.	.	.	AT4G29000	Tesmin/TSO1-like CXC domain-containing protein	.	.	1.10634	1.15402e-11	up	1.51838	6.91076e-22	up	.	.	.	.	.	.	1.67524	8.37034e-14	up	.	.	.	1.34939	1.78476e-07	up	.	.	.
LOC103853943	103853943	uncharacterized LOC103853943	GO:0003723; GO:0006355	.	.	.	AT4G28990	RNA-binding protein-related	.	.	.	.	.	.	.	.	.	.	.	.	.	.	.	.	.	.	.	.	.	.	.	.	.	.
LOC103853953	103853953	cyclin-dependent kinase F-1	GO:0004672; GO:0005524; GO:0005634; GO:0005737; GO:0005829; GO:0006468; GO:0010078	.	.	.	AT4G28980	Encodes a CDK-activating kinase that regulates root initial cell differentiation. Phosphorylates CDKD2 and CDKD3, but not CDKD1. Controls CDK activities and basal transcription.	.	.	.	.	.	.	.	.	.	.	.	.	.	.	.	.	.	.	.	.	.	.	.	.	.	.
LOC103853965	103853965	rac-like GTP-binding protein ARAC7	GO:0003924; GO:0005525; GO:0005886; GO:0007264	map04145; map04148	.	K04392	AT4G28950	RHO-related protein from plants 9	.	.	-4.13118	1.97649e-09	down	-4.13118	1.97649e-09	down	-4.13118	1.97649e-09	down	-5.37277	2.06094e-12	down	.	.	.	.	.	.	.	.	.	.	.	.
LOC103853975	103853975	DNA topoisomerase 2	GO:0003677; GO:0003918; GO:0005524; GO:0005634; GO:0006259; GO:0006265	.	ec:5.6.2.2	K03164	AT3G23890	topoisomerase II	.	.	-1.16501	1.57792e-13	down	-4.83464	5.01253e-212	down	-1.19458	2.79694e-14	down	-4.01548	6.82499e-149	down	-2.78423	3.56826e-05	down	-3.00631	4.03036e-06	down	-2.76065	0.000352547	down	-4.56228	1.88602e-10	down
LOC103853983	103853983	bark storage protein A	GO:0003824; GO:0009116	.	.	.	AT4G28940	Phosphorylase superfamily protein	.	.	1.9639	3.03618e-16	up	1.09161	8.57623e-06	up	1.53564	2.94807e-09	up	2.57515	4.62773e-25	up	.	.	.	.	.	.	9.49805	1.07342e-06	up	9.73995	2.4121e-07	up
LOC103853999	103853999	AFP homolog 2	GO:0007165	.	.	.	AT4G28910	novel interactor of JAZ	.	.	.	.	.	.	.	.	.	.	.	.	.	.	.	.	.	-1.54362	5.77837e-14	down	.	.	.	-1.15645	7.68714e-07	down
LOC103854017	103854017	E3 ubiquitin-protein ligase ATL42	GO:0016021	.	ec:2.3.2.27	K10664	AT4G28890	RING/U-box superfamily protein	.	.	2.26869	0.001244	up	2.26869	0.001244	up	2.26869	0.001244	up	3.94388	5.89207e-09	up	.	.	.	.	.	.	.	.	.	.	.	.
LOC103854025	103854025	casein kinase 1-like protein 3	GO:0004672; GO:0005524; GO:0006468	.	.	K00924	AT4G28880	Member of CKL gene family (CKL-A group)	.	.	.	.	.	.	.	.	.	.	.	1.28415	2.35484e-19	up	.	.	.	.	.	.	.	.	.	.	.	.
LOC103854043	103854043	probable xyloglucan endotransglucosylase/hydrolase protein 26	GO:0004553; GO:0005618; GO:0005975; GO:0006073; GO:0010411; GO:0016762; GO:0042546; GO:0048046	.	ec:2.4.1.207	K08235	AT4G28850	xyloglucan endotransglucosylase/hydrolase 26	.	.	.	.	.	.	.	.	.	.	.	.	.	.	.	.	.	.	.	.	.	.	.	.	.	.
LOC103854061	103854061	protein SPEAR3	GO:0003700; GO:0005634; GO:0045892; GO:0048366	.	.	.	AT4G28840	unknown protein	.	.	.	.	.	.	.	.	.	.	.	.	.	.	-20.1233	0.000198892	down	-21.8608	2.71676e-05	down	.	.	.	-30.0232	1.94377e-07	down
LOC103854070	103854070	methyltransferase-like protein 5	GO:0003676; GO:0008168; GO:0032259	.	.	K24418	AT4G28830	S-adenosyl-L-methionine-dependent methyltransferases superfamily protein;(source:Araport11)	.	.	-1.07032	8.09994e-05	down	-1.07032	8.09994e-05	down	-1.07032	8.09994e-05	down	.	.	.	.	.	.	.	.	.	.	.	.	.	.	.
LOC103854107	103854107	zinc finger HIT domain-containing protein 3	.	.	.	K23309	AT4G28820	HIT-type Zinc finger family protein	.	.	-1.17149	0.000135463	down	-1.17149	0.000135463	down	-1.17149	0.000135463	down	.	.	.	.	.	.	.	.	.	.	.	.	.	.	.
LOC103854095	103854095	putative transcription factor bHLH056	GO:0046983	.	.	.	AT4G28800	basic helix-loop-helix (bHLH) DNA-binding superfamily protein	.	.	.	.	.	.	.	.	.	.	.	.	.	.	.	.	.	.	.	.	.	.	.	.	.	.
LOC103855208	103855208	putative transcription factor bHLH056	.	.	.	.	AT4G28800	basic helix-loop-helix (bHLH) DNA-binding superfamily protein	.	.	.	.	.	.	.	.	.	.	.	.	.	.	.	.	.	.	.	.	.	.	.	.	.	.
LOC117132419	117132419	transcription factor bHLH23-like	.	.	.	.	AT4G28790	basic helix-loop-helix (bHLH) DNA-binding superfamily protein	.	.	.	.	.	.	.	.	.	.	.	.	.	.	.	.	.	.	.	.	.	.	.	.	.	.
LOC103854119	103854119	GDSL esterase/lipase At4g28780	GO:0016788	.	.	.	AT4G28780	GDSL-like Lipase/Acylhydrolase superfamily protein	.	.	-2.87573	5.39573e-14	down	-12.331	8.18221e-23	down	-4.22494	9.71469e-30	down	-13.4017	8.51256e-27	down	-5.007	0.00458823	down	-13.1393	8.01781e-11	down	-6.30737	0.0014124	down	-13.2952	1.65018e-08	down
LOC103854135	103854135	tetraspanin-20	GO:0005773; GO:0005774; GO:0016021	.	.	.	AT4G28770	Tetraspanin family protein	.	.	.	.	.	.	.	.	.	.	.	.	.	.	.	.	.	.	.	.	.	.	.	.	.	.
LOC103854122	103854122	uncharacterized LOC103854122	.	.	.	.	AT4G28760	Protein of unknown function (DUF3741)	.	.	.	.	.	1.5828	1.18614e-58	up	.	.	.	2.11965	9.24244e-105	up	.	.	.	1.33123	4.71025e-35	up	.	.	.	1.57006	4.60008e-39	up
LOC103854145	103854145	photosystem I reaction center subunit IV A, chloroplastic	GO:0009522; GO:0009538; GO:0015979	map00195; map01100	.	K02693	AT2G20260	photosystem I subunit E-2	.	.	.	.	.	.	.	.	.	.	.	.	.	.	-1.50226	1.08854e-16	down	.	.	.	-1.32205	1.54823e-10	down	.	.	.
LOC103854154	103854154	glutaredoxin-C5, chloroplastic	GO:0009055; GO:0015035; GO:0045454	.	.	K03676	AT4G28730	Encodes a glutaredoxin GrxC5. GrxC5 exists as two forms when expressed in Escherichia coli. The monomeric apoprotein possesses deglutathionylation activity mediating the recycling of plastidial methionine sulfoxide reductase B1 and peroxiredoxin IIE, whereas the dimeric holoprotein incorporates a [2Fe-2S] cluster.	.	.	.	.	.	.	.	.	.	.	.	.	.	.	.	.	.	.	.	.	.	.	.	.	.	.
LOC103854158	103854158	probable indole-3-pyruvate monooxygenase YUCCA8	GO:0004499; GO:0016491; GO:0050660; GO:0050661; GO:0055114	map00380; map01100	ec:1.14.13.168	K11816	AT4G28720	Flavin-binding monooxygenase family protein	.	.	.	.	.	.	.	.	.	.	.	-1.98971	5.97656e-05	down	.	.	.	.	.	.	.	.	.	.	.	.
LOC103854168	103854168	putative pentatricopeptide repeat-containing protein At1g28020	GO:0005515	.	.	.	AT1G28020	Tetratricopeptide repeat (TPR)-like superfamily protein	.	.	.	.	.	.	.	.	3.39703	3.05955e-09	up	4.08897	2.06719e-13	up	.	.	.	.	.	.	.	.	.	.	.	.
LOC103854176	103854176	myosin-14	GO:0003774; GO:0005515; GO:0005524; GO:0007015; GO:0016459; GO:0016773	map04814	.	K10357	AT4G28710	Myosin family protein with Dil domain	.	.	.	.	.	.	.	.	.	.	.	1.08834	1.96094e-16	up	.	.	.	1.43059	3.36082e-07	up	.	.	.	1.20939	0.000144739	up
LOC103854186	103854186	ketohexokinase	GO:0003774; GO:0005515; GO:0005524; GO:0016301; GO:0016459; GO:0016773	.	.	.	AT4G28706	pfkB-like carbohydrate kinase family protein	.	.	.	.	.	-1.66755	1.15729e-25	down	.	.	.	-2.04784	7.45447e-36	down	.	.	.	-1.77457	2.88207e-05	down	.	.	.	-2.06003	1.33764e-05	down
LOC103854202	103854202	uncharacterized LOC103854202	.	.	.	.	AT4G28703	RmlC-like cupins superfamily protein	.	.	1.10172	1.01615e-08	up	1.07971	8.68961e-09	up	1.49688	3.6897e-15	up	1.39116	2.13024e-13	up	.	.	.	-2.30398	2.47061e-08	down	.	.	.	-1.86041	8.17416e-05	down
LOC103854213	103854213	ammonium transporter 1 member 4	GO:0008519; GO:0015696; GO:0016020; GO:0072488	.	.	K03320	AT4G28700	ammonium transporter 1;4	.	.	.	.	.	.	.	.	2.31877	0.000885961	up	.	.	.	.	.	.	.	.	.	.	.	.	.	.	.
LOC103854222	103854222	uncharacterized LOC103854222	.	.	.	.	AT4G28690	hypothetical protein;(source:Araport11)	.	.	.	.	.	.	.	.	.	.	.	.	.	.	.	.	.	.	.	.	.	.	.	.	.	.
LOC103854232	103854232	probable tyrosine decarboxylase 2	GO:0003824; GO:0006520; GO:0016831; GO:0019752; GO:0030170	map00350; map00950; map01100; map01110	ec:4.1.1.25	K01592	AT4G28680	L-tyrosine decarboxylase	.	.	-8.35255	2.86246e-21	down	-8.35255	2.86246e-21	down	.	.	.	-8.81611	1.36859e-22	down	-3.60461	1.49591e-19	down	-13.1867	2.89668e-25	down	-1.85304	9.78714e-05	down	-12.6378	4.54729e-16	down
LOC103854252	103854252	putative cysteine-rich receptor-like protein kinase 43	GO:0004672; GO:0005524; GO:0006468	.	.	.	AT4G28670	Protein kinase family protein with domain of unknown function (DUF26)	.	.	.	.	.	.	.	.	.	.	.	.	.	.	.	.	.	.	.	.	.	.	.	.	.	.
LOC108871109	108871109	glutathione S-transferase T3-like	.	.	.	.	AT3G47680	DNA binding	.	.	.	.	.	.	.	.	.	.	.	.	.	.	.	.	.	.	.	.	.	.	.	.	.	.
LOC103854241	103854241	photosystem II reaction center PSB28 protein, chloroplastic	GO:0009523; GO:0009654; GO:0015979; GO:0016020	map00195; map01100	.	K08903	AT4G28660	photosystem II reaction center PSB28 protein	.	.	-1.19394	5.34199e-12	down	-2.47557	6.56513e-45	down	-1.65845	3.01215e-23	down	-2.15157	7.49497e-37	down	-3.00902	5.35603e-40	down	-1.78389	5.72363e-15	down	-2.13302	1.52431e-16	down	.	.	.
LOC103854284	103854284	MDIS1-interacting receptor like kinase 1	GO:0004672; GO:0005515; GO:0005524; GO:0006468; GO:0010087; GO:0010183; GO:0046777; GO:0090406	.	.	.	AT4G28650	Leucine-rich repeat transmembrane protein kinase family protein	.	.	1.49914	6.86541e-23	up	2.86175	1.1186e-83	up	1.51633	1.33177e-23	up	2.40216	6.52557e-59	up	.	.	.	.	.	.	.	.	.	-3.34452	0.00422016	down
LOC103854273	103854273	auxin-responsive protein IAA11	GO:0005515; GO:0005634; GO:0006355	map04075	.	K14484	AT4G28640	indole-3-acetic acid inducible 11	.	.	1.78075	5.57296e-23	up	1.78075	5.57296e-23	up	.	.	.	1.51031	4.79618e-17	up	.	.	.	.	.	.	.	.	.	1.3639	0.000462364	up
LOC103854311	103854311	ABC transporter B family member 23, mitochondrial	GO:0005524; GO:0006810; GO:0016021; GO:0016887; GO:0042626; GO:0055085	map02010	.	K05662	AT4G28630	ABC transporter of the mitochondrion 1	.	.	-2.23684	4.259e-18	down	-2.23684	4.259e-18	down	-1.17726	8.97479e-06	down	-2.78057	2.76815e-26	down	.	.	.	-3.8569	1.72603e-05	down	.	.	.	-11.7721	4.88813e-11	down
LOC103854324	103854324	protein PHOSPHATE STARVATION RESPONSE 1	GO:0003677	.	.	.	AT4G28610	phosphate starvation response 1	.	.	.	.	.	.	.	.	.	.	.	.	.	.	.	.	.	.	.	.	.	.	.	.	.	.
LOC103854335	103854335	protein NPGR2	GO:0005515	.	.	K21843	AT4G28600	encodes a calmodulin-binding protein that is expressed in pollen, suspension culture cells, flowers, and fruits.	.	.	.	.	.	1.48409	4.86609e-41	up	.	.	.	1.57334	3.68206e-46	up	.	.	.	1.21216	1.35571e-10	up	.	.	.	1.50514	6.96417e-13	up
LOC103854343	103854343	piriformospora indica-insensitive protein 2	GO:0005515; GO:0009860; GO:0016324	.	.	.	AT4G28560	ROP-interactive CRIB motif-containing protein 7	.	.	.	.	.	.	.	.	1.19362	0.000450711	up	1.87205	5.90957e-09	up	.	.	.	.	.	.	.	.	.	.	.	.
LOC103854352	103854352	casein kinase 1-like protein 6	GO:0004672; GO:0005524; GO:0006468	.	.	K00924	AT4G28540	casein kinase I-like 6	.	.	.	.	.	.	.	.	.	.	.	-1.01497	1.97692e-24	down	.	.	.	-1.0499	0.00245106	down	.	.	.	-1.04402	0.0073518	down
LOC103854361	103854361	NAC domain-containing protein 21/22	GO:0003677; GO:0006355	.	.	.	AT4G28530	NAC domain containing protein 74	.	.	.	.	.	.	.	.	.	.	.	.	.	.	.	.	.	.	.	.	.	.	.	-22.3277	4.00248e-17	down
LOC103854369	103854369	cruciferin CRU1	GO:0045735	.	.	.	AT4G28520	cruciferin 3	.	.	1.53969	0.000631008	up	1.93374	5.23991e-06	up	1.93374	5.23991e-06	up	1.90522	8.5213e-06	up	.	.	.	3.15694	0.00793143	up	.	.	.	.	.	.
LOC103854389	103854389	prohibitin-1, mitochondrial	GO:0016020	.	.	K17081	AT4G28510	prohibitin 1	.	.	.	.	.	.	.	.	.	.	.	.	.	.	.	.	.	.	.	.	.	.	.	.	.	.
LOC103854379	103854379	NAC domain-containing protein 73	GO:0003677; GO:0006355	.	.	.	AT4G28500	NAC domain containing protein 73	.	.	.	.	.	.	.	.	.	.	.	-1.72992	0.000214648	down	.	.	.	.	.	.	.	.	.	.	.	.
LOC103854398	103854398	receptor-like protein kinase 5	GO:0004672; GO:0005515; GO:0005524; GO:0006468	.	.	K08286	AT4G28490	Leucine-rich receptor-like protein kinase family protein	.	.	.	.	.	2.28477	6.28237e-26	up	.	.	.	1.37084	3.86906e-10	up	1.22852	1.38603e-05	up	.	.	.	.	.	.	.	.	.
LOC103854406	103854406	dnaJ homolog subfamily B member 13	GO:0006457; GO:0051082	.	.	K09510	AT4G28480	DNAJ heat shock family protein	.	.	.	.	.	1.94515	4.19856e-37	up	.	.	.	2.13444	1.41918e-44	up	.	.	.	1.1725	0.000348835	up	.	.	.	.	.	.
LOC103854413	103854413	protein DMP7	.	.	.	.	AT4G28485	The structure of this gene is mis-annotated in TAIR10. Please refer to PMID:20712629 and the Comment field on the TAIR locus page for revised annotation.	.	.	2.97865	0.00786798	up	2.97865	0.00786798	up	4.82799	0.00313116	up	7.07957	2.75318e-06	up	.	.	.	.	.	.	.	.	.	.	.	.
LOC103854417	103854417	26S proteasome non-ATPase regulatory subunit 2 homolog A	GO:0000502; GO:0005488; GO:0030234; GO:0042176	map03050	.	K03028	AT4G28470	26S proteasome regulatory subunit S2 1B	.	.	.	.	.	.	.	.	.	.	.	.	.	.	.	.	.	.	.	.	.	.	.	.	.	.
LOC103854420	103854420	PAMP-induced secreted peptide 1	.	.	.	.	AT4G28460	unknown protein	.	.	.	.	.	.	.	.	2.61513	1.03559e-05	up	5.24803	8.62806e-22	up	.	.	.	.	.	.	.	.	.	.	.	.
LOC103854427	103854427	uncharacterized protein At4g28440	.	.	.	.	AT4G28440	Nucleic acid-binding, OB-fold-like protein	.	.	.	.	.	-2.56751	1.37075e-84	down	.	.	.	-2.81502	3.11864e-92	down	.	.	.	.	.	.	.	.	.	.	.	.
LOC103854436	103854436	reticulon-like protein B18	.	.	.	.	AT4G28430	Reticulon family protein	.	.	-1.72708	1.76732e-08	down	-4.46397	5.29336e-44	down	-2.12969	1.48056e-12	down	-4.45222	6.72258e-43	down	.	.	.	-4.91379	0.000453347	down	-4.45639	0.00823769	down	-12.271	8.35281e-09	down
LOC103854450	103854450	probable aminotransferase TAT1	GO:0003824; GO:0006520; GO:0008483; GO:0009058; GO:0030170	map00130; map00270; map00350; map00360; map00400; map00950; map00960; map01100; map01110	ec:2.6.1.5	K00815	AT4G28420	Tyrosine transaminase family protein	.	.	.	.	.	.	.	.	.	.	.	.	.	.	.	.	.	.	.	.	.	.	.	.	.	.
LOC103855364	103855364	uncharacterized LOC103855364	.	.	.	.	AT1G52415	Bifunctional inhibitor/lipid-transfer protein/seed storage 2S albumin superfamily protein	.	.	.	.	.	.	.	.	.	.	.	.	.	.	.	.	.	.	.	.	.	.	.	.	.	.
LOC103855360	103855360	probable protein phosphatase 2C 58	GO:0016791	.	ec:3.1.3.16	K17506	AT4G28400	Protein phosphatase 2C family protein	.	.	.	.	.	.	.	.	-1.54993	1.62989e-14	down	1.06897	7.15359e-08	up	.	.	.	.	.	.	.	.	.	.	.	.
LOC103855373	103855373	ethylene-responsive transcription factor 6-like	GO:0003677; GO:0003700; GO:0006355	.	.	K09286	AT4G17490	ethylene responsive element binding factor 6	.	.	.	.	.	.	.	.	1.41279	4.36928e-07	up	3.05639	1.1168e-30	up	.	.	.	.	.	.	.	.	.	.	.	.
LOC103855430	103855430	ethylene-responsive transcription factor 1A	GO:0003677; GO:0003700; GO:0006355	.	.	K09286	AT4G17500	ethylene responsive element binding factor 1	.	.	.	.	.	3.55898	1.81689e-110	up	1.76326	1.60109e-24	up	5.87415	2.04459e-273	up	.	.	.	3.51164	8.27856e-31	up	.	.	.	3.53242	5.49168e-25	up
LOC103855439	103855439	ubiquitin carboxyl-terminal hydrolase 3	GO:0004843; GO:0006511	.	ec:3.4.19.12	K05609	AT4G17510	ubiquitin C-terminal hydrolase 3	.	.	.	.	.	.	.	.	.	.	.	.	.	.	.	.	.	.	.	.	.	.	.	1.20084	0.00190062	up
LOC103855456	103855456	RGG repeats nuclear RNA binding protein B	GO:0003723	.	.	K13199	AT4G17520	Hyaluronan / mRNA binding family	.	.	-1.25051	7.05663e-27	down	-1.83695	6.04816e-58	down	-1.55428	2.5436e-41	down	-1.81035	2.22275e-56	down	.	.	.	.	.	.	.	.	.	.	.	.
LOC103855466	103855466	ras-related protein RABD2c	GO:0003924; GO:0005525	.	.	K07874	AT4G17530	RAB GTPase homolog 1C	.	.	1.14725	1.60271e-21	up	1.14725	1.60271e-21	up	.	.	.	.	.	.	.	.	.	.	.	.	.	.	.	1.30464	5.78848e-09	up
LOC103855507	103855507	uncharacterized LOC103855507	.	.	.	.	AT4G17540	unknown protein	.	.	-1.59726	9.94082e-08	down	-1.59726	9.94082e-08	down	-1.59726	9.94082e-08	down	-1.53497	3.06106e-07	down	.	.	.	-1.66587	0.00152513	down	.	.	.	.	.	.
LOC103855498	103855498	putative glycerol-3-phosphate transporter 4	GO:0005215; GO:0006810; GO:0016021; GO:0055085	.	.	K13783	AT4G17550	Major facilitator superfamily protein	.	.	.	.	.	.	.	.	.	.	.	.	.	.	.	.	.	.	.	.	.	.	.	.	.	.
LOC103855516	103855516	putative F-box protein At4g17565	GO:0005515	.	.	.	AT4G17565	F-box family protein with a domain of unknown function (DUF295)	.	.	.	.	.	.	.	.	4.00368	0.00455603	up	.	.	.	.	.	.	8.57158	0.000499146	up	.	.	.	.	.	.
LOC103855526	103855526	GATA transcription factor 26	GO:0003700; GO:0006355; GO:0008270; GO:0043565	.	.	.	AT4G17570	GATA transcription factor 26	.	.	.	.	.	.	.	.	.	.	.	.	.	.	.	.	.	.	.	.	.	.	.	.	.	.
LOC103855543	103855543	TORTIFOLIA1-like protein 2	GO:0005515; GO:0005874; GO:0008017	.	.	.	AT2G07170	ARM repeat superfamily protein	.	.	-1.68399	1.89375e-19	down	-5.00749	4.28752e-122	down	-1.14927	9.8567e-10	down	-3.72175	2.85181e-77	down	.	.	.	-2.59332	0.00368789	down	.	.	.	-5.70993	4.84025e-09	down
LOC103855553	103855553	uncharacterized LOC103855553	GO:0003723; GO:0005488; GO:0006396; GO:0008173	.	ec:2.1.1.34	K15333	AT4G17610	tRNA/rRNA methyltransferase (SpoU) family protein;(source:Araport11)	.	.	-1.03408	4.14305e-11	down	-2.994	8.92943e-83	down	-1.08485	2.98661e-12	down	-3.02177	8.5966e-82	down	.	.	.	.	.	.	-1.34224	0.00944554	down	-3.62645	4.82615e-15	down
LOC103855561	103855561	calcineurin B-like protein 1	GO:0005509	.	.	K06268	AT4G17615	Member of AtCBL (Calcineurin B-like Calcium Sensor Proteins) family. Protein level is increased upon high salt, mannitol, and cold stresses. CBL1 interacts with CIPK23 and recruits the kinase to the plasma membrane where the substrate(s) of CIPK23 may reside. CBL1 localization is regulated by protein modification including myristolation and acylation.	.	.	.	.	.	.	.	.	.	.	.	3.47282	5.04219e-45	up	.	.	.	.	.	.	.	.	.	.	.	.
LOC103855575	103855575	decapping nuclease DXO homolog, chloroplastic	.	.	.	K14845	AT4G17620	glycine-rich protein	.	.	-1.01978	3.25879e-06	down	-1.01978	3.25879e-06	down	-1.01978	3.25879e-06	down	.	.	.	.	.	.	.	.	.	.	.	.	.	.	.
LOC103855586	103855586	casein kinase II subunit beta-2	GO:0005956; GO:0019887	map03008; map03083; map04712	.	K03115	AT4G17640	casein kinase II beta chain 2	.	.	.	.	.	.	.	.	.	.	.	.	.	.	.	.	.	.	.	.	.	.	.	-1.47157	0.000395586	down
LOC103855597	103855597	coenzyme Q-binding protein COQ10 homolog, mitochondrial	.	.	.	K18588	AT4G17650	Polyketide cyclase / dehydrase and lipid transport protein	.	.	.	.	.	.	.	.	.	.	.	.	.	.	.	.	.	.	.	.	.	.	.	.	.	.
LOC103855611	103855611	FCS-Like Zinc finger 2	.	.	.	.	AT4G17670	Protein of unknown function (DUF581)	.	.	1.03657	0.000403782	up	1.03657	0.000403782	up	-1.40829	2.80604e-06	down	2.2121	2.62735e-16	up	.	.	.	.	.	.	.	.	.	4.28924	6.65264e-05	up
LOC103856262	103856262	peroxisomal (S)-2-hydroxy-acid oxidase GLO5	GO:0003824; GO:0010181; GO:0016491; GO:0055114	map00630; map01100; map01110; map01200; map04146	ec:1.1.3.15	K11517	AT4G18360	Encodes a glycolate oxidase that modulates reactive oxygen species-mediated signal transduction during nonhost resistance.	.	.	.	.	.	.	.	.	.	.	.	.	.	.	.	.	.	.	.	.	.	.	.	.	.	.
LOC103855620	103855620	uncharacterized LOC103855620	GO:0005777; GO:0010468	.	.	.	.	.	.	.	.	.	.	.	.	.	.	.	.	.	.	.	.	.	.	.	.	.	.	.	.	.	.	.
LOC103855629	103855629	peroxidase 41	GO:0004601; GO:0006979; GO:0020037; GO:0055114	map00940; map01100; map01110	ec:1.11.1.7	K00430	AT4G17690	Peroxidase superfamily protein	.	.	.	.	.	.	.	.	.	.	.	.	.	.	.	.	.	.	.	.	.	.	.	.	.	.
LOC103855640	103855640	probable transcription factor KAN3	GO:0003677	.	.	.	AT4G17695	Homeodomain-like superfamily protein	.	.	.	.	.	.	.	.	.	.	.	.	.	.	1.4669	0.00501203	up	.	.	.	.	.	.	.	.	.
LOC103855649	103855649	binding partner of ACD11 1	GO:0003676	.	.	.	AT4G17720	RNA-binding (RRM/RBD/RNP motifs) family protein	.	.	.	.	.	.	.	.	.	.	.	.	.	.	.	.	.	.	.	.	.	.	.	.	.	.
LOC103855658	103855658	syntaxin-23	GO:0005484; GO:0006886; GO:0016020; GO:0016192	.	.	.	AT4G17730	syntaxin of plants 23	.	.	1.04838	3.62968e-09	up	1.04838	3.62968e-09	up	1.0056	3.43011e-08	up	.	.	.	.	.	.	.	.	.	.	.	.	.	.	.
LOC103855665	103855665	heat stress transcription factor A-1a	GO:0003677; GO:0003700; GO:0005634; GO:0006355; GO:0009408; GO:0043565	.	.	K09419	AT4G17750	heat shock factor 1	.	.	.	.	.	1.7341	7.09422e-27	up	.	.	.	1.41416	3.1042e-18	up	1.22572	0.000103571	up	.	.	.	1.00474	0.00724625	up	1.32692	0.00010551	up
LOC103855754	103855754	uncharacterized LOC103855754	GO:0035556	.	.	.	AT4G13992	Cysteine/Histidine-rich C1 domain family protein	.	.	.	.	.	.	.	.	.	.	.	.	.	.	.	.	.	.	.	.	.	.	.	.	.	.
LOC103855673	103855673	transcription factor MYB39	GO:0003677	.	.	K09422	AT4G17785	myb domain protein 39	.	.	.	.	.	.	.	.	.	.	.	.	.	.	.	.	.	.	.	.	.	.	.	.	.	.
LOC103855690	103855690	uncharacterized membrane protein At4g09580	.	.	.	.	AT4G17790	SNARE associated Golgi protein family	.	.	.	.	.	.	.	.	.	.	.	1.08019	4.56081e-10	up	.	.	.	.	.	.	.	.	.	.	.	.
LOC103855700	103855700	AT-hook motif nuclear-localized protein 23	.	.	.	.	AT4G17800	Predicted AT-hook DNA-binding family protein	.	.	.	.	.	.	.	.	.	.	.	.	.	.	.	.	.	.	.	.	.	.	.	.	.	.
LOC103855767	103855767	probable transcriptional regulator RABBIT EARS	GO:0003676	.	.	.	AT4G17810	C2H2 and C2HC zinc fingers superfamily protein	.	.	.	.	.	.	.	.	.	.	.	.	.	.	.	.	.	.	.	.	.	.	.	.	.	.
LOC103855796	103855796	acetylornithine deacetylase	GO:0008152; GO:0016787	map00220; map01100; map01110; map01210; map01230	ec:3.5.1.16	K01438	AT4G17830	Peptidase M20/M25/M40 family protein	.	.	.	.	.	.	.	.	.	.	.	.	.	.	.	.	.	.	.	.	.	.	.	.	.	.
LOC103855787	103855787	uncharacterized LOC103855787	GO:0004222; GO:0016020; GO:0071586	.	.	.	AT4G17840	FUNCTIONS IN: molecular_function unknown	.	.	1.2949	1.89958e-09	up	2.1699	1.02295e-25	up	.	.	.	.	.	.	1.90876	4.07409e-27	up	1.21207	1.44384e-11	up	1.25822	1.12426e-09	up	2.05489	2.91281e-25	up
LOC103855806	103855806	uncharacterized LOC103855806	.	.	.	.	AT4G17850	BEST Arabidopsis thaliana protein match is: RING/FYVE/PHD zinc finger superfamily protein (TAIR:AT3G02890.1)	.	.	.	.	.	.	.	.	.	.	.	.	.	.	.	.	.	.	.	.	.	.	.	.	.	.
LOC103855821	103855821	abscisic acid receptor PYR1	.	map04016; map04075	.	K14496	AT4G17870	Polyketide cyclase/dehydrase and lipid transport superfamily protein	.	.	.	.	.	.	.	.	.	.	.	2.64749	1.10624e-05	up	.	.	.	2.70715	0.00505807	up	.	.	.	4.55183	1.35977e-05	up
LOC103855832	103855832	transcription factor MYC4	.	.	.	.	AT4G17880	Basic helix-loop-helix (bHLH) DNA-binding family protein	.	.	-2.18856	1.91689e-22	down	-2.18856	1.91689e-22	down	.	.	.	-1.73499	2.8733e-14	down	.	.	.	-1.86332	1.10685e-10	down	.	.	.	-1.16515	0.000453704	down
LOC103855842	103855842	probable ADP-ribosylation factor GTPase-activating protein AGD8	GO:0005096; GO:0005829	map04144	.	K12493	AT4G17890	ARF-GAP domain 8	.	.	-1.42146	0.00380905	down	-1.42146	0.00380905	down	-1.42146	0.00380905	down	-3.95073	1.92189e-12	down	.	.	.	.	.	.	.	.	.	-6.00039	2.6294e-08	down
LOC103855852	103855852	uncharacterized LOC103855852	.	.	.	.	AT4G17900	PLATZ transcription factor family protein	.	.	2.17849	1.27749e-27	up	4.27589	5.2058e-108	up	2.09181	8.94369e-27	up	4.17031	2.54762e-106	up	2.62329	6.44669e-15	up	3.7486	3.31287e-30	up	2.33425	1.22826e-09	up	4.36051	1.18516e-32	up
LOC103855861	103855861	putative RING-H2 finger protein ATL53	.	.	.	.	AT4G17905	RING/U-box superfamily protein	.	.	-1.90038	4.56639e-07	down	-3.87521	2.92989e-21	down	-1.77744	2.09312e-06	down	-3.78938	1.30636e-18	down	.	.	.	-5.82751	0.000730188	down	.	.	.	-4.98226	0.00943998	down
LOC103855878	103855878	RING-H2 finger protein ATL29	.	.	.	.	AT4G17920	RING/U-box superfamily protein	.	.	4.51272	0.00245261	up	4.51272	0.00245261	up	4.51272	0.00245261	up	.	.	.	.	.	.	.	.	.	.	.	.	.	.	.
LOC103855897	103855897	uncharacterized LOC103855897	GO:0005515	.	.	.	AT4G17940	Tetratricopeptide repeat (TPR)-like superfamily protein	.	.	2.2847	3.2795e-85	up	3.94144	5.33489e-256	up	1.57419	3.62121e-41	up	4.54137	0	up	2.06175	7.97738e-185	up	2.9777	0	up	2.22082	6.06211e-172	up	4.30073	0	up
LOC103855887	103855887	AT-hook motif nuclear-localized protein 13	GO:0003677	.	.	.	AT4G17950	AT hook motif DNA-binding family protein	.	.	.	.	.	.	.	.	.	.	.	.	.	.	.	.	.	.	.	.	.	.	.	.	.	.
LOC103855909	103855909	uncharacterized LOC103855909	.	.	.	.	AT4G17960	unknown protein	.	.	.	.	.	.	.	.	.	.	.	.	.	.	.	.	.	.	.	.	.	.	.	.	.	.
LOC103855918	103855918	NAC domain-containing protein 71	GO:0003677; GO:0006355	.	.	.	AT4G17980	NAC domain containing protein 71	.	.	-2.97566	0.000359636	down	.	.	.	.	.	.	-4.95743	5.53056e-08	down	.	.	.	.	.	.	.	.	.	.	.	.
LOC103855933	103855933	serine/threonine-protein kinase BSK2	GO:0004672; GO:0005515; GO:0005524; GO:0006468	map04075	ec:2.7.11.1	K14500	AT5G46570	BR-signaling kinase 2	.	.	.	.	.	.	.	.	.	.	.	.	.	.	-1.64086	5.10972e-06	down	.	.	.	.	.	.	.	.	.
LOC103855941	103855941	type I inositol polyphosphate 5-phosphatase 2	.	map00562; map01100	ec:3.1.3.56	K24221	AT4G18010	myo-inositol polyphosphate 5-phosphatase 2	.	.	2.17894	3.18221e-15	up	2.17894	3.18221e-15	up	-1.79417	1.17325e-09	down	2.7854	1.26405e-24	up	.	.	.	.	.	.	.	.	.	2.74589	0.00428756	up
LOC108872329	108872329	uncharacterized LOC108872329	.	.	.	.	.	.	.	.	.	.	.	.	.	.	.	.	.	.	.	.	.	.	.	.	.	.	.	.	.	.	.	.
LOC103863979	103863979	uncharacterized LOC103863979	.	.	.	.	AT5G18880	RNA-directed DNA polymerase (reverse transcriptase)-related family protein	.	.	.	.	.	.	.	.	.	.	.	.	.	.	.	.	.	.	.	.	.	.	.	.	.	.
LOC103855959	103855959	two-component response regulator-like APRR2	GO:0000160; GO:0003677	.	.	.	AT4G18020	Encodes pseudo-response regulator 2 (APRR2) that interacts with a calcium sensor (CML9).	.	.	.	.	.	.	.	.	.	.	.	1.06421	4.962e-45	up	.	.	.	1.02655	3.33553e-28	up	.	.	.	1.11573	9.14391e-27	up
LOC103861129	103861129	uncharacterized LOC103861129	.	.	.	.	AT3G30739	hypothetical protein;(source:Araport11)	.	.	.	.	.	.	.	.	.	.	.	.	.	.	.	.	.	.	.	.	.	.	.	.	.	.
LOC117126227	117126227	uncharacterized LOC117126227	.	.	.	.	.	.	.	.	.	.	.	.	.	.	.	.	.	.	.	.	.	.	.	.	.	.	.	.	.	.	.	.
LOC103856042	103856042	probable methyltransferase PMT14	GO:0005768; GO:0005774; GO:0005794; GO:0005802; GO:0008168; GO:0009505	.	.	.	AT4G18030	S-adenosyl-L-methionine-dependent methyltransferases superfamily protein	.	.	-1.18655	1.51669e-06	down	-3.4312	1.45843e-48	down	-1.47512	1.07347e-09	down	-3.29063	9.04221e-45	down	-1.84497	5.88632e-14	down	-3.09947	5.13054e-38	down	-1.85054	2.45983e-11	down	-2.94477	7.29046e-28	down
LOC103856053	103856053	eukaryotic translation initiation factor 4E-1	GO:0003723; GO:0003743; GO:0005737; GO:0006412; GO:0006413; GO:0006417	.	.	K03259	AT4G18040	eukaryotic translation initiation factor 4E	.	.	.	.	.	.	.	.	.	.	.	.	.	.	.	.	.	.	.	.	.	.	.	.	.	.
LOC103856065	103856065	60S ribosomal protein L32-1	GO:0003735; GO:0005840; GO:0006412	map03010	.	K02912	AT4G18100	Ribosomal protein L32e	.	.	.	.	.	-1.37468	9.53854e-32	down	.	.	.	-1.49989	2.12505e-37	down	.	.	.	.	.	.	.	.	.	.	.	.
LOC103856083	103856083	protein MEI2-like 3	GO:0003676	.	.	.	AT1G29400	A member of mei2-like gene family, predominantly plant-based family of genes encoding RNA binding proteins with characteristic presence of a highly conserved RNA binding motif first described in the mei2 gene of the fission yeast S. pombe. In silico analyses reveal nine mei2 -like genes in A. thaliana. They were grouped into four distinct clades, based on overall sequence similarity and subfamily…	.	.	.	.	.	.	.	.	.	.	.	.	.	.	.	.	.	.	.	.	.	.	.	.	.	.
LOC103856075	103856075	phytochrome E	GO:0000155; GO:0005515; GO:0006355; GO:0007165; GO:0009584; GO:0009585; GO:0009881; GO:0017006; GO:0018298; GO:0042803	.	.	K12123	AT4G18130	phytochrome E	.	.	-1.28546	3.70813e-17	down	-1.28546	3.70813e-17	down	.	.	.	-1.25734	1.58268e-16	down	.	.	.	.	.	.	.	.	.	-1.33278	3.82877e-05	down
LOC103856109	103856109	GBF-interacting protein 1-like	GO:0005515	.	.	.	AT4G18150	Kinase-related protein of unknown function (DUF1296)	.	.	.	.	.	1.45619	4.08065e-53	up	.	.	.	1.72998	1.89128e-74	up	1.17125	1.72968e-10	up	1.59726	3.19208e-19	up	1.00846	1.77889e-06	up	1.03708	3.85317e-07	up
LOC103856119	103856119	two-pore potassium channel 3	GO:0005267; GO:0016020; GO:0071805	.	.	K05389	AT4G18160	Ca2+ activated outward rectifying K+ channel 6	.	.	1.38261	6.86956e-06	up	1.38261	6.86956e-06	up	1.64432	1.7179e-07	up	2.04706	2.12016e-11	up	.	.	.	.	.	.	.	.	.	.	.	.
LOC103856129	103856129	putative defensin-like protein 27	.	.	.	.	AT4G18823	Defensin-like (DEFL) family protein	.	.	.	.	.	.	.	.	.	.	.	.	.	.	.	.	.	.	.	.	.	.	.	.	.	.
LOC103856138	103856138	WRKY transcription factor 28	GO:0003700; GO:0006355; GO:0043565	.	.	.	AT4G18170	WRKY DNA-binding protein 28	.	.	2.3139	1.7632e-06	up	2.3139	1.7632e-06	up	2.3139	1.7632e-06	up	1.31658	0.00793361	up	.	.	.	.	.	.	.	.	.	.	.	.
LOC103856156	103856156	probable purine permease 6	GO:0005215; GO:0015211; GO:0016021	.	.	.	AT4G18190	purine permease 6	.	.	.	.	.	.	.	.	1.88955	0.000130208	up	.	.	.	.	.	.	.	.	.	.	.	.	.	.	.
LOC103856146	103856146	probable purine permease 22	GO:0005215; GO:0015211; GO:0016021	.	.	.	AT4G18205	Nucleotide-sugar transporter family protein	.	.	.	.	.	.	.	.	.	.	.	.	.	.	.	.	.	.	.	.	.	.	.	.	.	.
LOC103856180	103856180	probable purine permease 10	GO:0005215; GO:0015211; GO:0016021	.	.	.	AT4G18220	Drug/metabolite transporter superfamily protein	.	.	1.65128	8.83458e-06	up	.	.	.	1.08288	0.00414165	up	.	.	.	1.53167	0.00593629	up	.	.	.	.	.	.	.	.	.
LOC103856164	103856164	UDP-N-acetylglucosamine transferase subunit ALG14 homolog	GO:0006488	map00510; map00513; map01100	ec:2.4.1.141	K07441	AT4G18230	UDP-N-acetylglucosamine transferase subunit ALG14-like protein;(source:Araport11)	.	.	.	.	.	.	.	.	1.15286	0.00331583	up	.	.	.	.	.	.	.	.	.	.	.	.	.	.	.
LOC108872178	108872178	trihelix transcription factor ASIL2-like	.	.	.	.	AT3G11100	sequence-specific DNA binding transcription factors	.	.	.	.	.	.	.	.	.	.	.	.	.	.	.	.	.	.	.	.	.	.	.	.	.	.
LOC117132476	117132476	nucleolin 1-like	GO:0003676	.	.	.	AT1G45100	RNA-binding (RRM/RBD/RNP motifs) family protein	.	.	.	.	.	.	.	.	.	.	.	.	.	.	.	.	.	.	.	.	.	.	.	.	.	.
LOC103864009	103864009	uncharacterized LOC103864009	GO:0003676	map03015; map03018	.	K13126	AT5G41690	RNA-binding (RRM/RBD/RNP motifs) family protein;(source:Araport11)	.	.	.	.	.	.	.	.	.	.	.	.	.	.	.	.	.	.	.	.	.	.	.	.	.	.
LOC103856198	103856198	PR5-like receptor kinase	GO:0004672; GO:0005524; GO:0006468	.	.	.	AT4G18250	receptor serine/threonine kinase, putative	.	.	.	.	.	.	.	.	.	.	.	.	.	.	.	.	.	.	.	.	.	.	.	.	.	.
LOC103856214	103856214	potassium channel KAT2	GO:0005216; GO:0005249; GO:0006811; GO:0006813; GO:0016020; GO:0055085	.	.	K21867	AT4G18290	potassium channel in Arabidopsis thaliana 2	.	.	-2.61104	4.99299e-08	down	-2.61104	4.99299e-08	down	-2.34557	1.09715e-06	down	-2.89765	1.58589e-09	down	-3.83615	0.000548001	down	-4.5204	3.01115e-05	down	-3.89142	0.00207004	down	-3.38026	0.00505855	down
LOC103856231	103856231	uncharacterized LOC103856231	.	.	.	.	AT4G18335	unknown protein	.	.	.	.	.	.	.	.	.	.	.	.	.	.	.	.	.	.	.	.	.	.	.	.	.	.
LOC117132479	117132479	uncharacterized LOC117132479	.	.	.	.	AT4G23160	Encodes a cysteine-rich receptor-like protein kinase.	.	.	.	.	.	.	.	.	.	.	.	.	.	.	.	.	.	.	.	.	.	.	.	.	.	.
LOC103856240	103856240	glucan endo-1,3-beta-glucosidase 14	GO:0004553; GO:0005975	.	.	.	AT4G18340	Glycosyl hydrolase superfamily protein	.	.	.	.	.	.	.	.	-1.45761	3.71804e-06	down	.	.	.	-2.28187	0.00233388	down	.	.	.	.	.	.	.	.	.
LOC103856252	103856252	9-cis-epoxycarotenoid dioxygenase NCED2, chloroplastic	GO:0016702; GO:0055114	map00906; map01100; map01110	ec:1.13.11.51	K09840	AT4G18350	nine-cis-epoxycarotenoid dioxygenase 2	.	.	.	.	.	.	.	.	.	.	.	.	.	.	.	.	.	.	.	.	.	.	.	.	.	.
LOC103856280	103856280	protease Do-like 5, chloroplastic	GO:0004252; GO:0006508; GO:0009507; GO:0009543; GO:0009579; GO:0010206; GO:0031977	.	.	.	AT4G18370	DEGP protease 5	.	.	.	.	.	.	.	.	.	.	.	1.30087	8.0269e-20	up	.	.	.	.	.	.	.	.	.	1.77916	5.20207e-14	up
LOC103856271	103856271	uncharacterized LOC103856271	GO:0031417	.	.	.	AT4G18372	Small nuclear ribonucleoprotein family protein;(source:Araport11)	.	.	.	.	.	.	.	.	.	.	.	1.13976	1.72716e-07	up	.	.	.	.	.	.	.	.	.	1.63127	1.62199e-07	up
LOC103856291	103856291	KH domain-containing protein At4g18375	GO:0003676; GO:0003723	.	.	K21444	AT4G18375	RNA-binding KH domain-containing protein	.	.	.	.	.	.	.	.	.	.	.	.	.	.	-1.47638	4.53108e-05	down	.	.	.	.	.	.	.	.	.
LOC103856300	103856300	F-box protein At4g18380	GO:0005515	.	.	.	AT4G18380	F-box family protein	.	.	.	.	.	2.01433	1.60213e-69	up	.	.	.	2.02395	1.81753e-70	up	.	.	.	1.36901	4.18312e-30	up	.	.	.	1.1386	4.52949e-17	up
LOC103856308	103856308	transcription factor TCP2	GO:0003700	.	.	.	AT4G18390	TEOSINTE BRANCHED 1, cycloidea and PCF transcription factor 2	.	.	-1.63488	8.83479e-11	down	-1.63488	8.83479e-11	down	-1.63488	8.83479e-11	down	-3.26627	1.0255e-37	down	.	.	.	-2.22007	8.03092e-16	down	.	.	.	-3.34229	3.86419e-27	down
LOC103864041	103864041	uncharacterized LOC103864041	.	.	.	.	AT4G18395	unknown protein	.	.	.	.	.	.	.	.	.	.	.	.	.	.	.	.	.	.	.	.	.	.	.	.	.	.
LOC103856331	103856331	uncharacterized LOC103856331	.	.	.	.	AT4G18400	unknown protein	.	.	.	.	.	.	.	.	.	.	.	.	.	.	.	.	.	.	.	.	.	.	.	.	.	.
LOC103856342	103856342	uncharacterized LOC103856342	GO:0016021	.	.	.	AT4G18422	unknown protein	.	.	.	.	.	.	.	.	10.1565	3.29547e-10	up	12.5937	1.08407e-15	up	.	.	.	.	.	.	6.78693	2.80906e-05	up	7.87489	3.47336e-07	up
LOC103856352	103856352	protein DMP4	.	.	.	.	AT4G18425	Protein of unknown function (DUF679)	.	.	1.48507	1.30204e-05	up	1.48507	1.30204e-05	up	1.53577	1.37871e-05	up	3.91593	6.30344e-32	up	.	.	.	.	.	.	.	.	.	.	.	.
LOC103856360	103856360	ras-related protein RABA1e	GO:0003924; GO:0005525	map04144	.	K07904	AT4G18430	RAB GTPase homolog A1E	.	.	.	.	.	.	.	.	.	.	.	.	.	.	.	.	.	.	.	.	.	.	.	.	.	.
LOC103856372	103856372	adenylosuccinate lyase	GO:0003824; GO:0004018; GO:0006188; GO:0009152	map00230; map00250; map01100; map01110; map01232; map01240	ec:4.3.2.2	K01756	AT4G18440	L-Aspartase-like family protein	.	.	-2.07116	2.82187e-27	down	-2.81248	6.10766e-49	down	-1.94574	1.18003e-24	down	-3.28294	1.4611e-63	down	.	.	.	.	.	.	.	.	.	-1.75563	0.000286868	down
LOC103856383	103856383	ethylene-responsive transcription factor ERF091	GO:0000976; GO:0003677; GO:0003700; GO:0006355; GO:0010200	.	.	.	AT4G18450	Integrase-type DNA-binding superfamily protein	.	.	.	.	.	.	.	.	.	.	.	.	.	.	.	.	.	.	.	.	.	.	.	.	.	.
LOC103856393	103856393	negative regulator of systemic acquired resistance SNI1	GO:0000976; GO:0002215; GO:0005634; GO:0006974; GO:0010113; GO:0016444; GO:0016570; GO:0030915; GO:0031348; GO:0043966; GO:0045892; GO:0051572	.	.	.	AT4G18470	negative regulator of systemic acquired resistance (SNI1)	.	.	-1.28749	0.0027626	down	.	.	.	.	.	.	.	.	.	.	.	.	.	.	.	.	.	.	.	.	.
LOC117125992	117125992	zinc finger BED domain-containing protein RICESLEEPER 2-like	.	.	.	.	AT3G42170	transposase-like gene with conserved domains from the family of hAT transposases that includes hobo from Drosophila melanogaster, Activator (Ac) from maize, and Tam3 from snapdragon but lacks several amino acids known to be essential for Ac transposition5. The DAYSLEEPER gene lacks 8 bp duplications and TIRs (a common feature of transcriptionally silent hAT transposases), however, DAYSLEEPER expr…	.	.	.	.	.	.	.	.	.	.	.	.	.	.	.	.	.	.	.	.	.	.	.	.	.	.
LOC103856405	103856405	D-aminoacyl-tRNA deacylase	GO:0002161; GO:0005737; GO:0051499	.	ec:3.1.1.96	K07560	AT4G18460	D-Tyr-tRNA(Tyr) deacylase family protein	.	.	.	.	.	-2.35595	6.27502e-31	down	.	.	.	-1.79274	3.43867e-19	down	.	.	.	-1.44031	0.000356486	down	.	.	.	.	.	.
LOC103856434	103856434	probable pre-mRNA-splicing factor ATP-dependent RNA helicase DEAH9	GO:0004386; GO:0005829; GO:0009506	.	ec:3.6.4.13	K13117	AT4G18465	RNA helicase family protein	.	.	-1.61041	1.66443e-17	down	-1.61041	1.66443e-17	down	.	.	.	-1.83381	1.90298e-21	down	.	.	.	.	.	.	.	.	.	-1.80903	6.86382e-06	down
LOC103856423	103856423	magnesium-chelatase subunit ChlI-1, chloroplastic	GO:0005524; GO:0015995; GO:0016851	map00860; map01100; map01110	ec:6.6.1.1	K03405	AT4G18480	P-loop containing nucleoside triphosphate hydrolases superfamily protein	.	.	.	.	.	-1.70043	2.43061e-34	down	-1.12223	2.08508e-15	down	-1.88584	7.16699e-42	down	-1.33746	3.41862e-12	down	-1.32553	2.88938e-12	down	.	.	.	.	.	.
LOC103856444	103856444	uncharacterized LOC103856444	.	.	.	.	AT5G05490	Rad21/Rec8-like family protein	.	.	1.36787	3.65721e-07	up	1.36787	3.65721e-07	up	1.36787	3.65721e-07	up	.	.	.	.	.	.	.	.	.	.	.	.	.	.	.
LOC117126052	117126052	uncharacterized LOC117126052	GO:0005777; GO:0010468	.	.	.	.	.	.	.	-7.27253	2.98451e-07	down	-7.27253	2.98451e-07	down	2.05358	0.00835721	up	4.03393	1.78518e-08	up	8.17644	9.18139e-10	up	10.3319	1.51568e-15	up	.	.	.	.	.	.
LOC103856467	103856467	uncharacterized LOC103856467	.	.	.	.	.	.	.	.	.	.	.	.	.	.	.	.	.	.	.	.	.	.	.	.	.	.	.	.	.	.	.	.
LOC103856496	103856496	uncharacterized protein At4g18490	.	.	.	.	AT4G18490	hypothetical protein;(source:Araport11)	.	.	-2.45405	1.49729e-13	down	-2.45405	1.49729e-13	down	-2.45405	1.49729e-13	down	-1.02612	0.00233307	down	.	.	.	.	.	.	.	.	.	-23.0028	1.28067e-16	down
LOC103864081	103864081	uncharacterized LOC103864081	.	.	.	.	AT4G18501	unknown protein	.	.	.	.	.	.	.	.	.	.	.	.	.	.	.	.	.	.	.	.	.	.	.	.	.	.
LOC103856530	103856530	CLAVATA3/ESR (CLE)-related protein 2	.	.	.	.	AT4G18510	CLAVATA3/ESR-related 2	.	.	.	.	.	.	.	.	.	.	.	.	.	.	.	.	.	.	.	.	.	.	.	.	.	.
LOC103856548	103856548	uncharacterized LOC103856548	.	.	.	.	AT4G18530	Protein of unknown function (DUF707)	.	.	.	.	.	.	.	.	.	.	.	.	.	.	.	.	.	.	.	.	.	.	.	.	.	.
LOC103856573	103856573	adenylate-forming reductase 03009	.	.	.	.	AT4G18540	unknown protein	.	.	.	.	.	.	.	.	.	.	.	.	.	.	.	.	.	.	.	.	.	.	.	.	.	.
LOC103856580	103856580	phospholipase A1-IIgamma	GO:0006629; GO:0008970	.	.	.	AT4G18550	DSEL is cytosolic acylhydrolase that shows prefential lipase activity against the sn-1 position of several classes of lipids, including 1,3-diacylglycerols and 1-monoacylglycerols. Overexpression of DSEL leads to increased peroxisome and oil body levels in cotyledons and reduced beta-oxidation activity in seedlings.	.	.	1.52399	0.00772083	up	.	.	.	1.5567	0.00533893	up	.	.	.	.	.	.	.	.	.	.	.	.	-1.642	0.00363392	down
LOC103856614	103856614	protein CHUP1, chloroplastic	.	.	.	.	AT4G18570	Tetratricopeptide repeat (TPR)-like superfamily protein	.	.	.	.	.	-2.60095	1.27069e-78	down	.	.	.	-2.60035	1.43159e-76	down	-1.32429	0.00106198	down	-2.36005	4.1578e-10	down	-1.46081	0.00147475	down	-2.4147	1.23702e-08	down
LOC103856623	103856623	replication protein A 14 kDa subunit B	GO:0003677; GO:0005634; GO:0006260; GO:0006281; GO:0006310	map03030; map03420; map03430; map03440	.	K10740	AT4G18590	Nucleic acid-binding, OB-fold-like protein	.	.	.	.	.	-1.29476	2.1103e-29	down	.	.	.	.	.	.	.	.	.	.	.	.	.	.	.	.	.	.
LOC103856634	103856634	probable inactive dual specificity protein phosphatase-like At4g18593	.	.	ec:3.1.3.16; ec:3.1.3.48	K14819	AT4G18593	dual specificity protein phosphatase-like protein;(source:Araport11)	.	.	-1.2934	4.56243e-11	down	-1.2934	4.56243e-11	down	-1.2934	4.56243e-11	down	-1.68452	2.21774e-17	down	.	.	.	.	.	.	.	.	.	-2.28934	0.000760776	down
LOC103856644	103856644	pollen-specific protein-like At4g18596	GO:0005615	.	.	.	AT4G18596	Pollen Ole e 1 allergen and extensin family protein	.	.	.	.	.	.	.	.	.	.	.	2.51144	0.000216393	up	.	.	.	3.54332	0.00291522	up	-7.71365	0.000281667	down	.	.	.
LOC103856654	103856654	scar-like domain-containing protein WAVE 5	.	.	.	.	AT4G18600	SCAR family protein	.	.	.	.	.	.	.	.	.	.	.	.	.	.	.	.	.	.	.	.	.	.	.	-1.36622	0.000220228	down
LOC103861005	103861005	protein LIGHT-DEPENDENT SHORT HYPOCOTYLS 9	.	.	.	.	AT4G18610	Protein of unknown function (DUF640)	.	.	.	.	.	.	.	.	-1.57773	0.00343097	down	.	.	.	.	.	.	.	.	.	.	.	.	.	.	.
LOC103864102	103864102	abscisic acid receptor PYL13	.	map04016; map04075	.	K14496	AT4G18620	PYR1-like 13	.	.	3.68715	1.40659e-08	up	3.68715	1.40659e-08	up	-1.89472	0.00853835	down	2.03316	0.00132008	up	.	.	.	.	.	.	.	.	.	9.14873	0.00748134	up
LOC103861006	103861006	uncharacterized LOC103861006	.	.	.	.	AT4G18630	Protein of unknown function (DUF688)	.	.	-1.56973	0.000211928	down	-4.3247	6.78556e-27	down	-1.71734	3.75085e-05	down	-6.50743	2.74521e-48	down	.	.	.	-3.15494	3.21509e-05	down	.	.	.	-2.48156	0.00419488	down
LOC103856692	103856692	protein MALE DISCOVERER 2	GO:0004672; GO:0004713; GO:0005515; GO:0005524; GO:0006468; GO:0012505; GO:0048765; GO:0090406	.	.	.	AT4G18640	Leucine-rich repeat protein kinase family protein	.	.	.	.	.	.	.	.	.	.	.	.	.	.	.	.	.	.	.	.	.	.	.	.	.	.
LOC103856700	103856700	protein DOG1-like 4	GO:0006351; GO:0043565	.	.	.	AT4G18650	transcription factor-related	.	.	.	.	.	.	.	.	.	.	.	.	.	.	.	.	.	.	.	.	.	.	.	.	.	.
LOC103856711	103856711	protein DOG1-like 1	GO:0006351; GO:0043565	.	.	.	AT5G45830	Encodes DOG1 (DELAY OF GERMINATION 1). A quantitative trait locus involved in the control of seed dormancy. Belongs to a novel plant-specific gene family whose members include: DOG1-like 1-4 (DOGL1-4, At4g18660, At4g18680, At4g18690, At4g18650 respectively) and DOG1. DOG1 expression is seed-specific.	.	.	3.87507	0.00632441	up	.	.	.	6.10165	0.000622593	up	8.34424	6.89161e-07	up	.	.	.	.	.	.	.	.	.	.	.	.
LOC103856725	103856725	leucine-rich repeat extensin-like protein 5	GO:0005515	.	.	.	AT4G18670	Leucine-rich repeat (LRR) family protein	.	.	-1.35031	3.59321e-12	down	-4.35209	7.3944e-118	down	-2.03106	1.45011e-26	down	-5.44665	1.68711e-178	down	-2.12202	5.65649e-25	down	-3.88466	3.00084e-81	down	-2.25183	1.68067e-22	down	-4.39418	1.55911e-82	down
LOC103856734	103856734	protein DOG1-like 3	.	.	.	.	AT4G18690	unknown protein	.	.	.	.	.	.	.	.	.	.	.	.	.	.	.	.	.	.	.	.	.	.	.	.	.	.
LOC103856745	103856745	CBL-interacting serine/threonine-protein kinase 12	GO:0004672; GO:0005524; GO:0006468; GO:0007165	.	.	.	AT4G18700	CBL-interacting protein kinase 12	.	.	2.02683	1.11915e-59	up	2.83691	7.33775e-118	up	1.6941	8.01744e-42	up	3.06758	4.23624e-137	up	3.27125	7.06082e-186	up	3.52377	3.03373e-216	up	2.76185	1.48205e-108	up	2.21775	2.19821e-70	up
LOC103856756	103856756	shaggy-related protein kinase eta	GO:0004672; GO:0005524; GO:0006468	map04075	ec:2.7.11.1	K14502	AT4G18710	Protein kinase superfamily protein	.	.	.	.	.	1.51289	2.00383e-50	up	.	.	.	1.22789	1.40486e-33	up	1.04494	1.60172e-15	up	1.08815	4.46189e-17	up	.	.	.	1.13323	5.22016e-15	up
LOC103856798	103856798	60S ribosomal protein L11-2	GO:0003735; GO:0005840; GO:0006412	map03010	.	K02868	AT5G45775	Ribosomal L5P family protein	.	.	.	.	.	.	.	.	.	.	.	.	.	.	.	.	.	.	.	.	.	.	.	.	.	.
LOC103856784	103856784	uncharacterized LOC103856784	GO:0005829; GO:0006353	.	.	.	AT4G18740	Rho termination factor	.	.	.	.	.	.	.	.	.	.	.	-2.88786	0.000608763	down	.	.	.	.	.	.	.	.	.	.	.	.
LOC103856774	103856774	pentatricopeptide repeat-containing protein DOT4, chloroplastic	GO:0005515; GO:0008270; GO:0010087; GO:0010305; GO:0010588; GO:0048366; GO:1900865	.	.	.	AT4G18750	Pentatricopeptide repeat (PPR) superfamily protein	.	.	-2.61904	2.5298e-18	down	-4.62096	3.17307e-50	down	-2.80896	3.15388e-21	down	-3.75992	1.56508e-35	down	-2.38326	0.000518245	down	-3.98373	1.71182e-09	down	-2.17182	0.00679785	down	-6.02507	4.58871e-13	down
LOC103856764	103856764	receptor-like protein 51	GO:0005515	.	.	.	AT4G18760	receptor like protein 51	.	.	.	.	.	.	.	.	-1.48582	5.56626e-11	down	.	.	.	.	.	.	.	.	.	.	.	.	-3.18463	1.41636e-05	down
LOC103856815	103856815	transcription factor MYB98	GO:0003677	.	.	K09422	AT4G18770	myb domain protein 98	.	.	.	.	.	.	.	.	.	.	.	.	.	.	.	.	.	.	.	.	.	.	.	.	.	.
LOC108871914	108871914	putative F-box protein At4g17200	.	.	.	.	AT4G17200	F-box and associated interaction domains-containing protein	.	.	.	.	.	.	.	.	.	.	.	.	.	.	.	.	.	.	.	.	.	.	.	.	.	.
LOC103864116	103864116	F-box/kelch-repeat protein At3g13680	.	.	.	.	AT3G13680	F-box and associated interaction domains-containing protein	.	.	.	.	.	.	.	.	.	.	.	.	.	.	.	.	.	.	.	.	.	.	.	.	.	.
LOC103856824	103856824	ras-related protein RABA1d	GO:0003924; GO:0005525	map04144	.	K07904	AT4G18800	RAB GTPase homolog A1D	.	.	-1.12005	1.94601e-10	down	.	.	.	-1.23527	8.5325e-13	down	-1.64765	7.32856e-22	down	.	.	.	.	.	.	.	.	.	-2.14842	0.00140364	down
LOC103856831	103856831	F-box/kelch-repeat protein At3g17530-like	.	.	.	.	AT3G17530	F-box and associated interaction domains-containing protein	.	.	1.93587	0.00302675	up	1.93587	0.00302675	up	2.06779	0.00209288	up	.	.	.	.	.	.	.	.	.	.	.	.	.	.	.
LOC103856841	103856841	F-box/kelch-repeat protein At3g17530-like	.	.	.	.	AT3G17530	F-box and associated interaction domains-containing protein	.	.	.	.	.	.	.	.	.	.	.	.	.	.	.	.	.	.	.	.	.	.	.	.	.	.
LOC103864124	103864124	putative F-box/kelch-repeat protein At3g17540	.	.	.	.	AT3G17540	F-box and associated interaction domains-containing protein	.	.	.	.	.	.	.	.	.	.	.	.	.	.	.	.	.	.	.	.	.	.	.	.	.	.
LOC103856855	103856855	uncharacterized LOC103856855	GO:0005773; GO:0009507; GO:0009570; GO:0032981	.	.	.	AT4G18810	NAD(P)-binding Rossmann-fold superfamily protein	.	.	.	.	.	-2.44991	2.76318e-42	down	-2.02827	1.27168e-30	down	-2.96908	1.33595e-62	down	.	.	.	-1.25121	5.36401e-08	down	.	.	.	.	.	.
LOC103856874	103856874	protein STICHEL-like 3	GO:0003887; GO:0005524; GO:0006260; GO:0009360	.	.	.	AT4G18820	AAA-type ATPase family protein	.	.	.	.	.	.	.	.	.	.	.	.	.	.	.	.	.	.	.	.	.	.	.	.	.	.
LOC103856890	103856890	pentatricopeptide repeat-containing protein At4g18840	GO:0005515	.	.	.	AT4G18840	Pentatricopeptide repeat (PPR-like) superfamily protein;(source:Araport11)	.	.	-1.07529	7.25689e-06	down	.	.	.	-1.13948	1.46547e-06	down	.	.	.	.	.	.	-1.20117	0.000881369	down	.	.	.	-1.31174	0.00112169	down
LOC103856899	103856899	transcription repressor OFP5	GO:0005730; GO:0009553; GO:0030863; GO:0043622; GO:0045892	.	.	.	AT4G18830	ovate family protein 5	.	.	.	.	.	.	.	.	.	.	.	.	.	.	.	.	.	.	.	.	.	.	.	.	.	.
LOC103856909	103856909	heat stress transcription factor A-4a	GO:0003700; GO:0005634; GO:0006355; GO:0043565	.	.	K09419	AT4G18880	heat shock transcription factor A4A	.	.	.	.	.	3.63032	7.05444e-31	up	.	.	.	3.25218	2.70615e-25	up	.	.	.	.	.	.	.	.	.	.	.	.
LOC103856918	103856918	BES1/BZR1 homolog protein 3	GO:0003700; GO:0006351; GO:0009742	.	.	.	AT4G18890	BES1/BZR1 homolog 3	.	.	1.02378	1.36311e-19	up	1.02378	1.36311e-19	up	.	.	.	.	.	.	.	.	.	.	.	.	.	.	.	.	.	.
LOC103856920	103856920	periodic tryptophan protein 1 homolog	GO:0005515	.	.	K14791	AT4G18905	Transducin/WD40 repeat-like superfamily protein	.	.	.	.	.	.	.	.	-1.16797	4.79552e-22	down	-1.12489	8.27478e-21	down	.	.	.	.	.	.	.	.	.	.	.	.
LOC103856927	103856927	aquaporin NIP1-2	GO:0015267; GO:0016020; GO:0055085	.	.	K09874	AT4G18910	NOD26-like intrinsic protein 1;2	.	.	3.37673	8.08516e-06	up	4.76644	3.72646e-11	up	5.21536	3.13736e-12	up	6.15365	3.52457e-17	up	2.04163	4.48706e-06	up	1.6554	0.000178762	up	1.51897	0.00422196	up	2.46376	3.08065e-07	up
LOC103856937	103856937	oil body-associated protein 2B	.	.	.	.	AT4G18920	Protein of unknown function (DUF1264)	.	.	.	.	.	.	.	.	.	.	.	.	.	.	.	.	.	.	.	.	.	.	.	.	.	.
LOC103856946	103856946	cyclic phosphodiesterase	.	.	.	.	AT4G18930	RNA ligase/cyclic nucleotide phosphodiesterase family protein	.	.	1.10088	5.35535e-20	up	1.10088	5.35535e-20	up	.	.	.	.	.	.	.	.	.	.	.	.	.	.	.	1.11558	2.96783e-07	up
LOC103856956	103856956	integrin-linked protein kinase 1	GO:0004672; GO:0005515; GO:0005524; GO:0006468	.	.	.	AT4G18950	Integrin-linked protein kinase family	.	.	1.2008	9.31087e-22	up	1.2008	9.31087e-22	up	.	.	.	2.5354	4.89521e-91	up	.	.	.	.	.	.	.	.	.	.	.	.
LOC103856965	103856965	floral homeotic protein AGAMOUS	GO:0000977; GO:0003677; GO:0003700; GO:0005634; GO:0006355; GO:0045944; GO:0046983	.	.	K09264	AT4G18960	K-box region and MADS-box transcription factor family protein	.	.	.	.	.	.	.	.	.	.	.	.	.	.	.	.	.	.	.	.	-1.02589	1.01605e-06	down	.	.	.
LOC103857006	103857006	pentatricopeptide repeat-containing protein At4g18975, chloroplastic	GO:0005515	.	.	.	AT4G18975	Pentatricopeptide repeat (PPR) superfamily protein	.	.	.	.	.	.	.	.	.	.	.	-1.69291	1.01025e-10	down	.	.	.	.	.	.	.	.	.	.	.	.
LOC103857027	103857027	probable xyloglucan endotransglucosylase/hydrolase protein 29	GO:0004553; GO:0005618; GO:0005975; GO:0006073; GO:0010411; GO:0016762; GO:0042546; GO:0048046	.	ec:2.4.1.207	K08235	AT4G18990	xyloglucan endotransglucosylase/hydrolase 29	.	.	.	.	.	.	.	.	.	.	.	.	.	.	9.326	0.00543412	up	.	.	.	.	.	.	.	.	.
LOC103857037	103857037	vacuolar protein sorting-associated protein 25	GO:0000814; GO:0071985	map04144	.	K12189	AT4G19003	E2F/DP family winged-helix DNA-binding domain-containing protein;(source:Araport11)	.	.	.	.	.	1.58732	2.05958e-63	up	.	.	.	1.63758	2.98243e-69	up	1.04834	3.8639e-05	up	1.82764	2.51953e-14	up	.	.	.	2.44374	3.2481e-20	up
LOC103857048	103857048	4-coumarate--CoA ligase-like 6	GO:0003824; GO:0005777; GO:0006744; GO:0008152; GO:0016405	map00130; map00940; map01100; map01110	ec:6.2.1.12	K01904	AT4G19010	AMP-dependent synthetase and ligase family protein	.	.	.	.	.	1.92045	1.0172e-45	up	.	.	.	1.95831	1.07496e-47	up	.	.	.	1.63421	4.28053e-07	up	.	.	.	1.15047	0.0020008	up
LOC103857074	103857074	DNA (cytosine-5)-methyltransferase CMT2	GO:0003682; GO:0003886; GO:0005634; GO:0008168; GO:0010426; GO:0034605; GO:0090116	map00270; map01100	ec:2.1.1.37	K00558	AT4G19020	Encodes a plant DNA methyltransferase that methylates mainly cytosines in CHH (H = any base but G) contexts. It is involved in heat tolerance.	.	.	.	.	.	-2.33149	1.37421e-44	down	.	.	.	-1.67582	1.19454e-23	down	-1.70064	1.71192e-05	down	-1.49359	0.00012412	down	.	.	.	-2.50057	3.77732e-09	down
LOC103857089	103857089	protein ENHANCED DISEASE RESISTANCE 2	GO:0008289	.	.	.	AT4G19040	ENHANCED DISEASE RESISTANCE 2	.	.	.	.	.	.	.	.	.	.	.	.	.	.	.	.	.	.	.	.	.	.	.	.	.	.
LOC103857098	103857098	putative disease resistance protein At4g19050	GO:0043531	.	.	K06685	AT4G19050	NB-ARC domain-containing disease resistance protein	.	.	.	.	.	.	.	.	.	.	.	.	.	.	.	.	.	-1.64456	0.00353278	down	.	.	.	.	.	.
LOC103857108	103857108	probable disease resistance protein At4g19060	GO:0043531	.	.	.	AT4G19060	P-loop containing nucleoside triphosphate hydrolases superfamily protein	.	.	-1.94679	5.42128e-09	down	-1.94679	5.42128e-09	down	-1.94679	5.42128e-09	down	-1.51445	6.54034e-06	down	.	.	.	-1.9755	0.00751914	down	.	.	.	-5.69056	3.30988e-09	down
LOC108871117	108871117	uncharacterized LOC108871117	.	.	.	.	AT4G19080	Protein of unknown function (DUF594)	.	.	.	.	.	.	.	.	.	.	.	.	.	.	.	.	.	.	.	.	.	.	.	.	.	.
LOC103857117	103857117	probable methyltransferase PMT21	GO:0008168	.	.	.	AT4G19120	S-adenosyl-L-methionine-dependent methyltransferases superfamily protein	.	.	-1.02284	2.00528e-09	down	-1.55659	3.39934e-21	down	-1.39991	5.12976e-17	down	-2.20623	2.83047e-41	down	.	.	.	.	.	.	.	.	.	-1.26487	4.2522e-07	down
LOC103857136	103857136	uncharacterized LOC103857136	.	.	.	.	AT4G19140	unknown protein	.	.	.	.	.	.	.	.	.	.	.	.	.	.	.	.	.	.	.	.	.	.	.	.	.	.
LOC103857128	103857128	serine/threonine-protein phosphatase 6 regulatory ankyrin repeat subunit A	GO:0005515	.	.	.	AT4G19150	Ankyrin repeat family protein	.	.	.	.	.	.	.	.	.	.	.	1.45712	3.10842e-60	up	.	.	.	1.22695	4.23636e-13	up	.	.	.	1.53764	2.72374e-16	up
LOC103857147	103857147	uncharacterized LOC103857147	GO:0005515	.	.	.	AT4G19160	transglutaminase family protein;(source:Araport11)	.	.	1.36365	7.2666e-34	up	-1.82629	5.98904e-59	down	1.69011	7.27794e-52	up	-2.98933	2.28008e-144	down	-1.21115	9.76851e-21	down	-4.87012	2.38875e-295	down	.	.	.	-4.23336	3.62228e-184	down
LOC103857159	103857159	probable carotenoid cleavage dioxygenase 4, chloroplastic	GO:0016702; GO:0055114	map00906; map01100; map01110	ec:1.13.11.51	K09840	AT4G19170	nine-cis-epoxycarotenoid dioxygenase 4	.	.	2.37776	5.92707e-31	up	1.14389	3.21797e-08	up	2.06344	1.1099e-23	up	1.38341	1.42005e-11	up	.	.	.	.	.	.	.	.	.	.	.	.
LOC103857174	103857174	probable apyrase 7	GO:0016787	.	.	.	AT4G19180	Encodes a putative apyrase involved in pollen exine pattern formation and anther dehiscence.	.	.	.	.	.	.	.	.	.	.	.	.	.	.	.	.	.	.	.	.	.	.	.	.	.	.
LOC103857182	103857182	WAT1-related protein At4g19185	GO:0016020; GO:0016021; GO:0022857	.	.	.	AT4G19185	nodulin MtN21 /EamA-like transporter family protein	.	.	.	.	.	.	.	.	.	.	.	.	.	.	.	.	.	.	.	.	.	.	.	-1.02891	0.000362678	down
LOC103857198	103857198	uncharacterized zinc finger CCHC domain-containing protein At4g19190	GO:0003676; GO:0003714; GO:0008270	.	.	.	AT4G19190	zinc knuckle (CCHC-type) family protein	.	.	.	.	.	1.2963	2.9566e-31	up	.	.	.	1.42642	8.47367e-38	up	.	.	.	1.24724	2.93405e-07	up	1.07928	0.00018204	up	1.267	3.41711e-06	up
LOC103857207	103857207	glycine-rich protein A3	.	.	.	.	.	.	.	.	-1.07621	2.35864e-09	down	.	.	.	-2.30097	6.51904e-40	down	.	.	.	.	.	.	1.1682	2.40369e-12	up	.	.	.	1.59504	4.67811e-18	up
LOC103857238	103857238	transcription initiation factor IIE subunit alpha	.	map03022	.	K03136	AT4G20340	Transcription factor TFIIE, alpha subunit;(source:Araport11)	.	.	.	.	.	.	.	.	.	.	.	.	.	.	.	.	.	9.20133	0.000493386	up	.	.	.	.	.	.
LOC103857255	103857255	general transcription factor IIE subunit 2	GO:0005673; GO:0006367	map03022	.	K03137	AT4G20330	Transcription initiation factor TFIIE, beta subunit	.	.	.	.	.	.	.	.	4.13893	8.93666e-05	up	.	.	.	.	.	.	.	.	.	.	.	.	.	.	.
LOC103857266	103857266	ABC transporter E family member 2	GO:0005524; GO:0016887	.	.	K06174	AT4G19210	RNAse l inhibitor protein 2	.	.	.	.	.	.	.	.	.	.	.	.	.	.	.	.	.	.	.	.	.	.	.	.	.	.
LOC103857276	103857276	abscisic acid 8'-hydroxylase 1	GO:0005506; GO:0016705; GO:0020037; GO:0055114	map00906; map01110	ec:1.14.14.137	K09843	AT4G19230	cytochrome P450, family 707, subfamily A, polypeptide 1	.	.	.	.	.	.	.	.	2.34859	1.32084e-09	up	1.84423	1.54269e-06	up	.	.	.	.	.	.	.	.	.	-4.03141	0.00015636	down
LOC103857288	103857288	uncharacterized LOC103857288	GO:0000818	.	.	.	AT4G19350	embryo defective 3006	.	.	-1.15668	3.30565e-14	down	-1.15668	3.30565e-14	down	-1.15668	3.30565e-14	down	.	.	.	.	.	.	.	.	.	.	.	.	.	.	.
LOC103857305	103857305	F-box/kelch-repeat protein At4g19330	GO:0005515	.	.	.	AT4G19330	Galactose oxidase/kelch repeat superfamily protein	.	.	.	.	.	.	.	.	2.46356	0.00880638	up	.	.	.	.	.	.	.	.	.	.	.	.	.	.	.
LOC103857326	103857326	protein MODIFYING WALL LIGNIN-2	GO:0005886; GO:0009808; GO:0016020	.	.	.	AT4G19370	Protein of unknown function (DUF1218)	.	.	.	.	.	.	.	.	.	.	.	.	.	.	.	.	.	.	.	.	.	.	.	.	.	.
LOC103857337	103857337	long-chain-alcohol oxidase FAO4A	GO:0016491; GO:0016614; GO:0046577; GO:0050660; GO:0055114	.	ec:1.1.3.20	K17756	AT4G19380	Long-chain fatty alcohol dehydrogenase family protein;(source:Araport11)	.	.	-3.24812	0.00992483	down	.	.	.	.	.	.	.	.	.	-8.77156	2.89023e-05	down	.	.	.	.	.	.	.	.	.
LOC103857348	103857348	uncharacterized LOC103857348	GO:0009941	.	.	.	AT4G19390	Uncharacterised protein family (UPF0114)	.	.	.	.	.	2.43426	1.40238e-73	up	.	.	.	2.58446	1.46064e-83	up	1.71566	1.02298e-15	up	2.5022	3.75248e-33	up	1.91496	1.3962e-15	up	3.65961	3.25011e-56	up
LOC103857359	103857359	uncharacterized LOC103857359	GO:0003779	.	.	.	AT4G19400	Profilin family protein	.	.	.	.	.	.	.	.	.	.	.	.	.	.	.	.	.	.	.	.	.	.	.	.	.	.
LOC103857370	103857370	pectin acetylesterase 7	GO:0016787	.	.	.	AT4G19410	Pectinacetylesterase family protein	.	.	-1.22472	1.48077e-09	down	.	.	.	-1.35462	1.43728e-11	down	.	.	.	-1.62023	1.86456e-17	down	.	.	.	-1.83958	6.17414e-18	down	.	.	.
LOC103857377	103857377	pectin acetylesterase 8	.	.	ec:3.1.1.98	K19882	AT4G19420	Pectinacetylesterase family protein	.	.	.	.	.	.	.	.	.	.	.	2.47346	6.63023e-46	up	2.10561	2.02197e-12	up	2.25518	1.92599e-14	up	2.47744	1.23851e-13	up	3.50336	3.84095e-27	up
LOC117132488	117132488	uncharacterized LOC117132488	.	.	.	.	AT1G10000	Ribonuclease H-like superfamily protein	.	.	.	.	.	.	.	.	.	.	.	.	.	.	.	.	.	.	.	.	.	.	.	.	.	.
LOC103857386	103857386	uncharacterized LOC103857386	.	.	.	.	AT4G19430	unknown protein	.	.	-2.07034	5.72001e-05	down	-3.63544	1.18922e-10	down	-3.35921	2.55959e-13	down	-7.49727	3.13319e-24	down	.	.	.	.	.	.	-4.8145	0.000551127	down	-5.71095	2.48789e-05	down
LOC103864169	103864169	pentatricopeptide repeat-containing protein At4g19440, chloroplastic	.	.	.	.	AT4G19440	Tetratricopeptide repeat (TPR)-like superfamily protein;(source:Araport11)	.	.	.	.	.	.	.	.	.	.	.	.	.	.	.	.	.	.	.	.	.	.	.	.	.	.
LOC103857403	103857403	protein NUCLEAR FUSION DEFECTIVE 4	GO:0016021	.	.	.	AT4G19450	Major facilitator superfamily protein	.	.	.	.	.	.	.	.	.	.	.	1.85086	1.57252e-22	up	.	.	.	1.36323	7.68727e-06	up	.	.	.	2.203	2.57743e-11	up
LOC103857412	103857412	uncharacterized LOC103857412	.	.	.	.	AT4G19460	UDP-Glycosyltransferase superfamily protein	.	.	.	.	.	.	.	.	.	.	.	.	.	.	.	.	.	.	.	.	.	.	.	.	.	.
LOC103857422	103857422	disease resistance protein RPP2A	GO:0005515; GO:0007165; GO:0043531; GO:0046872	.	.	.	AT4G19500	nucleoside-triphosphatases;transmembrane receptors;nucleotide binding;ATP binding	.	.	.	.	.	1.13798	1.22697e-24	up	.	.	.	.	.	.	.	.	.	.	.	.	.	.	.	.	.	.
LOC103857441	103857441	vacuolar protein sorting-associated protein 54, chloroplastic	GO:0000139; GO:0000938; GO:0042147	.	.	K17600	AT4G19490	VPS54	.	.	.	.	.	.	.	.	.	.	.	.	.	.	.	.	.	.	.	.	.	.	.	.	.	.
LOC103857453	103857453	iron-sulfur protein NUBPL	GO:0005524	.	.	K03593	AT4G19540	IND1(iron-sulfur protein required for NADH dehydrogenase)-like	.	.	.	.	.	.	.	.	1.04175	2.08972e-06	up	.	.	.	.	.	.	.	.	.	.	.	.	.	.	.
LOC103857462	103857462	cyclin-T1-2	GO:0000079; GO:0005634; GO:0006355; GO:0006357; GO:0016538; GO:0019901	map03250	.	K15188	AT4G19560	Cyclin family protein	.	.	.	.	.	.	.	.	1.52094	2.83038e-06	up	.	.	.	.	.	.	.	.	.	.	.	.	.	.	.
LOC103857493	103857493	putative mediator of RNA polymerase II transcription subunit 26	.	.	.	.	AT4G19590	Chaperone DnaJ-domain superfamily protein;(source:Araport11)	.	.	-2.42004	3.06297e-21	down	-4.49815	2.89429e-50	down	.	.	.	-2.2014	3.47983e-18	down	-3.37561	0.0046492	down	.	.	.	.	.	.	-4.13503	0.00102094	down
LOC103857507	103857507	cyclin-T1-4	GO:0003676; GO:0006357; GO:0016538	map03250	.	K15188	AT4G19600	Cyclin family protein	.	.	.	.	.	1.38232	8.2432e-38	up	.	.	.	1.31958	9.45913e-35	up	.	.	.	1.21402	4.16437e-12	up	1.17964	4.66734e-09	up	1.42327	3.00263e-13	up
LOC103857520	103857520	multiple RNA-binding domain-containing protein 1	GO:0003676; GO:0006357; GO:0016538	.	.	K14787	AT4G19610	nucleotide binding;nucleic acid binding;RNA binding	.	.	.	.	.	1.28872	6.61835e-28	up	.	.	.	.	.	.	1.46113	1.20925e-10	up	1.84183	8.20899e-17	up	1.30884	4.50658e-07	up	1.07317	2.63674e-05	up
LOC103857530	103857530	heat stress transcription factor A-4a	GO:0003700; GO:0005634; GO:0006355; GO:0043565	.	.	.	AT4G19630	winged-helix DNA-binding transcription factor family protein	.	.	.	.	.	.	.	.	.	.	.	.	.	.	.	.	.	.	.	.	.	.	.	.	.	.
LOC103857548	103857548	uncharacterized LOC103857548	.	.	.	.	.	.	.	.	-3.53008	0.000142826	down	-3.53008	0.000142826	down	-3.53008	0.000142826	down	-2.47433	0.0073226	down	.	.	.	.	.	.	.	.	.	.	.	.
LOC103857559	103857559	uncharacterized LOC103857559	.	.	.	.	.	.	.	.	-1.26787	0.0017104	down	-3.11571	1.78643e-16	down	-1.27581	0.00134508	down	-2.22565	3.38823e-09	down	-1.5239	0.0061853	down	-1.48662	0.00535977	down	.	.	.	-2.08258	0.000363374	down
LOC103857601	103857601	heat stress transcription factor A-4a	GO:0003700; GO:0005634; GO:0006355; GO:0043565	.	.	.	AT4G19630	winged-helix DNA-binding transcription factor family protein	.	.	.	.	.	.	.	.	.	.	.	.	.	.	.	.	.	.	.	.	.	.	.	.	.	.
LOC103857589	103857589	ras-related protein RABF2b	GO:0003924; GO:0005525; GO:0016021	.	.	.	AT4G19640	Ras-related small GTP-binding family protein	.	.	.	.	.	.	.	.	.	.	.	.	.	.	.	.	.	.	.	.	.	.	.	.	.	.
LOC103857569	103857569	TLC domain-containing protein 4	GO:0016021	.	.	.	AT4G19645	TRAM, LAG1 and CLN8 (TLC) lipid-sensing domain containing protein;(source:Araport11)	.	.	.	.	.	.	.	.	3.23516	0.00505837	up	.	.	.	.	.	.	.	.	.	.	.	.	.	.	.
LOC108871121	108871121	heat stress transcription factor A-4c	GO:0003700; GO:0006355; GO:0043565	.	.	.	.	.	.	.	.	.	.	.	.	.	.	.	.	.	.	.	.	.	.	.	.	.	.	.	.	.	.	.
LOC103857627	103857627	uncharacterized LOC103857627	.	.	.	.	.	.	.	.	.	.	.	.	.	.	.	.	.	.	.	.	.	.	.	.	.	.	.	.	.	.	.	.
LOC103857647	103857647	transcription termination factor MTEF18, mitochondrial	GO:0003690; GO:0006355	.	.	.	AT4G19650	Mitochondrial transcription termination factor family protein;(source:Araport11)	.	.	.	.	.	.	.	.	.	.	.	.	.	.	.	.	.	-2.78445	0.0073401	down	.	.	.	-5.82187	7.58924e-07	down
LOC103864180	103864180	myb-like protein L	GO:0003677	.	.	K09422	AT3G18100	myb domain protein 4r1	.	.	.	.	.	.	.	.	.	.	.	.	.	.	.	.	.	.	.	.	.	.	.	.	.	.
LOC103857656	103857656	regulatory protein NPR4	GO:0005515	map04075	.	K14508	AT4G19660	NPR1-like protein 4	.	.	1.3355	9.92553e-17	up	1.3355	9.92553e-17	up	.	.	.	1.10937	6.5466e-12	up	.	.	.	.	.	.	.	.	.	-1.03551	7.03211e-05	down
LOC103857672	103857672	E3 ubiquitin-protein ligase arih1	GO:0003676; GO:0004842; GO:0016567; GO:0046872	.	.	.	AT4G19670	RING/U-box superfamily protein;(source:Araport11)	.	.	.	.	.	.	.	.	.	.	.	.	.	.	.	.	.	.	.	.	.	.	.	.	.	.
LOC103857682	103857682	fe(2+) transport protein 2	GO:0005385; GO:0016020; GO:0016021; GO:0030001; GO:0046873; GO:0055085; GO:0071577	.	.	K14709	AT4G19680	iron regulated transporter 2	.	.	.	.	.	.	.	.	.	.	.	.	.	.	.	.	.	.	.	.	.	.	.	.	.	.
LOC103857691	103857691	fe(2+) transport protein 1	GO:0005385; GO:0016020; GO:0016021; GO:0030001; GO:0046873; GO:0055085; GO:0071577	.	.	K14709	AT4G19690	iron-regulated transporter 1	.	.	.	.	.	.	.	.	.	.	.	.	.	.	.	.	.	.	.	.	.	.	.	.	.	.
LOC103857703	103857703	fe(2+) transport protein 1	GO:0005385; GO:0016020; GO:0016021; GO:0030001; GO:0046873; GO:0055085; GO:0071577	.	.	K14709	AT4G19690	iron-regulated transporter 1	.	.	.	.	.	.	.	.	.	.	.	.	.	.	.	.	.	.	.	.	.	.	.	.	.	.
LOC103857713	103857713	fe(2+) transport protein 1	GO:0005385; GO:0016020; GO:0016021; GO:0030001; GO:0046873; GO:0055085; GO:0071577	.	.	K14709	AT4G19690	iron-regulated transporter 1	.	.	.	.	.	.	.	.	.	.	.	.	.	.	.	.	.	.	.	.	.	.	.	-10.6319	0.00143314	down
LOC103857722	103857722	E3 ubiquitin-protein ligase BOI	.	.	ec:2.3.2.27	K19042	AT4G19700	SBP (S-ribonuclease binding protein) family protein	.	.	.	.	.	.	.	.	.	.	.	.	.	.	1.25379	0.00470301	up	.	.	.	.	.	.	.	.	.
LOC103857732	103857732	bifunctional aspartokinase/homoserine dehydrogenase 2, chloroplastic	GO:0004072; GO:0004412; GO:0006520; GO:0008652; GO:0009507; GO:0009570; GO:0016491; GO:0050661; GO:0055114	map00260; map00261; map00270; map00300; map01100; map01110; map01230	ec:1.1.1.3; ec:2.7.2.4	K12524	AT4G19710	aspartate kinase-homoserine dehydrogenase ii	.	.	.	.	.	-1.21115	1.19931e-36	down	.	.	.	.	.	.	.	.	.	.	.	.	.	.	.	-1.46663	1.24705e-13	down
LOC103857749	103857749	class V chitinase	GO:0005975; GO:0008061	map00520; map01100	ec:3.2.1.14	K01183	AT4G19810	ChiC encodes a Class V chitinase that is a part of glycoside hydrolase family 18 based on CAZy groupings. It appears to primarily act as an exochitinase in vitro where it predominantly cleaves a chitobiose (GlcNAc)2 residue from the non-reducing end of a chitin oligosaccharide. However, it shows some minor endochitinase activity in vitro, as well. A putative 24 amino-acid signal peptide may direc…	.	.	.	.	.	.	.	.	.	.	.	1.35182	4.07066e-06	up	.	.	.	.	.	.	.	.	.	3.24688	7.66031e-10	up
LOC103857760	103857760	protein PHLOEM PROTEIN 2-LIKE A1	.	.	.	.	AT4G19840	phloem protein 2-A1	.	.	-2.44155	7.8675e-10	down	-2.44155	7.8675e-10	down	-1.97926	1.99659e-07	down	-1.33944	0.000408067	down	.	.	.	.	.	.	.	.	.	.	.	.
LOC103857779	103857779	protein PHLOEM PROTEIN 2-LIKE A2	.	.	.	.	AT4G19850	lectin-related	.	.	.	.	.	.	.	.	.	.	.	.	.	.	.	.	.	.	.	.	.	.	.	.	.	.
LOC103857769	103857769	lecithin-cholesterol acyltransferase-like 4	GO:0006629; GO:0008374	map00564; map00592; map01100; map01110	ec:3.1.1.32	K22389	AT4G19860	alpha/beta-Hydrolases superfamily protein	.	.	1.23498	3.33817e-38	up	1.97923	6.18829e-99	up	1.55218	1.82343e-60	up	1.88204	3.85617e-89	up	1.54922	1.02736e-33	up	1.38874	1.70379e-27	up	1.51613	6.98043e-26	up	1.60076	3.48397e-29	up
LOC103857797	103857797	pre-mRNA-processing-splicing factor 8A	GO:0003676; GO:0005515	map03040	.	K12856	AT1G80070	Pre-mRNA-processing-splicing factor	.	.	.	.	.	.	.	.	.	.	.	.	.	.	.	.	.	.	.	.	.	.	.	.	.	.
LOC103857807	103857807	pentatricopeptide repeat-containing protein At4g19890	GO:0005515	.	.	.	AT4G19890	Pentatricopeptide repeat (PPR-like) superfamily protein	.	.	-1.75401	3.0802e-11	down	-1.28543	6.74892e-07	down	-1.48987	1.33599e-08	down	.	.	.	.	.	.	.	.	.	.	.	.	.	.	.
LOC103857816	103857816	potassium transporter 9	GO:0015079; GO:0016020; GO:0071805	.	.	K03549	AT4G19960	K+ uptake permease 9	.	.	.	.	.	3.13304	1.15584e-38	up	.	.	.	3.56588	3.02029e-49	up	1.42797	0.00256718	up	3.60448	3.89188e-17	up	1.51541	0.0056652	up	4.13558	8.22541e-18	up
LOC103857830	103857830	uncharacterized protein At4g15970	GO:0000139; GO:0016757; GO:0071555	.	.	.	AT4G19970	CONTAINS InterPro DOMAIN/s: Nucleotide-diphospho-sugar transferase, predicted (InterPro:IPR005069)	.	.	.	.	.	.	.	.	.	.	.	3.4798	5.34863e-05	up	.	.	.	9.6192	0.000765549	up	.	.	.	.	.	.
LOC103857837	103857837	uncharacterized LOC103857837	.	.	.	.	AT4G19980	unknown protein	.	.	-6.9959	2.5701e-05	down	-6.9959	2.5701e-05	down	-6.9959	2.5701e-05	down	.	.	.	.	.	.	.	.	.	.	.	.	.	.	.
LOC103857845	103857845	uncharacterized N-acetyltransferase ycf52	GO:0004343; GO:0006048; GO:0008080	.	.	.	AT4G19985	Acyl-CoA N-acyltransferases (NAT) superfamily protein;(source:Araport11)	.	.	-1.70494	2.72684e-06	down	-1.70494	2.72684e-06	down	-1.70494	2.72684e-06	down	-1.64823	7.27394e-06	down	-1.73383	0.00576742	down	-1.85941	0.00187527	down	.	.	.	-11.5252	1.43861e-12	down
LOC103857855	103857855	protein FAR1-RELATED SEQUENCE 1	GO:0001228; GO:0003700; GO:0005634; GO:0006355; GO:0007623; GO:0008270; GO:0009585; GO:0010017; GO:0010218; GO:0042753; GO:0045893; GO:1900056	.	.	.	AT4G19990	FAR1-related sequence 1;(source:Araport11)	.	.	.	.	.	.	.	.	.	.	.	.	.	.	.	.	.	.	.	.	.	.	.	.	.	.
LOC103857888	103857888	uncharacterized LOC103857888	.	.	.	.	AT4G20000	VQ motif-containing protein	.	.	.	.	.	.	.	.	.	.	.	.	.	.	.	.	.	.	.	.	.	.	.	.	.	.
LOC103857899	103857899	multiple organellar RNA editing factor 1, mitochondrial	GO:0016554	.	.	.	AT4G20020	unknown protein	.	.	-1.04691	1.46822e-24	down	-1.19585	2.30679e-32	down	-1.21373	4.25176e-33	down	-1.4199	8.83678e-45	down	.	.	.	.	.	.	.	.	.	.	.	.
LOC103857919	103857919	organelle RRM domain-containing protein 1, chloroplastic	GO:0003676; GO:0005634	.	.	.	AT4G20030	RNA-binding (RRM/RBD/RNP motifs) family protein	.	.	1.35072	1.97967e-17	up	1.35072	1.97967e-17	up	.	.	.	1.33213	3.48075e-17	up	.	.	.	.	.	.	1.10709	9.44538e-08	up	1.97546	1.01689e-23	up
LOC103857909	103857909	polygalacturonase QRT3	GO:0004650; GO:0005515	.	.	.	AT4G20040	Pectin lyase-like superfamily protein	.	.	-3.1227	0.0077092	down	-3.1227	0.0077092	down	-3.1227	0.0077092	down	-7.69403	2.07577e-06	down	.	.	.	.	.	.	.	.	.	.	.	.
LOC103857931	103857931	polygalacturonase QRT3	.	.	.	.	AT4G20050	Encodes a polygalacturonase that plays a direct role in degrading the pollen mother cell wall during microspore development.	.	.	-2.19902	7.66918e-06	down	-2.19902	7.66918e-06	down	2.06145	4.67756e-05	up	.	.	.	.	.	.	-2.31937	3.31742e-11	down	.	.	.	.	.	.
LOC103857948	103857948	uncharacterized LOC103857948	.	.	.	K13144	AT4G20060	ARM repeat superfamily protein	.	.	.	.	.	.	.	.	.	.	.	.	.	.	.	.	.	.	.	.	.	.	.	.	.	.
LOC103857964	103857964	pentatricopeptide repeat-containing protein At4g20090	GO:0005515; GO:0009793	.	.	.	AT4G20090	Pentatricopeptide repeat (PPR) superfamily protein;(source:Araport11)	.	.	.	.	.	.	.	.	.	.	.	.	.	.	.	.	.	.	.	.	.	.	.	-1.88149	0.000650867	down
LOC103857975	103857975	vacuolar-sorting receptor 7	GO:0005768; GO:0005794; GO:0005802	.	.	.	AT4G20110	VACUOLAR SORTING RECEPTOR 7	.	.	1.1303	1.41215e-06	up	1.81755	3.4491e-16	up	.	.	.	2.57706	3.63228e-31	up	1.80757	5.67623e-07	up	2.27216	7.48263e-11	up	2.2693	2.37164e-08	up	3.59515	1.78344e-20	up
LOC103857982	103857982	LRR receptor-like serine/threonine-protein kinase GSO1	GO:0004672; GO:0005515; GO:0005524; GO:0005886; GO:0006468; GO:0006833; GO:0009611; GO:0030104; GO:0035987; GO:0042659; GO:0045184; GO:0048226; GO:0051302; GO:0055075; GO:0090708; GO:1903224; GO:2000067; GO:2000280	.	.	.	AT4G20140	Leucine-rich repeat transmembrane protein kinase	.	.	-1.5441	0.00214546	down	-1.5441	0.00214546	down	1.3428	0.00863762	up	.	.	.	.	.	.	.	.	.	.	.	.	.	.	.
LOC103857990	103857990	uncharacterized LOC103857990	.	.	.	.	AT4G20150	unknown protein	.	.	.	.	.	.	.	.	.	.	.	.	.	.	.	.	.	.	.	.	.	.	.	-8.70938	0.000534411	down
LOC103858000	103858000	transcriptional regulator ATRX	.	.	.	.	AT4G20160	golgin family A protein;(source:Araport11)	.	.	.	.	.	.	.	.	.	.	.	.	.	.	.	.	.	.	.	.	.	.	.	.	.	.
LOC103858013	103858013	galactan beta-1,4-galactosyltransferase GALS3	.	.	.	K23869	AT4G20170	Domain of unknown function (DUF23)	.	.	.	.	.	.	.	.	-1.31404	1.90896e-10	down	-1.80772	1.63316e-18	down	-1.1032	0.0028019	down	-2.45947	8.60096e-13	down	.	.	.	-2.37417	9.05225e-10	down
LOC103858030	103858030	uncharacterized LOC103858030	GO:0009535; GO:0048564; GO:0080183	.	.	.	AT4G20190	unknown protein	.	.	.	.	.	.	.	.	.	.	.	.	.	.	.	.	.	.	.	.	.	.	.	.	.	.
LOC103858040	103858040	putative cytochrome P450 71A28	GO:0005506; GO:0016705; GO:0020037; GO:0055114	.	.	.	AT5G24950	cytochrome P450, family 71, subfamily A, polypeptide 15	.	.	.	.	.	.	.	.	.	.	.	.	.	.	.	.	.	.	.	.	.	.	.	.	.	.
LOC103858049	103858049	plasma membrane-associated cation-binding protein 1	GO:0046658; GO:0051716	.	.	.	AT4G20260	Encodes a Ca2+ and Cu2+ binding protein. N-terminal myristylation on glycine 2 appears to enable it to associate tightly with the plasma membrane. Recombinant PCaP1 interacts strongly with phosphatidylinositol 3,5-bisphosphate (PtdIns(3,5)P2) and PtdIns (3,4,5)P3, and weakly with PtdIns(3,5)P2 and PtdIns(4,5). It also interacts with calmodulin (CaM) in a calcium-dependent manner. CaM does not int…	.	.	1.73465	3.41394e-37	up	2.45063	6.89185e-75	up	2.38732	9.30544e-69	up	3.39358	1.0607e-139	up	2.90226	6.79686e-92	up	1.73105	3.76419e-33	up	1.97091	2.20385e-34	up	2.06415	4.4306e-38	up
LOC103858059	103858059	leucine-rich repeat receptor-like serine/threonine-protein kinase BAM3	GO:0004672; GO:0005515; GO:0005524; GO:0006468	.	.	.	AT4G20270	Leucine-rich receptor-like protein kinase family protein	.	.	-1.07302	6.98077e-05	down	-1.07302	6.98077e-05	down	-1.2648	4.00331e-06	down	-3.19946	6.23883e-32	down	.	.	.	-2.443	2.56537e-05	down	.	.	.	-7.92639	1.54634e-18	down
LOC103858067	103858067	transcription initiation factor TFIID subunit 11	GO:0005634; GO:0006367; GO:0046982	map03022	.	K03135	AT4G20280	TBP-associated factor 11	.	.	1.50286	9.7021e-22	up	1.50286	9.7021e-22	up	.	.	.	1.26447	8.1116e-16	up	.	.	.	.	.	.	.	.	.	1.78142	8.09097e-10	up
LOC103858075	103858075	serine/threonine-protein kinase pakA	.	.	.	.	AT4G20300	Protein of unknown function (DUF1639)	.	.	1.09127	5.22915e-12	up	1.09127	5.22915e-12	up	1.09127	5.22915e-12	up	.	.	.	.	.	.	.	.	.	.	.	.	.	.	.
LOC103858089	103858089	membrane-bound transcription factor site-2 protease homolog	GO:0000139; GO:0004222; GO:0006508; GO:0009651; GO:0016020; GO:0071475; GO:1900457; GO:1905897	map04141	ec:3.4.24.85	K07765	AT4G20310	Encodes a Golgi-localized protease that can cleave the transcription factors bZIP17 and bZIP28 that are translocated from the ER through the Golgi so that the transcription factors can be released to translocate into the nucleus.	.	.	1.25811	3.30565e-18	up	1.25811	3.30565e-18	up	.	.	.	.	.	.	.	.	.	.	.	.	.	.	.	.	.	.
LOC103858113	103858113	uncharacterized LOC103858113	.	.	.	.	AT3G30739	hypothetical protein;(source:Araport11)	.	.	.	.	.	.	.	.	.	.	.	.	.	.	.	.	.	.	.	.	.	.	.	.	.	.
LOC103858122	103858122	CTP synthase	GO:0003883; GO:0006221; GO:0006241	map00240; map01100; map01232; map01240	ec:6.3.4.2	K01937	AT4G20320	Cytidine triphosphate synthase.	.	.	-1.06545	3.26435e-11	down	-2.54028	2.2881e-60	down	.	.	.	-2.19195	4.2935e-45	down	-2.2099	1.11902e-77	down	-3.58206	6.22099e-200	down	-1.17263	7.34883e-18	down	-2.2553	2.73671e-64	down
LOC103858140	103858140	ribonuclease H2 subunit B	GO:0005634; GO:0016491; GO:0032299; GO:0055114	map03030	.	K10744	AT4G20325	FUNCTIONS IN: molecular_function unknown	.	.	-2.89952	2.26292e-05	down	-5.10305	1.48706e-13	down	-2.30088	0.000821667	down	-4.40375	1.6129e-10	down	-5.80755	0.00786515	down	.	.	.	.	.	.	.	.	.
LOC103858160	103858160	alpha-ketoglutarate-dependent dioxygenase alkB homolog 6	GO:0005634; GO:0016491; GO:0032299; GO:0055114	.	.	K10768	AT4G20350	Putative RNA demethylase involved in seed germination, seedling growth and abiotic stress responses.	.	.	1.00172	4.30393e-07	up	1.00172	4.30393e-07	up	1.00172	4.30393e-07	up	1.30003	3.38077e-11	up	.	.	.	.	.	.	.	.	.	1.25073	0.00641361	up
LOC103858174	103858174	elongation factor Tu, chloroplastic	GO:0003924; GO:0005525	map04626	.	K02358	AT4G20360	Nuclear transcribed, plastid localized EF-Tu translation elongation factor. Referred to as AtRabE1b in DOI:10.1104/pp.013052. However, wider community usage and more publications assign the symbol RabE1b to At5g59840.	.	.	.	.	.	.	.	.	.	.	.	.	.	.	.	.	.	.	.	.	.	.	.	.	.	.
LOC103864243	103864243	vacuolar protein sorting-associated protein 2 homolog 2	.	map04144	.	K12191	AT5G44560	SNF7 family protein	.	.	.	.	.	.	.	.	.	.	.	.	.	.	.	.	.	.	.	.	.	.	.	.	.	.
LOC103858192	103858192	protein LSD1	.	.	.	.	AT4G20380	LSD1 zinc finger family protein	.	.	1.2679	3.9941e-18	up	1.97121	6.90353e-44	up	1.53426	4.6206e-26	up	2.34038	2.0121e-60	up	.	.	.	.	.	.	.	.	.	1.75056	4.70738e-14	up
LOC103858232	103858232	probable lysine-specific demethylase JMJ14	GO:0000976; GO:0005634; GO:0009910; GO:0010216; GO:0032453; GO:0034720; GO:0042054; GO:0045892; GO:0048573; GO:0048579	.	ec:1.14.11.67	K11446	AT4G20400	JUMONJI 14	.	.	.	.	.	.	.	.	.	.	.	.	.	.	.	.	.	.	.	.	.	.	.	.	.	.
LOC103858222	103858222	gamma-soluble NSF attachment protein	GO:0005515; GO:0006886	.	.	K21198	AT4G20410	gamma-soluble NSF attachment protein	.	.	.	.	.	.	.	.	.	.	.	.	.	.	.	.	.	.	.	.	.	.	.	1.06737	0.000608242	up
LOC103858286	103858286	uncharacterized LOC103858286	.	.	.	.	AT4G20420	Tapetum specific protein TAP35/TAP44	.	.	.	.	.	.	.	.	3.40693	1.95292e-06	up	2.01104	0.00485064	up	.	.	.	.	.	.	.	.	.	.	.	.
LOC103858266	103858266	subtilisin-like protease SBT2.2	GO:0004252; GO:0006508; GO:0008236	.	.	.	AT4G20430	Subtilase family protein;(source:Araport11)	.	.	-1.38457	2.24996e-05	down	-3.38782	1.44776e-27	down	-2.35376	7.51892e-14	down	-4.77639	3.57028e-50	down	-3.95998	3.48302e-10	down	-4.56586	2.01006e-13	down	-3.43092	2.14685e-06	down	-3.45782	8.47504e-07	down
LOC103858296	103858296	small nuclear ribonucleoprotein-associated proteins B and B'	.	map03040	.	K11086	AT4G20440	small nuclear ribonucleoprotein associated protein B;(source:Araport11)	.	.	.	.	.	-1.46844	1.45501e-23	down	.	.	.	-1.90983	9.51285e-39	down	.	.	.	-1.01762	3.49721e-14	down	.	.	.	.	.	.
LOC103858314	103858314	probable UDP-arabinose 4-epimerase 3	GO:0003978; GO:0006012	map00520; map01100; map01250	ec:5.1.3.5	K12448	AT4G20460	NAD(P)-binding Rossmann-fold superfamily protein	.	.	.	.	.	.	.	.	.	.	.	.	.	.	.	.	.	.	.	.	.	.	.	1.31202	0.000668475	up
LOC103858343	103858343	pentatricopeptide repeat-containing protein At4g20740	GO:0005515	.	.	.	AT4G20740	Pentatricopeptide repeat (PPR-like) superfamily protein	.	.	-1.53476	2.41755e-06	down	.	.	.	-1.61673	3.93694e-07	down	.	.	.	.	.	.	.	.	.	.	.	.	-3.00634	6.20619e-05	down
LOC103858335	103858335	C-factor	GO:0055114	.	.	.	AT4G20760	NAD(P)-binding Rossmann-fold superfamily protein	.	.	.	.	.	-4.41545	9.56803e-41	down	.	.	.	-4.42706	2.92769e-39	down	.	.	.	-5.7128	3.80925e-06	down	.	.	.	.	.	.
LOC103858324	103858324	pentatricopeptide repeat-containing protein At4g20770	GO:0005515	.	.	.	AT4G20770	Pentatricopeptide repeat (PPR) superfamily protein	.	.	-3.42909	2.58558e-11	down	-3.42909	2.58558e-11	down	-1.52511	0.00333161	down	-3.62579	1.98615e-12	down	.	.	.	.	.	.	.	.	.	-6.72506	1.78118e-05	down
LOC103858351	103858351	calcium-binding protein CML42	GO:0005509	map04626	.	K13448	AT4G20780	calmodulin like 42	.	.	4.08468	1.35495e-21	up	4.08468	1.35495e-21	up	-1.24111	0.00843168	down	2.22926	1.9408e-07	up	.	.	.	3.39369	0.000436428	up	.	.	.	.	.	.
LOC103858359	103858359	putative leucine-rich repeat receptor-like serine/threonine-protein kinase At2g24130	GO:0004672; GO:0005515; GO:0005524; GO:0006468	.	.	.	AT4G20790	Leucine-rich repeat protein kinase family protein	.	.	.	.	.	.	.	.	.	.	.	.	.	.	.	.	.	.	.	.	.	.	.	.	.	.
LOC103858368	103858368	berberine bridge enzyme-like 17	GO:0003824; GO:0016491; GO:0016614; GO:0050660; GO:0055114; GO:0071949	.	.	.	AT4G20800	FAD-binding Berberine family protein	.	.	.	.	.	.	.	.	.	.	.	.	.	.	.	.	.	.	.	.	.	.	.	.	.	.
LOC103858377	103858377	berberine bridge enzyme-like 17	GO:0003824; GO:0016491; GO:0016614; GO:0050660; GO:0055114; GO:0071949	.	.	.	AT4G20800	FAD-binding Berberine family protein	.	.	.	.	.	.	.	.	.	.	.	.	.	.	.	.	.	.	.	.	.	.	.	.	.	.
LOC103858387	103858387	F-box/LRR-repeat protein At1g48400	GO:0005515	.	.	.	AT1G48400	F-box/RNI-like/FBD-like domains-containing protein	.	.	1.21897	2.06586e-14	up	2.80358	2.48941e-75	up	1.53621	1.25341e-22	up	2.89124	1.49799e-79	up	1.52902	2.32969e-07	up	1.80299	3.33731e-10	up	1.59549	1.93068e-06	up	1.82345	1.55546e-08	up
LOC103858400	103858400	berberine bridge enzyme-like 18	GO:0003824; GO:0016491; GO:0016614; GO:0050660; GO:0055114; GO:0071949	.	.	.	AT4G20820	FAD-binding Berberine family protein	.	.	1.31945	6.05593e-12	up	.	.	.	2.03365	8.95016e-27	up	1.90734	4.71917e-24	up	.	.	.	.	.	.	.	.	.	-1.1541	0.00014712	down
LOC103858408	103858408	berberine bridge enzyme-like 19	GO:0003824; GO:0016491; GO:0016614; GO:0050660; GO:0055114	.	.	.	AT4G20830	FAD-binding Berberine family protein	.	.	.	.	.	2.10633	1.69234e-55	up	.	.	.	3.27704	9.51346e-133	up	.	.	.	2.5245	3.68118e-103	up	.	.	.	4.59723	3.61527e-273	up
LOC103858419	103858419	tripeptidyl-peptidase 2	GO:0004252; GO:0006508; GO:0008236; GO:0008240	.	ec:3.4.14.10	K01280	AT4G20850	tripeptidyl peptidase ii	.	.	.	.	.	.	.	.	.	.	.	1.22444	5.72685e-47	up	.	.	.	1.19796	6.53627e-11	up	.	.	.	.	.	.
LOC103858430	103858430	berberine bridge enzyme-like 22	GO:0003824; GO:0016491; GO:0016614; GO:0050660; GO:0055114	.	.	.	AT4G20860	FAD-binding Berberine family protein	.	.	5.42554	0.0024406	up	7.0731	2.27051e-05	up	7.0731	2.27051e-05	up	.	.	.	.	.	.	.	.	.	.	.	.	.	.	.
LOC103858439	103858439	dihydroceramide fatty acyl 2-hydroxylase FAH2	GO:0005506; GO:0005783; GO:0008610; GO:0016491; GO:0055114	.	ec:1.14.18.7	K19706	AT4G20870	encodes a fatty acid hydroxylase, required for the AtBI-1-mediated suppression of programmed cell death.	.	.	.	.	.	.	.	.	.	.	.	.	.	.	.	.	.	.	.	.	.	.	.	.	.	.
LOC103858457	103858457	uncharacterized LOC103858457	.	.	.	.	AT4G20880	ethylene-responsive nuclear protein / ethylene-regulated nuclear protein (ERT2)	.	.	.	.	.	.	.	.	.	.	.	.	.	.	.	.	.	.	.	.	.	.	.	.	.	.
LOC103858467	103858467	tubulin beta-9 chain	.	map04145; map04814	.	K07375	AT4G20890	tubulin beta-9 chain	.	.	.	.	.	-1.23662	1.5186e-25	down	.	.	.	-1.14058	7.38864e-22	down	.	.	.	.	.	.	.	.	.	-1.25533	0.000259582	down
LOC103858478	103858478	small RNA 2'-O-methyltransferase	GO:0005634; GO:0005737; GO:0008173; GO:0009616; GO:0009909; GO:0010093; GO:0010305; GO:0010589; GO:0035196; GO:0035279; GO:0061715	.	ec:2.1.1.386	K20798	AT4G20910	double-stranded RNA binding protein-related / DsRBD protein-related	.	.	.	.	.	-3.53061	3.93176e-46	down	.	.	.	-2.81591	3.00909e-30	down	-1.70548	0.000465604	down	-1.96352	2.61542e-05	down	-1.51479	0.0080762	down	-2.06389	7.82926e-05	down
LOC103858486	103858486	small RNA 2'-O-methyltransferase	.	.	ec:2.1.1.386	K20798	AT4G20920	double-stranded RNA-binding domain (DsRBD)-containing protein;(source:Araport11)	.	.	-2.10785	0.00119905	down	-5.05662	3.50112e-12	down	-5.05662	3.50112e-12	down	-8.52437	2.28564e-10	down	.	.	.	.	.	.	.	.	.	.	.	.
LOC103858496	103858496	small RNA 2'-O-methyltransferase	.	.	ec:2.1.1.386	K20798	AT4G20910	double-stranded RNA binding protein-related / DsRBD protein-related	.	.	-1.43437	1.71621e-05	down	-2.67767	2.84912e-16	down	.	.	.	-2.44175	4.0015e-13	down	.	.	.	.	.	.	.	.	.	.	.	.
LOC103858506	103858506	LRR receptor-like serine/threonine-protein kinase GHR1	GO:0004672; GO:0005515; GO:0005524; GO:0006468	.	.	.	AT4G20940	Leucine-rich receptor-like protein kinase family protein	.	.	-1.19351	5.29064e-09	down	-5.12577	2.6741e-122	down	-1.01782	6.86871e-07	down	-4.72148	1.68707e-103	down	.	.	.	-3.90893	2.63233e-07	down	.	.	.	-5.40835	1.60519e-10	down
LOC103858529	103858529	transcription factor bHLH162	GO:0003700; GO:0006357; GO:0046983	.	.	.	AT4G20970	basic helix-loop-helix (bHLH) DNA-binding superfamily protein	.	.	-2.2604	0.00492247	down	.	.	.	.	.	.	1.95888	0.0065675	up	.	.	.	.	.	.	.	.	.	.	.	.
LOC103858538	103858538	alpha carbonic anhydrase 4	GO:0004089; GO:0008270; GO:0046983	map00910; map01100	ec:4.2.1.1	K01674	AT4G20990	alpha carbonic anhydrase 4	.	.	.	.	.	.	.	.	.	.	.	.	.	.	.	.	.	.	.	.	.	.	.	.	.	.
LOC103858547	103858547	F-box protein At3g26010	GO:0005515	.	.	.	AT3G26010	Galactose oxidase/kelch repeat superfamily protein	.	.	.	.	.	.	.	.	.	.	.	.	.	.	.	.	.	.	.	.	.	.	.	.	.	.
LOC103858556	103858556	late embryogenesis abundant protein 1	.	.	.	.	AT4G21020	Late embryogenesis abundant protein (LEA) family protein	.	.	7.98954	1.6243e-19	up	7.04455	7.31615e-16	up	8.28822	6.12119e-17	up	7.16581	2.73749e-13	up	11.7869	0.00010507	up	.	.	.	10.4458	0.00268544	up	.	.	.
LOC103858577	103858577	dof zinc finger protein DOF4.4	GO:0003677; GO:0006355	.	.	.	AT4G21050	Dof-type zinc finger domain-containing protein	.	.	2.24961	0.000243572	up	2.24961	0.000243572	up	2.24961	0.000243572	up	.	.	.	.	.	.	.	.	.	.	.	.	.	.	.
LOC103858586	103858586	dof zinc finger protein DOF4.4	GO:0003677; GO:0006355	.	.	.	AT4G21050	Dof-type zinc finger domain-containing protein	.	.	.	.	.	.	.	.	.	.	.	.	.	.	.	.	.	.	.	.	.	.	.	.	.	.
LOC103858601	103858601	dof zinc finger protein DOF4.4	GO:0003677; GO:0006355	.	.	.	AT4G21050	Dof-type zinc finger domain-containing protein	.	.	.	.	.	.	.	.	.	.	.	.	.	.	.	.	.	.	.	.	.	.	.	.	.	.
LOC103858618	103858618	dof zinc finger protein DOF4.4	GO:0003677; GO:0006355	.	.	.	AT4G21050	Dof-type zinc finger domain-containing protein	.	.	.	.	.	.	.	.	.	.	.	.	.	.	.	.	.	.	.	.	.	.	.	.	.	.
LOC103858634	103858634	uncharacterized LOC103858634	.	.	.	.	.	.	.	.	-2.05297	0.00315051	down	-2.05297	0.00315051	down	2.1101	0.00156743	up	-3.97511	5.665e-05	down	.	.	.	.	.	.	.	.	.	.	.	.
LOC103858671	103858671	hydroxyproline O-galactosyltransferase GALT2	GO:0006486; GO:0008378; GO:0010405; GO:0012505; GO:0016020; GO:0018258; GO:0030246; GO:0035250; GO:0080147; GO:1990714	.	.	K20843	AT4G21060	Galactosyltransferase family protein	.	.	-1.53075	1.78873e-12	down	-1.53075	1.78873e-12	down	-1.53075	1.78873e-12	down	-2.26201	3.05498e-24	down	.	.	.	-2.65879	0.000629415	down	.	.	.	-2.94138	0.000662517	down
LOC103858682	103858682	pentatricopeptide repeat-containing protein At4g21065	GO:0005515; GO:0008270; GO:0046872	.	.	.	AT4G21065	Tetratricopeptide repeat (TPR)-like superfamily protein	.	.	-1.34076	0.000281263	down	-2.5719	1.0214e-12	down	-1.54617	1.60143e-05	down	-3.08149	1.46918e-16	down	.	.	.	.	.	.	.	.	.	-9.92609	4.72872e-07	down
LOC103858702	103858702	protein BREAST CANCER SUSCEPTIBILITY 1 homolog	.	map03440	.	K10683	AT4G21070	breast cancer susceptibility1	.	.	-1.72692	7.50355e-10	down	-4.17075	2.27569e-41	down	-1.09996	0.000125319	down	-3.29	9.0968e-26	down	.	.	.	.	.	.	.	.	.	-9.14415	0.000355346	down
LOC103858692	103858692	adrenodoxin-like protein 2, mitochondrial	GO:0009055; GO:0051536; GO:0051537	.	.	K22071	AT4G21090	MITOCHONDRIAL FERREDOXIN 2	.	.	.	.	.	.	.	.	.	.	.	.	.	.	.	.	.	.	.	.	.	.	.	.	.	.
LOC103858714	103858714	uncharacterized LOC103858714	.	.	.	.	AT4G21105	cytochrome-c oxidase/ electron carrier;(source:Araport11)	.	.	.	.	.	.	.	.	.	.	.	.	.	.	.	.	.	.	.	.	.	.	.	.	.	.
LOC103858724	103858724	berberine bridge enzyme-like 22	GO:0003824; GO:0016491; GO:0016614; GO:0050660; GO:0055114	.	.	.	AT4G20860	FAD-binding Berberine family protein	.	.	.	.	.	.	.	.	.	.	.	.	.	.	.	.	.	.	.	.	.	.	.	.	.	.
LOC103858732	103858732	protein BUD31 homolog 1	GO:0005634	map03040	.	K12873	AT4G21110	G10 family protein;(source:Araport11)	.	.	.	.	.	1.86956	1.48346e-66	up	1.05918	1.48142e-21	up	1.84775	8.44905e-65	up	.	.	.	1.15627	2.34657e-22	up	1.07472	2.4307e-15	up	1.54173	1.92468e-31	up
LOC103858741	103858741	uncharacterized LOC103858741	.	.	.	.	AT4G21140	BEST Arabidopsis thaliana protein match is: copper ion binding (TAIR:AT4G05400.2)	.	.	.	.	.	.	.	.	.	.	.	.	.	.	.	.	.	.	.	.	.	.	.	.	.	.
LOC108871123	108871123	alkane hydroxylase MAH1	.	.	.	.	AT1G47620	cytochrome P450, family 96, subfamily A, polypeptide 8	.	.	.	.	.	.	.	.	.	.	.	.	.	.	.	.	.	.	.	.	.	.	.	.	.	.
LOC103858773	103858773	dolichyl-diphosphooligosaccharide--protein glycosyltransferase subunit 2	GO:0006487; GO:0008250; GO:0016021	map00510; map00513; map01100; map04141	.	K12667	AT4G21150	ribophorin II (RPN2) family protein	.	.	.	.	.	-1.51819	1.14977e-30	down	.	.	.	-2.01466	1.55006e-52	down	.	.	.	-1.06844	4.91691e-06	down	.	.	.	-1.88006	1.82611e-13	down
LOC103858782	103858782	ADP-ribosylation factor GTPase-activating protein AGD12	GO:0005096	map04144	.	K12486	AT4G21160	Calcium-dependent ARF-type GTPase activating protein family	.	.	.	.	.	.	.	.	.	.	.	.	.	.	-1.38994	0.00138917	down	.	.	.	-1.34131	0.00781561	down	.	.	.
LOC103858804	103858804	ADP-ribosylation factor GTPase-activating protein AGD12	GO:0005096; GO:0005543; GO:0005773; GO:0005794; GO:0005886	map04144	.	K12486	AT4G21160	Calcium-dependent ARF-type GTPase activating protein family	.	.	.	.	.	.	.	.	.	.	.	.	.	.	.	.	.	.	.	.	.	.	.	.	.	.
LOC103858793	103858793	pentatricopeptide repeat-containing protein At4g21170	GO:0005515; GO:0005739; GO:0009536	.	.	.	AT4G21170	Tetratricopeptide repeat (TPR)-like superfamily protein	.	.	.	.	.	.	.	.	.	.	.	.	.	.	.	.	.	.	.	.	.	.	.	-3.63465	0.00272583	down
LOC103858834	103858834	dnaJ protein ERDJ2B	GO:0005783; GO:0005886; GO:0030176	map03060; map04141	.	K09540	AT4G21180	DnaJ / Sec63 Brl domains-containing protein	.	.	.	.	.	.	.	.	.	.	.	.	.	.	.	.	.	-1.05246	0.00418737	down	.	.	.	-2.05156	2.23485e-07	down
LOC103858819	103858819	pentatricopeptide repeat-containing protein At4g21190	GO:0005515	.	.	.	AT4G21190	Pentatricopeptide repeat (PPR) superfamily protein	.	.	-1.1649	2.13649e-07	down	-1.1649	2.13649e-07	down	-1.1649	2.13649e-07	down	-1.83169	3.65944e-16	down	.	.	.	-1.65612	0.000544187	down	.	.	.	.	.	.
LOC103858857	103858857	gibberellin 2-beta-dioxygenase 8	GO:0016491; GO:0055114	map00904; map01110	ec:1.14.11.13	K04125	AT4G21200	gibberellin 2-oxidase 8	.	.	.	.	.	.	.	.	.	.	.	.	.	.	.	.	.	.	.	.	.	.	.	.	.	.
LOC103858872	103858872	pyruvate, phosphate dikinase regulatory protein 1, chloroplastic	GO:0004672; GO:0004721; GO:0005524; GO:0009507; GO:0016772	.	ec:2.7.11.32; ec:2.7.4.27	K20115	AT4G21210	PPDK regulatory protein	.	.	.	.	.	.	.	.	-1.16346	4.54478e-12	down	.	.	.	.	.	.	.	.	.	.	.	.	.	.	.
LOC103858880	103858880	uncharacterized LOC103858880	GO:0016021	.	.	.	AT4G21215	unknown protein	.	.	-1.16675	1.71621e-05	down	-2.54881	5.03945e-23	down	-2.57322	2.3202e-23	down	-3.72081	2.61622e-47	down	.	.	.	-2.39363	1.80577e-12	down	.	.	.	-1.40786	0.000278205	down
LOC103858893	103858893	cysteine-rich receptor-like protein kinase 27	GO:0004672; GO:0005524; GO:0006468	.	.	.	AT4G21230	cysteine-rich RLK (RECEPTOR-like protein kinase) 27	.	.	-6.38699	0.00170781	down	-6.24366	0.00129448	down	-6.24366	0.00129448	down	.	.	.	.	.	.	.	.	.	.	.	.	.	.	.
LOC103858901	103858901	sulfite exporter TauE/SafE family protein 5	GO:0016021	.	.	.	AT4G21250	Sulfite exporter TauE/SafE family protein	.	.	-3.00561	3.08214e-08	down	-7.15325	7.56823e-25	down	-4.93359	6.33839e-21	down	-9.85859	1.10343e-27	down	.	.	.	.	.	.	.	.	.	.	.	.
LOC103858917	103858917	oxygen-evolving enhancer protein 3-1, chloroplastic	GO:0003729; GO:0005509; GO:0009507; GO:0009523; GO:0009534; GO:0009535; GO:0009570; GO:0009579; GO:0009654; GO:0015979; GO:0019898; GO:0031977	map00195; map01100	.	K08901	AT4G21280	photosystem II subunit QA	.	.	.	.	.	.	.	.	.	.	.	.	.	.	-2.11939	1.85059e-24	down	-2.33636	7.17668e-30	down	-2.32453	2.08029e-23	down	-1.49274	2.04961e-10	down
LOC103858936	103858936	pentatricopeptide repeat-containing protein At4g21300	GO:0005515	.	.	.	AT4G21300	Tetratricopeptide repeat (TPR)-like superfamily protein	.	.	.	.	.	.	.	.	.	.	.	.	.	.	.	.	.	.	.	.	.	.	.	.	.	.
LOC103858928	103858928	uncharacterized LOC103858928	GO:0016021	.	.	.	AT4G21310	Protein of unknown function (DUF1218)	.	.	.	.	.	.	.	.	.	.	.	.	.	.	.	.	.	.	.	.	.	.	.	.	.	.
LOC108871124	108871124	subtilisin-like protease SBT3.12	.	.	.	.	AT4G21326	subtilase 3.12	.	.	.	.	.	.	.	.	.	.	.	.	.	.	.	.	.	.	.	.	.	.	.	.	.	.
LOC103858945	103858945	transcription factor DYT1	GO:0003700; GO:0004252; GO:0005634; GO:0006355; GO:0006508; GO:0008236; GO:0043565; GO:0046983; GO:0048658	.	.	.	AT4G21330	basic helix-loop-helix (bHLH) DNA-binding superfamily protein	.	.	-7.50303	9.62385e-06	down	-7.50303	9.62385e-06	down	-7.50303	9.62385e-06	down	-6.50622	0.00013487	down	.	.	.	.	.	.	.	.	.	.	.	.
LOC103858954	103858954	transcription factor bHLH103	GO:0046983	.	.	.	AT4G21340	basic helix-loop-helix (bHLH) DNA-binding superfamily protein	.	.	.	.	.	.	.	.	.	.	.	.	.	.	.	.	.	.	.	.	.	.	.	.	.	.
LOC103858963	103858963	U-box domain-containing protein 8	GO:0004842; GO:0005488; GO:0005515; GO:0016567	.	.	.	AT4G21350	plant U-box 8	.	.	2.00094	4.83833e-23	up	2.00094	4.83833e-23	up	.	.	.	2.29855	3.53609e-30	up	1.2486	5.34092e-07	up	2.04481	7.54108e-18	up	1.92614	1.39939e-12	up	2.37714	3.01823e-19	up
LOC103858973	103858973	receptor-like serine/threonine-protein kinase SD1-8	.	.	.	.	AT4G21380	receptor kinase 3	.	.	.	.	.	.	.	.	.	.	.	.	.	.	.	.	.	.	.	.	.	.	.	.	.	.
LOC103858978	103858978	G-type lectin S-receptor-like serine/threonine-protein kinase B120	GO:0004672; GO:0005524; GO:0005886; GO:0006468; GO:0048544	.	.	.	AT4G21390	S-locus lectin protein kinase family protein	.	.	.	.	.	3.94648	1.78169e-78	up	.	.	.	3.467	3.83271e-61	up	.	.	.	2.58399	1.82047e-06	up	.	.	.	3.29183	3.65314e-08	up
LOC103858987	103858987	cysteine-rich receptor-like protein kinase 29	GO:0004672; GO:0005524; GO:0006468	.	.	.	AT4G21410	Encodes a cysteine-rich receptor-like protein kinase.	.	.	2.51463	7.42635e-14	up	2.51463	7.42635e-14	up	-1.75917	1.81022e-06	down	.	.	.	.	.	.	.	.	.	.	.	.	.	.	.
LOC103859019	103859019	uncharacterized LOC103859019	GO:0003676; GO:0004523	.	.	.	.	.	.	.	.	.	.	.	.	.	.	.	.	.	.	.	.	.	.	.	.	.	.	.	.	.	.	.
LOC103859003	103859003	lysine-specific demethylase JMJ25	.	.	ec:1.14.11.65	K15601	AT4G21430	Zinc finger, RING-type;Transcription factor jumonji/aspartyl beta-hydroxylase	.	.	-1.05048	4.67632e-08	down	-1.05048	4.67632e-08	down	-1.05048	4.67632e-08	down	-1.15722	2.69625e-09	down	.	.	.	.	.	.	.	.	.	.	.	.
LOC103859038	103859038	transcription factor MYB102	GO:0003677	.	.	K09422	AT4G21440	MYB-like 102	.	.	.	.	.	.	.	.	.	.	.	.	.	.	.	.	.	.	.	.	.	.	.	.	.	.
LOC103859048	103859048	uncharacterized LOC103859048	.	.	.	.	AT4G21445	unknown protein	.	.	-7.2457	4.27763e-05	down	-7.2457	4.27763e-05	down	-7.2457	4.27763e-05	down	-7.83609	8.00722e-06	down	-9.77357	0.00013968	down	-9.38798	0.000170077	down	.	.	.	-8.90162	0.0021035	down
LOC103859059	103859059	vesicle-associated protein 4-2	GO:0005789	.	.	.	AT4G21450	PapD-like superfamily protein	.	.	.	.	.	1.26164	5.13445e-37	up	.	.	.	1.31066	9.60732e-40	up	.	.	.	.	.	.	.	.	.	1.30368	1.18403e-26	up
LOC103859068	103859068	bifunctional riboflavin kinase/FMN phosphatase	GO:0005739; GO:0006114; GO:0008152; GO:0016311; GO:0016787; GO:0043136	map00740; map01100; map01110; map01240	ec:2.7.1.26; ec:3.1.3.102	K20884	AT4G21470	riboflavin kinase/FMN hydrolase	.	.	.	.	.	.	.	.	.	.	.	.	.	.	.	.	.	.	.	.	.	.	.	.	.	.
LOC103859077	103859077	sugar transport protein 12	GO:0005215; GO:0016020; GO:0016021; GO:0022857; GO:0022891; GO:0055085	.	.	K24193	AT4G21480	sugar transporter protein 12	.	.	.	.	.	.	.	.	1.08894	9.85843e-05	up	.	.	.	.	.	.	.	.	.	1.72461	0.00295042	up	2.20091	4.07732e-05	up
LOC103859088	103859088	uncharacterized LOC103859088	.	.	.	.	AT4G21500	unknown protein	.	.	.	.	.	.	.	.	.	.	.	.	.	.	.	.	.	.	.	.	.	.	.	.	.	.
LOC103859099	103859099	F-box protein SKIP27	GO:0005515	.	.	.	AT4G21510	F-box family protein	.	.	.	.	.	.	.	.	.	.	.	.	.	.	.	.	.	.	.	.	.	.	.	-1.36254	0.00412492	down
LOC103859109	103859109	telomerase Cajal body protein 1	GO:0005515	.	.	K23314	AT4G21520	Transducin/WD40 repeat-like superfamily protein	.	.	-1.58793	5.92937e-13	down	-1.05511	1.21248e-06	down	-1.69734	5.63376e-15	down	-1.37117	2.48853e-10	down	.	.	.	.	.	.	.	.	.	-2.62174	2.22543e-06	down
LOC103859125	103859125	anaphase-promoting complex subunit 4	GO:0005515	map04120	.	K03351	AT4G21530	Transducin/WD40 repeat-like superfamily protein	.	.	-2.1949	5.76189e-14	down	-2.1949	5.76189e-14	down	-2.1949	5.76189e-14	down	-1.80024	7.14364e-10	down	.	.	.	.	.	.	.	.	.	.	.	.
LOC103859136	103859136	B3 domain-containing transcription factor VAL3	GO:0003677	.	.	K09287	AT4G21550	VP1/ABI3-like 3	.	.	.	.	.	.	.	.	.	.	.	.	.	.	.	.	.	.	.	.	.	.	.	.	.	.
LOC103859151	103859151	vacuolar protein sorting-associated protein 28 homolog 1	GO:0000813; GO:0032509	map04144	.	K12184	AT4G05000	Vacuolar protein sorting-associated protein VPS28 family protein;(source:Araport11)	.	.	.	.	.	.	.	.	1.23289	1.74446e-22	up	1.80367	6.8126e-48	up	1.05943	6.9283e-13	up	.	.	.	1.11601	1.89572e-11	up	.	.	.
LOC103859217	103859217	retrovirus-related Pol polyprotein from transposon RE1	.	.	.	.	AT4G21570	Protein of unknown function (DUF300)	.	.	.	.	.	.	.	.	.	.	.	.	.	.	.	.	.	.	.	.	.	.	.	.	.	.
LOC103859196	103859196	BAG family molecular chaperone regulator 7	GO:0005515	.	.	.	AT5G62390	BCL-2-associated athanogene 7	.	.	.	.	.	.	.	.	-1.08259	4.02586e-10	down	.	.	.	.	.	.	.	.	.	.	.	.	.	.	.
LOC103859179	103859179	quinone oxidoreductase PIG3	GO:0003676; GO:0004519; GO:0005829; GO:0006308; GO:0016491; GO:0016788; GO:0055114	.	.	.	AT4G21580	oxidoreductase, zinc-binding dehydrogenase family protein	.	.	.	.	.	1.82027	1.11331e-104	up	.	.	.	1.75022	1.29815e-96	up	.	.	.	1.35161	1.49238e-42	up	.	.	.	1.54115	2.783e-44	up
LOC103859171	103859171	endonuclease 4	GO:0003676; GO:0004519; GO:0006308; GO:0016491; GO:0016788; GO:0055114	.	ec:3.1.30.1	K05986	AT4G21585	Encodes a putative endonuclease but no demonstrable endonuclease activity, either towards single stranded DNA or mismatches, has been seen in vitro.	.	.	-1.39027	7.34138e-11	down	-1.39027	7.34138e-11	down	-1.39027	7.34138e-11	down	-1.1904	2.92667e-08	down	.	.	.	.	.	.	.	.	.	.	.	.
LOC103859233	103859233	endonuclease 5	GO:0003676; GO:0004519; GO:0006308; GO:0016788	.	ec:3.1.30.1	K05986	AT4G21600	endonuclease 5	.	.	.	.	.	.	.	.	.	.	.	.	.	.	.	.	.	.	.	.	.	.	.	.	.	.
LOC103859242	103859242	F-box protein At1g11270	GO:0005515	.	.	.	AT1G11270	F-box and associated interaction domains-containing protein	.	.	.	.	.	.	.	.	.	.	.	.	.	.	.	.	.	.	.	.	.	.	.	.	.	.
LOC103859251	103859251	subtilisin-like protease SBT3.13	GO:0004252; GO:0006508; GO:0008236	.	.	.	AT4G21630	Subtilase family protein	.	.	.	.	.	.	.	.	.	.	.	.	.	.	.	.	.	.	.	.	.	.	.	.	.	.
LOC103859260	103859260	splicing factor 3B subunit 2	GO:0005634	map03040	.	K12829	AT4G21660	proline-rich spliceosome-associated (PSP) family protein	.	.	.	.	.	1.818	2.31059e-31	up	.	.	.	2.16872	2.57991e-44	up	1.04068	1.87155e-08	up	2.31169	1.54494e-39	up	.	.	.	1.90043	7.24927e-22	up
LOC103859271	103859271	RNA polymerase II C-terminal domain phosphatase-like 1	.	.	ec:3.1.3.16	K18998	AT4G21670	C-terminal domain phosphatase-like 1	.	.	.	.	.	.	.	.	.	.	.	.	.	.	.	.	.	.	.	.	.	.	.	.	.	.
LOC103859281	103859281	protein NRT1/ PTR FAMILY 7.2	GO:0016020; GO:0022857; GO:0055085	.	.	K26554	AT4G21680	NITRATE TRANSPORTER 1.8	.	.	1.47988	0.000572336	up	2.59927	7.65597e-11	up	2.59927	7.65597e-11	up	-1.53958	0.000174106	down	.	.	.	.	.	.	.	.	.	.	.	.
LOC103859300	103859300	uncharacterized LOC103859300	GO:0005768; GO:0005794; GO:0005802	.	.	.	AT4G21700	Protein of unknown function (DUF2921)	.	.	.	.	.	.	.	.	.	.	.	.	.	.	.	.	.	-1.18625	0.000404783	down	.	.	.	-2.15132	3.5364e-09	down
LOC108869068	108869068	F-box/LRR-repeat protein At1g48400	.	.	.	.	AT1G48400	F-box/RNI-like/FBD-like domains-containing protein;(source:Araport11)	.	.	.	.	.	.	.	.	.	.	.	.	.	.	.	.	.	.	.	.	.	.	.	.	.	.
LOC103859322	103859322	DNA-directed RNA polymerase II subunit 2	.	map03020; map03420	ec:2.7.7.6	K03010	AT4G21710	DNA-directed RNA polymerase family protein	.	.	.	.	.	.	.	.	.	.	.	.	.	.	.	.	.	.	.	.	.	.	.	.	.	.
LOC103859331	103859331	uncharacterized LOC103859331	.	.	.	.	AT4G21720	unknown protein	.	.	.	.	.	.	.	.	.	.	.	.	.	.	.	.	.	.	.	.	.	.	.	.	.	.
LOC103859347	103859347	uncharacterized LOC103859347	.	.	.	.	AT4G21740	unknown protein	.	.	.	.	.	.	.	.	.	.	.	1.83834	3.10849e-51	up	.	.	.	.	.	.	.	.	.	-1.88369	0.00165368	down
LOC103859371	103859371	replication factor A protein 1-like	.	.	.	.	AT1G52950	Nucleic acid-binding, OB-fold-like protein	.	.	.	.	.	.	.	.	.	.	.	.	.	.	.	.	.	.	.	.	.	.	.	.	.	.
LOC103864280	103864280	ATP-dependent DNA helicase PIF2-like	.	.	.	.	AT3G51700	PIF1 helicase	.	.	.	.	.	.	.	.	.	.	.	.	.	.	.	.	.	.	.	.	.	.	.	.	.	.
LOC103859363	103859363	uncharacterized LOC103859363	.	.	.	.	AT1G52950	Nucleic acid-binding, OB-fold-like protein	.	.	.	.	.	.	.	.	.	.	.	.	.	.	.	.	.	.	.	.	.	.	.	.	.	.
LOC117128395	117128395	putative F-box/kelch-repeat protein At3g24610	.	.	.	.	AT4G36840	Galactose oxidase/kelch repeat superfamily protein	.	.	.	.	.	.	.	.	.	.	.	.	.	.	.	.	.	.	.	.	.	.	.	.	.	.
LOC103859394	103859394	CRIB domain-containing protein RIC11	.	.	.	.	AT4G21745	PAK-box/P21-Rho-binding family protein	.	.	.	.	.	.	.	.	.	.	.	.	.	.	.	.	.	.	.	.	.	.	.	.	.	.
LOC103859403	103859403	homeobox-leucine zipper protein MERISTEM L1	GO:0000981; GO:0003677; GO:0006355; GO:0008289; GO:0043565	.	.	K09338	AT4G21750	Encodes a homeobox protein similar to GL2. It is expressed in both the apical and basal daughter cells of the zygote as well as their progeny. Expression is detected starting the two-celled stage of embryo development and is later restricted to the outermost, epidermal cell layer from its inception. Its promoter is highly modular with each region contributing to specific aspects of the gene's spa…	.	.	-1.41709	1.02864e-08	down	-1.41709	1.02864e-08	down	-1.41709	1.02864e-08	down	.	.	.	.	.	.	.	.	.	.	.	.	.	.	.
LOC103859429	103859429	beta-glucosidase 47	GO:0004553; GO:0005975	map00460; map00500; map00999; map01100; map01110	ec:3.2.1.21	K05350	AT4G21760	beta-glucosidase 47;(source:Araport11)	.	.	.	.	.	.	.	.	.	.	.	.	.	.	.	.	.	.	.	.	.	.	.	.	.	.
LOC103859419	103859419	RNA pseudouridine synthase 6, chloroplastic	GO:0001522; GO:0003723; GO:0009451; GO:0009982	.	.	.	AT4G21770	Pseudouridine synthase family protein	.	.	-1.0136	1.40042e-13	down	-2.50278	7.28248e-72	down	-1.28083	1.45542e-21	down	-3.02917	2.15768e-96	down	.	.	.	-1.5927	1.43831e-07	down	-1.09157	0.00310724	down	.	.	.
LOC103859449	103859449	uncharacterized LOC103859449	.	.	.	.	AT4G21780	hypothetical protein;(source:Araport11)	.	.	.	.	.	.	.	.	.	.	.	.	.	.	.	.	.	.	.	.	.	.	.	.	.	.
LOC103859460	103859460	tobamovirus multiplication protein 1	.	.	.	.	AT4G21790	tobamovirus multiplication 1	.	.	.	.	.	.	.	.	.	.	.	.	.	.	.	.	.	.	.	.	.	.	.	.	.	.
LOC103859471	103859471	tobamovirus multiplication protein 1	.	.	.	.	AT4G21790	tobamovirus multiplication 1	.	.	.	.	.	.	.	.	.	.	.	.	.	.	.	.	.	.	.	.	.	.	.	.	.	.
LOC103859490	103859490	GPN-loop GTPase QQT2	GO:0003924	.	.	K24104	AT4G21800	P-loop containing nucleoside triphosphate hydrolases superfamily protein	.	.	-1.06491	2.50814e-15	down	-1.06491	2.50814e-15	down	.	.	.	.	.	.	.	.	.	.	.	.	.	.	.	.	.	.
LOC103859481	103859481	derlin-2.1	GO:0004252; GO:0016021	map04141	.	K13989	AT4G21810	DERLIN-2.1	.	.	.	.	.	2.07501	4.77121e-79	up	.	.	.	1.78044	2.99119e-58	up	.	.	.	.	.	.	.	.	.	.	.	.
LOC103859500	103859500	abnormal spindle-like microcephaly-associated protein homolog	GO:0005488; GO:0005515; GO:0007051	.	.	K16743	AT4G21820	binding / calmodulin binding protein;(source:Araport11)	.	.	-1.39411	1.08012e-14	down	-4.7665	2.16336e-125	down	.	.	.	-3.0937	2.85434e-62	down	-2.13987	2.08475e-05	down	-2.47159	3.77523e-07	down	-3.11709	1.63425e-08	down	-4.63158	7.90254e-18	down
LOC103859533	103859533	15.4 kDa class V heat shock protein	.	map04141	.	K13993	AT4G21870	HSP20-like chaperones superfamily protein	.	.	.	.	.	3.17912	2.52297e-30	up	-1.82777	1.64447e-09	down	4.29591	1.51214e-57	up	-2.20344	2.25408e-06	down	3.97831	6.07211e-21	up	.	.	.	6.72201	8.64805e-46	up
LOC103859523	103859523	peptide methionine sulfoxide reductase B5	GO:0006979; GO:0016671; GO:0030091; GO:0033743; GO:0055114	.	ec:1.8.4.12	K07305	AT4G21860	2-Cys methionine sulfoxide reductase.	.	.	.	.	.	.	.	.	.	.	.	.	.	.	-1.76418	1.29794e-09	down	-2.57847	7.48381e-20	down	-1.91306	5.59465e-09	down	-1.91968	2.29841e-09	down
LOC103859553	103859553	pentatricopeptide repeat-containing protein At4g21880, mitochondrial	GO:0005515	.	.	.	AT4G21880	Pentatricopeptide repeat (PPR) superfamily protein	.	.	-1.37211	1.48923e-13	down	.	.	.	-1.43127	3.95545e-15	down	.	.	.	.	.	.	.	.	.	.	.	.	.	.	.
LOC103859539	103859539	zinc finger MYND domain-containing protein 15	.	.	.	K24081	AT4G21890	unknown protein	.	.	.	.	.	.	.	.	.	.	.	-1.30311	0.00217296	down	.	.	.	.	.	.	-28.3751	8.56441e-20	down	-20.9527	1.87917e-11	down
LOC103859584	103859584	uncharacterized LOC103859584	.	.	.	.	AT4G21895	DNA binding protein;(source:Araport11)	.	.	3.41617	0.000263683	up	.	.	.	2.5371	0.00475054	up	3.60495	1.83117e-05	up	.	.	.	.	.	.	7.40571	0.00110986	up	7.26223	0.00077414	up
LOC103859566	103859566	uncharacterized LOC103859566	.	.	.	.	AT4G21895	DNA binding protein;(source:Araport11)	.	.	.	.	.	.	.	.	.	.	.	.	.	.	.	.	.	.	.	.	.	.	.	.	.	.
LOC103859603	103859603	proteinaceous RNase P 3	GO:0005515; GO:0015297; GO:0016020; GO:0042910; GO:0055085	.	ec:3.1.26.5	K18213	AT4G21900	proteinaceous RNase P 3	.	.	-1.26969	4.56744e-15	down	-1.26969	4.56744e-15	down	.	.	.	-1.66598	2.0028e-24	down	.	.	.	.	.	.	.	.	.	-2.99464	4.00669e-09	down
LOC103859612	103859612	uncharacterized LOC103859612	.	.	.	.	AT4G21902	unknown protein	.	.	.	.	.	.	.	.	.	.	.	.	.	.	.	.	.	.	.	.	.	.	.	.	.	.
LOC103859622	103859622	protein DETOXIFICATION 39	GO:0015297; GO:0016020; GO:0042910; GO:0055085	.	.	K03327	AT4G21910	MATE efflux family protein	.	.	.	.	.	.	.	.	1.475	0.00143501	up	-1.58885	0.000795349	down	.	.	.	.	.	.	.	.	.	.	.	.
LOC103859632	103859632	uncharacterized LOC103859632	.	.	.	.	AT4G21930	Protein of unknown function, DUF584	.	.	-2.28649	0.000317399	down	-2.28649	0.000317399	down	-2.28649	0.000317399	down	-1.74276	0.00684692	down	.	.	.	.	.	.	.	.	.	.	.	.
LOC103859640	103859640	calcium-dependent protein kinase 15	GO:0004672; GO:0005509; GO:0005524; GO:0006468	map04626	ec:2.7.11.1	K13412	AT4G21940	calcium-dependent protein kinase 15	.	.	-1.66597	8.18241e-09	down	-1.66597	8.18241e-09	down	-1.66597	8.18241e-09	down	.	.	.	.	.	.	.	.	.	.	.	.	.	.	.
LOC103859651	103859651	peroxidase 42	GO:0004601; GO:0006979; GO:0009505; GO:0020037; GO:0042744; GO:0055114	map00940; map01100; map01110	ec:1.11.1.7	K00430	AT4G21960	Peroxidase superfamily protein	.	.	.	.	.	.	.	.	.	.	.	-1.67533	1.4061e-14	down	.	.	.	-2.67852	6.38122e-260	down	.	.	.	-2.26786	1.71002e-149	down
LOC103859660	103859660	uncharacterized LOC103859660	.	.	.	.	AT4G21970	Protein of unknown function, DUF584	.	.	1.29138	6.78295e-26	up	-1.71048	2.81269e-39	down	1.78665	2.07037e-47	up	.	.	.	.	.	.	-2.70963	9.34433e-12	down	.	.	.	-1.67851	0.000247231	down
LOC103859686	103859686	autophagy-related protein 8a	GO:0005874; GO:0006914; GO:0016020	map04136	.	K08341	AT4G21980	Ubiquitin-like superfamily protein	.	.	1.16478	3.2462e-17	up	2.51028	6.47366e-79	up	1.8077	1.87508e-40	up	2.75654	3.28297e-94	up	.	.	.	1.51498	8.6393e-23	up	1.13543	2.14315e-10	up	2.06972	1.17227e-33	up
LOC103859677	103859677	5'-adenylylsulfate reductase 3, chloroplastic	GO:0003824; GO:0016671; GO:0019419; GO:0045454; GO:0055114	map00920; map01100	ec:1.8.4.9	K05907	AT4G21990	APS reductase 3	.	.	.	.	.	3.92803	2.94766e-83	up	-1.249	4.43973e-09	down	3.68839	1.18419e-73	up	.	.	.	.	.	.	-2.10878	1.19925e-17	down	-1.52857	5.51589e-10	down
LOC103859696	103859696	uncharacterized LOC103859696	.	.	.	.	AT4G22000	unknown protein	.	.	.	.	.	.	.	.	.	.	.	.	.	.	.	.	.	.	.	.	.	.	.	.	.	.
LOC103859705	103859705	L-ascorbate oxidase homolog	GO:0005507; GO:0009506; GO:0016491; GO:0055114	.	.	.	AT4G22010	SKU5 similar 4	.	.	-2.21587	1.42578e-53	down	-5.7707	0	down	-2.65001	2.0351e-76	down	-7.47707	0	down	-3.94327	0.000149724	down	-5.34109	7.13828e-08	down	-3.43832	0.00483496	down	-6.85871	5.15433e-10	down
LOC103864309	103864309	glycine-rich cell wall structural protein 1	.	.	.	.	.	.	.	.	.	.	.	.	.	.	.	.	.	.	.	.	.	.	.	.	.	.	.	.	.	.	.	.
LOC103859716	103859716	probable WRKY transcription factor 31	GO:0003700; GO:0006355; GO:0043565	.	.	.	AT4G22070	member of WRKY Transcription Factor; Group II-b	.	.	.	.	.	.	.	.	1.455	4.44636e-08	up	2.12023	1.47933e-16	up	.	.	.	.	.	.	.	.	.	.	.	.
LOC117133453	117133453	uncharacterized LOC117133453	.	.	.	.	.	.	.	.	.	.	.	.	.	.	.	.	.	.	.	.	.	.	.	.	.	.	.	.	.	.	.	.
LOC103859732	103859732	probable pectate lyase 16	.	map00040; map01100	ec:4.2.2.2	K01728	AT4G22080	root hair specific 14	.	.	.	.	.	.	.	.	1.84654	0.00333668	up	.	.	.	.	.	.	.	.	.	.	.	.	.	.	.
LOC103859740	103859740	putative defensin-like protein 234	.	.	.	.	AT4G22105	SCR-like 26	.	.	.	.	.	.	.	.	.	.	.	.	.	.	.	.	.	.	.	.	.	.	.	.	.	.
LOC103859746	103859746	alcohol dehydrogenase-like 5	GO:0008270; GO:0016491; GO:0055114	map00010; map00071; map00350; map00620; map01100; map01110; map01200	ec:1.1.1.1; ec:1.1.1.284	K00121	AT4G22110	GroES-like zinc-binding dehydrogenase family protein	.	.	.	.	.	.	.	.	.	.	.	.	.	.	.	.	.	.	.	.	.	.	.	.	.	.
LOC103859757	103859757	calcium permeable stress-gated cation channel 1	GO:0016020	.	.	K21989	AT4G22120	ERD (early-responsive to dehydration stress) family protein	.	.	.	.	.	-3.69591	8.75767e-36	down	.	.	.	-3.36613	1.4551e-30	down	-1.91648	0.0021315	down	-2.77554	2.12832e-06	down	-2.31264	0.000956237	down	-3.85561	3.2032e-09	down
LOC103859768	103859768	replication protein A 70 kDa DNA-binding subunit A	.	.	.	.	AT1G52950	Nucleic acid-binding, OB-fold-like protein	.	.	.	.	.	.	.	.	.	.	.	.	.	.	.	.	.	.	.	.	.	.	.	.	.	.
LOC103859802	103859802	protein STRUBBELIG-RECEPTOR FAMILY 8	GO:0004672; GO:0005515; GO:0005524; GO:0005886; GO:0006468	.	.	.	AT4G22130	STRUBBELIG-receptor family 8	.	.	.	.	.	-4.31128	2.97089e-49	down	.	.	.	-4.48527	1.23418e-51	down	.	.	.	-6.28027	5.57827e-06	down	.	.	.	-13.1899	5.6223e-10	down
LOC103859811	103859811	chromatin remodeling protein EBS	GO:0003682	.	.	K25868	AT4G22140	PHD finger family protein / bromo-adjacent homology (BAH) domain-containing protein	.	.	.	.	.	.	.	.	.	.	.	.	.	.	.	.	.	.	.	.	.	.	.	.	.	.
LOC103859821	103859821	plant UBX domain-containing protein 3	GO:0005515	map04141	.	K14012	AT4G22150	plant UBX domain-containing protein 3	.	.	-1.19102	3.51337e-08	down	-1.19102	3.51337e-08	down	-1.19102	3.51337e-08	down	.	.	.	.	.	.	-2.35563	8.6874e-06	down	.	.	.	.	.	.
LOC103859832	103859832	uncharacterized protein At4g22160	.	.	.	.	AT4G22160	unknown protein	.	.	-2.10003	4.16444e-11	down	-2.10003	4.16444e-11	down	-2.10003	4.16444e-11	down	-1.89388	3.00139e-09	down	.	.	.	-2.38786	0.00266395	down	.	.	.	.	.	.
LOC103859842	103859842	putative F-box protein At4g22180	GO:0005515	.	.	.	AT4G22180	F-box family protein with a domain of unknown function (DUF295)	.	.	.	.	.	.	.	.	.	.	.	.	.	.	.	.	.	.	.	.	.	.	.	.	.	.
LOC103859850	103859850	putative cysteine-rich receptor-like protein kinase 20	GO:0004672; GO:0005524; GO:0006468	.	.	.	AT4G23310	Encodes a cysteine-rich receptor-like protein kinase.	.	.	.	.	.	.	.	.	.	.	.	.	.	.	.	.	.	.	.	.	.	.	.	.	.	.
LOC103864330	103864330	putative F-box protein At4g22170	GO:0005515	.	.	.	AT4G22180	F-box family protein with a domain of unknown function (DUF295)	.	.	.	.	.	.	.	.	.	.	.	.	.	.	.	.	.	.	.	.	.	.	.	.	.	.
LOC103859860	103859860	uncharacterized LOC103859860	.	.	.	.	AT4G22190	unknown protein	.	.	.	.	.	.	.	.	.	.	.	.	.	.	.	.	.	.	.	.	.	.	.	.	.	.
LOC103859869	103859869	potassium channel AKT2/3	GO:0005216; GO:0005249; GO:0005515; GO:0005789; GO:0006811; GO:0006813; GO:0009506; GO:0009737; GO:0016020; GO:0042391; GO:0042802; GO:0055085	.	.	K21867	AT4G22200	potassium transport 2/3	.	.	-1.53565	6.47105e-23	down	-1.53565	6.47105e-23	down	.	.	.	-1.48186	1.61019e-21	down	.	.	.	-2.27361	2.32326e-18	down	.	.	.	-1.53115	2.47329e-07	down
LOC103859883	103859883	iron-sulfur cluster assembly protein 1	GO:0005506; GO:0016226; GO:0051536	.	.	K22068	AT4G22220	SufE/NifU family protein	.	.	.	.	.	.	.	.	.	.	.	.	.	.	.	.	.	.	.	.	.	.	.	.	.	.
LOC103859892	103859892	plastid lipid-associated protein 2, chloroplastic-like	GO:0005739; GO:0009507; GO:0009534; GO:0009535; GO:0009536; GO:0009579; GO:0010287; GO:0031977	.	.	.	AT4G22240	Plastid-lipid associated protein PAP / fibrillin family protein	.	.	.	.	.	.	.	.	.	.	.	.	.	.	-1.18475	7.25418e-12	down	-1.64784	1.26965e-22	down	-2.07836	4.13297e-28	down	-1.0832	1.80854e-08	down
LOC103859901	103859901	uncharacterized LOC103859901	.	.	.	.	AT4G22250	RING/U-box superfamily protein	.	.	.	.	.	.	.	.	.	.	.	.	.	.	.	.	.	.	.	.	.	.	.	.	.	.
LOC103859909	103859909	ubiquinol oxidase 4, chloroplastic/chromoplastic	GO:0009579; GO:0009657; GO:0009916; GO:0016117; GO:0055114	.	ec:1.10.3.11	K17893	AT4G22260	Alternative oxidase family protein	.	.	.	.	.	.	.	.	.	.	.	.	.	.	.	.	.	.	.	.	.	.	.	.	.	.
LOC103864347	103864347	protein KRI1	.	.	.	.	AT3G57587	Ta11-like non-LTR retrotransposon;(source:Araport11)	.	.	.	.	.	.	.	.	.	.	.	-5.82859	0.00118461	down	.	.	.	.	.	.	.	.	.	.	.	.
LOC103859918	103859918	uncharacterized LOC103859918	.	.	.	.	AT4G22270	Protein of unknown function (DUF3537)	.	.	.	.	.	.	.	.	.	.	.	.	.	.	1.49113	2.1555e-06	up	.	.	.	.	.	.	.	.	.
LOC103859930	103859930	uncharacterized membrane protein At1g16860	GO:0016021	.	.	.	AT4G22290	Ubiquitin-specific protease family C19-related protein	.	.	.	.	.	.	.	.	.	.	.	.	.	.	.	.	.	.	.	.	.	.	.	.	.	.
LOC103859971	103859971	mitochondrial pyruvate carrier 4	GO:0005743; GO:0006850	.	.	K22139	AT4G22310	Uncharacterised protein family (UPF0041)	.	.	-1.67218	2.16363e-10	down	-1.67218	2.16363e-10	down	-1.67218	2.16363e-10	down	-1.24811	1.29291e-06	down	.	.	.	.	.	.	.	.	.	.	.	.
LOC103859955	103859955	mitochondrial pyruvate carrier 4	GO:0005743; GO:0006850	.	.	K22139	AT4G22310	Uncharacterised protein family (UPF0041)	.	.	1.3891	0.00361221	up	1.3891	0.00361221	up	1.3891	0.00361221	up	1.92909	3.8596e-05	up	.	.	.	.	.	.	.	.	.	.	.	.
LOC103859949	103859949	uncharacterized LOC103859949	.	.	.	.	AT4G22320	unknown protein	.	.	.	.	.	.	.	.	.	.	.	.	.	.	.	.	.	.	.	.	.	.	.	.	.	.
LOC103859941	103859941	alkaline ceramidase	.	map00600; map01100	.	K04711	AT4G22330	Alkaline phytoceramidase (aPHC)	.	.	.	.	.	.	.	.	.	.	.	1.33388	3.87935e-29	up	.	.	.	.	.	.	.	.	.	1.5906	9.44285e-17	up
LOC103859981	103859981	phosphatidate cytidylyltransferase 2	.	map00564; map01100; map01110; map04070	ec:2.7.7.41	K00981	AT4G22340	cytidinediphosphate diacylglycerol synthase 2	.	.	.	.	.	.	.	.	.	.	.	1.41106	1.66197e-05	up	.	.	.	.	.	.	.	.	.	.	.	.
LOC103859993	103859993	U4/U6.U5 tri-snRNP-associated protein 2	GO:0008270; GO:0016579; GO:0036459	map03040	.	K12847	AT4G22350	Ubiquitin C-terminal hydrolases superfamily protein	.	.	.	.	.	1.0345	2.03334e-24	up	.	.	.	1.62888	6.50107e-60	up	.	.	.	1.16703	1.53524e-05	up	.	.	.	.	.	.
LOC103860027	103860027	uncharacterized LOC103860027	GO:0005515	.	.	.	AT4G22360	SWIB complex BAF60b domain-containing protein	.	.	.	.	.	.	.	.	.	.	.	1.28666	9.02192e-15	up	.	.	.	-1.43977	0.000717339	down	.	.	.	-2.84979	1.25999e-09	down
LOC103860017	103860017	uncharacterized LOC103860017	.	.	.	.	AT4G22370	transmembrane protein;(source:Araport11)	.	.	.	.	.	.	.	.	.	.	.	.	.	.	.	.	.	.	.	.	.	.	.	.	.	.
LOC103860007	103860007	NHP2-like protein 1	GO:0003723; GO:0005634; GO:0005730; GO:0005840; GO:0042254; GO:1990904	map03008; map03040	.	K12845	AT5G20160	Ribosomal protein L7Ae/L30e/S12e/Gadd45 family protein	.	.	.	.	.	.	.	.	.	.	.	.	.	.	.	.	.	.	.	.	.	.	.	.	.	.
LOC103860037	103860037	ER membrane protein complex subunit 3	GO:0016020	.	.	K23564	AT4G12590	Protein of unknown function DUF106, transmembrane	.	.	.	.	.	.	.	.	.	.	.	.	.	.	.	.	.	.	.	.	.	.	.	.	.	.
LOC117126618	117126618	putative nuclease HARBI1	.	.	.	.	AT2G13770	CONTAINS InterPro DOMAIN/s: Putative harbinger transposase-derived nuclease (InterPro:IPR006912)	.	.	.	.	.	.	.	.	.	.	.	.	.	.	.	.	.	.	.	.	.	.	.	.	.	.
LOC103860046	103860046	putative F-box protein At1g53360	GO:0005515	.	.	.	AT1G53360	F-box/associated interaction domain protein;(source:Araport11)	.	.	.	.	.	.	.	.	.	.	.	.	.	.	.	.	.	.	.	.	.	.	.	.	.	.
LOC103860068	103860068	putative lipid-binding protein AIR1	.	.	.	.	AT4G22460	Bifunctional inhibitor/lipid-transfer protein/seed storage 2S albumin superfamily protein	.	.	-5.84304	0.00257685	down	-5.84304	0.00257685	down	-5.84304	0.00257685	down	-7.0116	0.000219327	down	.	.	.	.	.	.	.	.	.	.	.	.
LOC117126630	117126630	acanthoscurrin-2-like	.	.	.	.	AT4G22475	transmembrane protein;(source:Araport11)	.	.	.	.	.	.	.	.	.	.	.	.	.	.	.	.	.	.	.	.	.	.	.	.	.	.
LOC103860087	103860087	36.4 kDa proline-rich protein	.	.	.	.	AT4G22485	Bifunctional inhibitor/lipid-transfer protein/seed storage 2S albumin superfamily protein	.	.	.	.	.	.	.	.	.	.	.	.	.	.	.	.	.	.	.	.	.	.	.	.	.	.
LOC103864369	103864369	uncharacterized protein At4g02000-like	.	.	.	.	AT2G17905	Ta11-like non-LTR retrotransposon;(source:Araport11)	.	.	.	.	.	.	.	.	.	.	.	.	.	.	.	.	.	.	.	.	.	.	.	.	.	.
LOC103864388	103864388	uncharacterized LOC103864388	GO:0003676; GO:0004523	.	.	.	AT4G29090	Ribonuclease H-like superfamily protein	.	.	.	.	.	.	.	.	.	.	.	.	.	.	.	.	.	.	.	.	.	.	.	.	.	.
LOC103860102	103860102	putative lipid-binding protein AIR1	.	.	.	.	AT4G22520	Bifunctional inhibitor/lipid-transfer protein/seed storage 2S albumin superfamily protein	.	.	.	.	.	.	.	.	.	.	.	.	.	.	.	.	.	.	.	.	.	.	.	.	.	.
LOC103860110	103860110	putative methyltransferase DDB_G0268948	GO:0005634; GO:0005737; GO:0005829; GO:0008152; GO:0008168	.	.	.	AT4G22530	S-adenosyl-L-methionine-dependent methyltransferases superfamily protein;(source:Araport11)	.	.	.	.	.	3.63745	2.0021e-207	up	.	.	.	3.04923	1.06568e-147	up	.	.	.	1.45713	1.40791e-14	up	.	.	.	2.29359	6.39538e-28	up
LOC103860119	103860119	oxysterol-binding protein-related protein 2A	GO:0008289	.	.	K20456	AT4G22540	OSBP(oxysterol binding protein)-related protein 2A;(source:Araport11)	.	.	-1.33778	0.000106528	down	.	.	.	.	.	.	.	.	.	-1.38284	1.76544e-14	down	-1.1569	1.26462e-10	down	-1.70265	2.31093e-17	down	.	.	.
LOC103860145	103860145	probable lipid phosphate phosphatase beta	.	.	.	K22904	AT4G22550	Phosphatidic acid phosphatase (PAP2) family protein	.	.	.	.	.	.	.	.	.	.	.	.	.	.	.	.	.	.	.	.	.	.	.	.	.	.
LOC103860154	103860154	probable xyloglucan galactosyltransferase GT19	.	.	.	.	AT4G22580	Exostosin family protein	.	.	.	.	.	-1.71956	1.53105e-28	down	-1.29898	1.00433e-16	down	-2.02566	6.51388e-39	down	.	.	.	-1.59511	3.36148e-11	down	.	.	.	-2.11486	2.50029e-15	down
LOC103860163	103860163	probable trehalose-phosphate phosphatase G	GO:0003824; GO:0005992	map00500; map01100; map01110	ec:3.1.3.12	K01087	AT4G22590	Haloacid dehalogenase-like hydrolase (HAD) superfamily protein	.	.	.	.	.	.	.	.	.	.	.	1.35986	1.35022e-06	up	.	.	.	.	.	.	.	.	.	1.91358	0.00318342	up
LOC103860173	103860173	protein INAPERTURATE POLLEN1	GO:0006351; GO:0043565	.	.	.	AT4G22600	unknown protein	.	.	.	.	.	.	.	.	.	.	.	2.23306	0.00755083	up	.	.	.	1.57975	0.00424219	up	.	.	.	.	.	.
LOC103860183	103860183	auxin-responsive protein SAUR36	GO:0009733	map04075	.	K14488	AT4G22620	SAUR-like auxin-responsive protein family	.	.	.	.	.	.	.	.	.	.	.	1.35012	0.00687778	up	-9.29509	0.000122473	down	.	.	.	-8.44982	0.00375205	down	-8.04026	0.00350208	down
LOC103860190	103860190	uncharacterized LOC103860190	.	.	.	.	AT4G22640	LTPG protein	.	.	.	.	.	.	.	.	.	.	.	.	.	.	.	.	.	.	.	.	.	.	.	.	.	.
LOC103860206	103860206	FAM10 family protein At4g22670	GO:0005515; GO:0046983	.	.	K09560	AT3G17880	tetraticopeptide domain-containing thioredoxin	.	.	1.03277	1.68224e-30	up	2.73005	1.53674e-212	up	1.16616	8.07362e-39	up	2.95715	1.01928e-248	up	1.21513	5.06511e-30	up	1.72314	2.41383e-60	up	1.18771	4.57092e-23	up	1.83254	7.93449e-55	up
LOC103860229	103860229	uncharacterized LOC103860229	.	.	.	.	.	.	.	.	.	.	.	.	.	.	.	.	.	.	.	.	.	.	.	.	.	.	.	.	.	.	.	.
LOC103860220	103860220	protein ODORANT1	GO:0003677	.	.	K09422	AT4G22680	myb domain protein 85	.	.	.	.	.	.	.	.	.	.	.	.	.	.	.	.	.	-8.29376	0.000242409	down	.	.	.	-7.71828	0.00348204	down
LOC103860234	103860234	flavonoid 3'-monooxygenase CYP75B137	GO:0005506; GO:0016705; GO:0020037; GO:0055114	.	.	.	AT4G22690	cytochrome P450, family 706, subfamily A, polypeptide 1	.	.	1.07188	6.84011e-07	up	1.07188	6.84011e-07	up	1.07188	6.84011e-07	up	1.654	6.70766e-15	up	.	.	.	1.45861	1.5459e-27	up	.	.	.	2.23662	6.79518e-51	up
LOC103860235	103860235	probable tRNA N6-adenosine threonylcarbamoyltransferase	GO:0000408; GO:0002949	.	ec:2.3.1.234	K01409	AT4G22720	Actin-like ATPase superfamily protein	.	.	-1.26734	3.75847e-14	down	.	.	.	-1.27344	1.43969e-14	down	-1.53062	1.79133e-20	down	.	.	.	.	.	.	.	.	.	-1.47841	0.00377251	down
LOC103860236	103860236	somatic embryogenesis receptor kinase 4	GO:0004672; GO:0005515; GO:0005524; GO:0005886; GO:0006468	.	.	.	AT4G22730	Leucine-rich repeat protein kinase family protein	.	.	-1.41991	1.26001e-12	down	-1.18879	1.34409e-09	down	-2.11245	1.5592e-27	down	-2.01675	3.27063e-24	down	.	.	.	.	.	.	.	.	.	-9.72313	2.43729e-08	down
LOC103860240	103860240	jacalin-related lectin 45	GO:0030246	.	.	.	AT5G46000	Mannose-binding lectin superfamily protein	.	.	.	.	.	.	.	.	.	.	.	.	.	.	.	.	.	.	.	.	.	.	.	.	.	.
LOC103860252	103860252	jacalin-related lectin 45	GO:0030246	.	.	.	AT5G46000	Mannose-binding lectin superfamily protein	.	.	.	.	.	.	.	.	.	.	.	.	.	.	.	.	.	.	.	.	.	.	.	.	.	.
LOC103860303	103860303	uncharacterized LOC103860303	.	.	.	.	AT4G22740	glycine-rich protein	.	.	.	.	.	.	.	.	.	.	.	.	.	.	.	.	.	.	.	.	.	.	.	.	.	.
LOC103860273	103860273	probable protein S-acyltransferase 13	GO:0016409	.	ec:2.3.1.225	K20028	AT4G22750	DHHC-type zinc finger family protein	.	.	.	.	.	.	.	.	.	.	.	.	.	.	.	.	.	-1.87458	1.91284e-06	down	.	.	.	.	.	.
LOC103860261	103860261	methylsterol monooxygenase 1-3	GO:0000254; GO:0005506; GO:0005783; GO:0008610; GO:0016126; GO:0016491; GO:0055114	map00100; map01100; map01110	ec:1.14.18.10	K14423	AT4G22755	Encodes a member of the SMO1 family of sterol 4alpha-methyl oxidases. In general, the expression of SMO1-3 is weaker than SMO1-1 and SMO1-2 suggesting that the three SMO1 genes play redundant as well as specific roles in embryo and root development with SMO1-3 playing a less important role than SMO1-1 and SMO1-2.	.	.	-1.54734	1.58678e-10	down	-1.54734	1.58678e-10	down	-1.54734	1.58678e-10	down	.	.	.	-1.10431	1.67925e-06	down	-1.9038	4.8918e-18	down	-1.10273	2.80312e-05	down	.	.	.
LOC103860313	103860313	methylsterol monooxygenase 1-2	.	map00100; map01100; map01110	ec:1.14.18.10	K14423	AT4G22756	sterol C4-methyl oxidase 1-2	.	.	.	.	.	.	.	.	.	.	.	.	.	.	.	.	.	.	.	.	-1.04969	0.000138591	down	.	.	.
LOC103860338	103860338	pentatricopeptide repeat-containing protein At4g22760	GO:0005515	.	.	.	AT4G22760	Tetratricopeptide repeat (TPR)-like superfamily protein	.	.	.	.	.	.	.	.	.	.	.	.	.	.	.	.	.	.	.	.	.	.	.	.	.	.
LOC103860329	103860329	AT-hook motif nuclear-localized protein 2	GO:0003680	.	.	.	AT4G22770	AT hook motif DNA-binding family protein;(source:Araport11)	.	.	1.86201	3.01152e-10	up	1.86201	3.01152e-10	up	1.86201	3.01152e-10	up	1.45504	1.252e-06	up	.	.	.	.	.	.	.	.	.	.	.	.
LOC103860350	103860350	ACT domain-containing protein ACR7	GO:0003676; GO:0004523	.	.	.	AT4G22780	Member of a family of ACT domain containing proteins . ACT domains are involved in amino acid binding .	.	.	.	.	.	.	.	.	-1.32242	0.000231536	down	-1.17831	0.000793881	down	.	.	.	.	.	.	.	.	.	.	.	.
LOC103860361	103860361	protein DETOXIFICATION 56	GO:0015297; GO:0016020; GO:0042910; GO:0055085	.	.	K03327	AT4G22790	MATE efflux family protein	.	.	1.26447	0.00698332	up	-1.22433	0.00781874	down	1.38285	0.00270313	up	.	.	.	.	.	.	.	.	.	.	.	.	-9.33541	3.346e-08	down
LOC103860371	103860371	AT-hook motif nuclear-localized protein 24	.	.	.	.	AT4G22810	Predicted AT-hook DNA-binding family protein	.	.	.	.	.	.	.	.	.	.	.	.	.	.	.	.	.	.	.	.	.	.	.	.	.	.
LOC103860381	103860381	ycf49-like protein	.	.	.	.	AT4G22830	unknown protein	.	.	1.2264	9.92422e-08	up	1.2264	9.92422e-08	up	1.2264	9.92422e-08	up	.	.	.	.	.	.	1.23163	0.00549499	up	.	.	.	.	.	.
LOC103860389	103860389	uncharacterized LOC103860389	GO:0005819; GO:0005874; GO:0016021; GO:0032147; GO:0060236	.	.	.	AT4G22850	SNARE associated Golgi protein family	.	.	.	.	.	.	.	.	.	.	.	.	.	.	.	.	.	.	.	.	.	.	.	.	.	.
LOC103860405	103860405	protein TPX2	GO:0005819; GO:0005874; GO:0032147; GO:0060236	.	.	.	AT4G22860	Cell cycle regulated microtubule associated protein	.	.	-2.1657	0.0015282	down	-2.1657	0.0015282	down	-2.1657	0.0015282	down	-7.18011	1.44386e-07	down	.	.	.	.	.	.	.	.	.	.	.	.
LOC103860424	103860424	leucoanthocyanidin dioxygenase	GO:0016491; GO:0055114	map00941; map01100; map01110	ec:1.14.20.4	K05277	AT4G22880	encodes leucoanthocyanidin dioxygenase, which is involved in proanthocyanin biosynthesis. Mutant analysis suggests that this gene is also involved in vacuole formation.	.	.	-3.96318	0.00415346	down	-3.96318	0.00415346	down	-3.96318	0.00415346	down	-8.21846	2.22358e-06	down	.	.	.	.	.	.	.	.	.	.	.	.
LOC103860435	103860435	PGR5-like protein 1A, chloroplastic	GO:0009535; GO:0009773; GO:0016730	.	.	.	AT4G22890	PGR5-LIKE A	.	.	.	.	.	-2.03241	2.35485e-32	down	.	.	.	-1.50694	1.43016e-18	down	-1.01099	6.4035e-08	down	-2.02676	8.66779e-30	down	-1.31043	2.84888e-10	down	-1.26864	5.17482e-10	down
LOC103860460	103860460	protein FIZZY-RELATED 2	GO:0005515; GO:0010997; GO:0097027; GO:1904668	map04120	.	K03364	AT4G22910	FIZZY-related 2	.	.	.	.	.	.	.	.	.	.	.	.	.	.	.	.	.	.	.	.	.	.	.	.	.	.
NYE1	103860469	magnesium dechelatase SGR1, chloroplastic	GO:0004672; GO:0004713; GO:0005524; GO:0006468	map00860; map01110	ec:4.99.1.10	K22013	AT4G22920	Similar to the tomato senescence-inducible chloroplast stay-green protein 1. It is upregulated during maximal senescence in the Arabidopsis life cycle, especially in senescent leaves. Acts antagonistically with SGR2 to balance chlorophyll catabolism in chloroplasts with the dismantling and remobilizing of other cellular components in senescing leaf cells.	.	.	1.18361	0.00280722	up	-1.90987	7.39043e-07	down	1.40589	0.0002731	up	-2.90743	6.38965e-12	down	.	.	.	.	.	.	.	.	.	.	.	.
LOC103860492	103860492	putative receptor-like protein kinase At4g00960	.	.	.	.	AT4G23190	cysteine-rich RLK (RECEPTOR-like protein kinase) 11	.	.	.	.	.	.	.	.	.	.	.	.	.	.	.	.	.	.	.	.	.	.	.	.	.	.
LOC103860566	103860566	cysteine-rich receptor-like protein kinase 11	.	.	.	.	AT4G23190	Encodes putative receptor-like protein kinase that is induced by the soil-borne vascular bacteria, Ralstonia solanacearum. Naming convention from Chen et al 2003 (PMID 14756307)	.	.	-1.9973	5.27749e-09	down	-1.9973	5.27749e-09	down	-1.9973	5.27749e-09	down	-1.64641	2.36038e-06	down	.	.	.	-2.26492	0.0096191	down	.	.	.	-8.79875	7.9454e-07	down
LOC103860512	103860512	cysteine-rich receptor-like protein kinase 11	GO:0004672; GO:0004713; GO:0005524; GO:0006468	.	.	.	AT4G23190	cysteine-rich RLK (RECEPTOR-like protein kinase) 11	.	.	.	.	.	.	.	.	.	.	.	.	.	.	.	.	.	.	.	.	.	.	.	.	.	.
LOC117125639	117125639	uncharacterized LOC117125639	.	.	.	.	AT2G07190	Domain of unknown function (DUF1985)	.	.	.	.	.	.	.	.	.	.	.	.	.	.	.	.	.	.	.	.	.	.	.	.	.	.
LOC117132784	117132784	uncharacterized LOC117132784	.	.	.	.	AT1G06740	Encodes a member of a domesticated transposable element gene family MUSTANG. Members of this family are derived from transposable elements genes but gained function in plant fitness and flower development. Known members include: AT3G04605 (MUG1), AT2G30640 (MUG2), AT1G06740 (MUG3), AT5G16505 (MUG4), AT3G06940 (MUG5), AT5G48965 (MUG6), AT3G05850 (MUG7) and AT5G34853 (MUG8).	.	.	.	.	.	.	.	.	.	.	.	.	.	.	.	.	.	.	.	.	.	.	.	.	.	.
LOC103860587	103860587	dihydroorotase, mitochondrial	GO:0004151; GO:0004672; GO:0004713; GO:0005524; GO:0006468; GO:0016787; GO:0016812; GO:0019856	map00240; map01100; map01240	ec:3.5.2.3	K01465	AT4G22930	Encodes dihydroorotase (PYR4).	.	.	-3.95565	4.32654e-11	down	-3.95565	4.32654e-11	down	-3.95565	4.32654e-11	down	-8.64625	4.73551e-11	down	-9.24611	0.00174166	down	.	.	.	.	.	.	.	.	.
LOC103860574	103860574	probable serine/threonine-protein kinase At1g54610	GO:0000977; GO:0003677; GO:0004672; GO:0005524; GO:0006468; GO:0045944; GO:0046983	.	.	.	AT4G22940	Protein kinase superfamily protein;(source:Araport11)	.	.	.	.	.	.	.	.	.	.	.	.	.	.	.	.	.	.	.	.	.	.	.	.	.	.
LOC103860605	103860605	agamous-like MADS-box protein AGL19	GO:0000977; GO:0003677; GO:0003700; GO:0005634; GO:0006355; GO:0045944; GO:0046983	.	.	.	AT4G22950	AGAMOUS-LIKE 19, AGL19	.	.	.	.	.	.	.	.	1.33666	0.000189668	up	.	.	.	.	.	.	.	.	.	.	.	.	.	.	.
LOC103860614	103860614	uncharacterized LOC103860614	GO:0016021	.	.	.	AT1G70040	Protein of unknown function (DUF1163)	.	.	.	.	.	.	.	.	.	.	.	.	.	.	.	.	.	.	.	.	.	.	.	.	.	.
LOC103860624	103860624	ubiquitin carboxyl-terminal hydrolase MINDY-1	GO:0004843; GO:1990380	.	ec:3.4.19.12	K01309	AT4G11860	Protein of unknown function (DUF544)	.	.	.	.	.	.	.	.	2.38421	1.68978e-05	up	1.43544	0.0094856	up	.	.	.	.	.	.	.	.	.	.	.	.
LOC103860637	103860637	separase	GO:0005515	.	ec:3.4.22.49	K02365	AT4G22970	homolog of separase	.	.	-1.05613	5.72815e-08	down	.	.	.	.	.	.	.	.	.	.	.	.	1.57694	0.00163412	up	.	.	.	.	.	.
LOC103860651	103860651	putative cysteine-rich repeat secretory protein 37	.	.	.	.	AT3G22040	Domain of unknown function (DUF26)	.	.	.	.	.	.	.	.	.	.	.	.	.	.	.	.	.	.	.	.	.	.	.	.	.	.
LOC103860670	103860670	putative cysteine-rich repeat secretory protein 35	.	.	.	.	AT3G22040	Domain of unknown function (DUF26)	.	.	6.65048	0.00534887	up	.	.	.	.	.	.	.	.	.	.	.	.	.	.	.	-21.3449	1.08753e-12	down	.	.	.
LOC103864441	103864441	putative cysteine-rich repeat secretory protein 37	.	.	.	.	AT3G22050	Domain of unknown function (DUF26)	.	.	.	.	.	.	.	.	.	.	.	.	.	.	.	.	.	.	.	.	-9.78541	0.000123415	down	.	.	.
LOC103860679	103860679	uncharacterized LOC103860679	GO:0003824	.	.	.	AT4G22980	FUNCTIONS IN: molecular_function unknown	.	.	.	.	.	.	.	.	.	.	.	.	.	.	.	.	.	.	.	.	.	.	.	.	.	.
LOC103860690	103860690	SPX domain-containing membrane protein At4g22990	GO:0009705; GO:0016021; GO:0022857; GO:0055085; GO:1905011	.	.	.	AT4G22990	Major Facilitator Superfamily with SPX (SYG1/Pho81/XPR1) domain-containing protein	.	.	1.79377	4.49482e-14	up	1.79377	4.49482e-14	up	1.79377	4.49482e-14	up	.	.	.	.	.	.	.	.	.	.	.	.	.	.	.
LOC103860707	103860707	UDP-galactose/UDP-glucose transporter 2	GO:0055085	.	.	K15277	AT4G23010	UDP-galactose transporter 2	.	.	.	.	.	.	.	.	.	.	.	.	.	.	.	.	.	.	.	.	.	.	.	.	.	.
LOC103860717	103860717	uncharacterized LOC103860717	.	.	.	.	AT4G23020	unknown protein	.	.	-7.80944	6.35097e-09	down	-7.80944	6.35097e-09	down	-7.80944	6.35097e-09	down	-7.49873	2.39231e-08	down	.	.	.	-9.74161	0.000174839	down	.	.	.	-8.96172	0.00292915	down
LOC103860734	103860734	protein DETOXIFICATION 49	.	.	.	K03327	AT4G23030	MATE efflux family protein	.	.	.	.	.	.	.	.	.	.	.	.	.	.	.	.	.	.	.	.	.	.	.	.	.	.
LOC103860743	103860743	protein IQ-DOMAIN 14	GO:0005515	.	.	.	AT4G23060	IQ-domain 22	.	.	.	.	.	.	.	.	.	.	.	.	.	.	.	.	.	.	.	.	.	.	.	.	.	.
LOC103860752	103860752	RHOMBOID-like protein 7	GO:0004252; GO:0006508; GO:0016021	.	.	.	AT4G23070	RHOMBOID-like protein 7	.	.	.	.	.	.	.	.	.	.	.	.	.	.	.	.	.	.	.	.	.	.	.	.	.	.
LOC103860762	103860762	thaumatin-like protein 1	.	.	.	.	AT4G11650	osmotin 34	.	.	-1.19755	8.87146e-05	down	-1.19755	8.87146e-05	down	-1.19755	8.87146e-05	down	.	.	.	.	.	.	.	.	.	.	.	.	.	.	.
LOC103860773	103860773	uncharacterized LOC103860773	.	.	.	.	AT2G22010	related to KPC1	.	.	.	.	.	.	.	.	.	.	.	.	.	.	.	.	.	.	.	.	.	.	.	.	.	.
LOC103860794	103860794	glutamate--cysteine ligase, chloroplastic	GO:0003824; GO:0004357; GO:0006750; GO:0042398	map00270; map00480; map01100; map01240	ec:6.3.2.2	K01919	AT4G23100	glutamate-cysteine ligase	.	.	.	.	.	.	.	.	.	.	.	.	.	.	.	.	.	.	.	.	.	.	.	.	.	.
LOC103860828	103860828	cysteine-rich receptor-like protein kinase 10	GO:0004672; GO:0005524; GO:0006468	.	.	.	AT4G23180	cysteine-rich RLK (RECEPTOR-like protein kinase) 10	.	.	1.0199	2.4724e-06	up	.	.	.	.	.	.	.	.	.	.	.	.	.	.	.	.	.	.	.	.	.
LOC108871136	108871136	uncharacterized LOC108871136	GO:0003676; GO:0008270	.	.	.	AT5G15685	mutator transposase MUDRA protein;(source:Araport11)	.	.	.	.	.	.	.	.	.	.	.	.	.	.	.	.	.	.	.	.	.	.	.	.	.	.
LOC103860987	103860987	cysteine-rich receptor-like protein kinase 10	GO:0004672; GO:0005524; GO:0006468	.	.	.	AT4G23180	cysteine-rich RLK (RECEPTOR-like protein kinase) 10	.	.	.	.	.	.	.	.	.	.	.	.	.	.	.	.	.	.	.	.	.	.	.	-1.04096	0.00908916	down
LOC103860936	103860936	putative cysteine-rich receptor-like protein kinase 16	GO:0004672; GO:0005524; GO:0006468	.	.	.	AT4G23240	Encodes a cysteine-rich receptor-like protein kinase.	.	.	.	.	.	.	.	.	.	.	.	.	.	.	.	.	.	.	.	.	.	.	.	-22.5214	6.48138e-14	down
LOC103860957	103860957	cysteine-rich receptor-like protein kinase 19	GO:0004672; GO:0005524; GO:0006468	.	.	.	AT4G23130	cysteine-rich RLK (RECEPTOR-like protein kinase) 5	.	.	.	.	.	.	.	.	.	.	.	5.64942	2.72922e-08	up	.	.	.	.	.	.	.	.	.	.	.	.
LOC103860909	103860909	cysteine-rich receptor-like protein kinase 24	GO:0004672; GO:0006468	.	.	.	AT4G23290	cysteine-rich RLK (RECEPTOR-like protein kinase) 21	.	.	.	.	.	.	.	.	.	.	.	.	.	.	.	.	.	.	.	.	.	.	.	.	.	.
LOC117125641	117125641	putative cysteine-rich receptor-like protein kinase 20	GO:0004672; GO:0005524; GO:0006468	.	.	.	AT4G23180	Encodes a receptor-like protein kinase. Naming convention from Chen et al 2003 (PMID 14756307) The mRNA is cell-to-cell mobile.	.	.	-1.33949	0.00827598	down	-1.33949	0.00827598	down	-1.33949	0.00827598	down	.	.	.	.	.	.	.	.	.	.	.	.	.	.	.
LOC117132776	117132776	uncharacterized LOC117132776	.	.	.	.	AT1G09320	agenet domain-containing protein	.	.	.	.	.	.	.	.	.	.	.	.	.	.	.	.	.	.	.	.	.	.	.	.	.	.
LOC117132840	117132840	uncharacterized LOC117132840	.	.	.	.	.	.	.	.	.	.	.	.	.	.	.	.	.	.	.	.	.	.	.	.	.	.	.	.	.	.	.	.
LOC117132882	117132882	uncharacterized LOC117132882	.	.	.	.	.	.	.	.	.	.	.	.	.	.	.	.	.	.	.	.	.	.	.	6.70029	0.00767309	up	.	.	.	.	.	.
LOC103860886	103860886	putative cysteine-rich receptor-like protein kinase 20	GO:0004672; GO:0005524; GO:0006468	.	.	.	AT4G23310	Encodes a cysteine-rich receptor-like protein kinase.	.	.	-1.2633	1.30484e-05	down	-1.2633	1.30484e-05	down	-1.2633	1.30484e-05	down	.	.	.	.	.	.	.	.	.	.	.	.	-8.43034	1.69319e-06	down
LOC103860870	103860870	cysteine-rich receptor-like protein kinase 24	GO:0004672; GO:0005524; GO:0006468	.	.	.	AT4G23320	Encodes a cysteine-rich receptor-like protein kinase.	.	.	1.7472	0.000368382	up	1.7472	0.000368382	up	1.7472	0.000368382	up	1.45961	0.00275037	up	.	.	.	.	.	.	.	.	.	.	.	.
LOC103860857	103860857	cysteine-rich receptor-like protein kinase 24	GO:0004672; GO:0005524; GO:0006468	.	.	.	AT4G23320	Encodes a cysteine-rich receptor-like protein kinase.	.	.	2.71671	1.80511e-22	up	2.71671	1.80511e-22	up	.	.	.	2.249	6.70996e-16	up	1.74187	0.00173563	up	1.50257	0.00562575	up	.	.	.	1.84142	0.0020723	up
LOC103860998	103860998	uncharacterized LOC103860998	.	.	.	.	AT4G23330	hypothetical protein;(source:Araport11)	.	.	.	.	.	.	.	.	.	.	.	.	.	.	.	.	.	.	.	.	.	.	.	1.37856	0.0017562	up
LOC103864480	103864480	gibberellin 20-oxidase-like protein	GO:0016491; GO:0055114	.	.	.	AT4G23340	2-oxoglutarate (2OG) and Fe(II)-dependent oxygenase superfamily protein	.	.	.	.	.	.	.	.	.	.	.	.	.	.	.	.	.	.	.	.	.	.	.	.	.	.
LOC108868801	108868801	uncharacterized LOC108868801	.	.	.	.	AT4G23370	unknown protein	.	.	.	.	.	.	.	.	.	.	.	.	.	.	.	.	.	.	.	.	.	.	.	.	.	.
LOC103843925	103843925	uncharacterized LOC103843925	.	.	.	.	AT2G13770	CONTAINS InterPro DOMAIN/s: Putative harbinger transposase-derived nuclease (InterPro:IPR006912)	.	.	.	.	.	.	.	.	.	.	.	.	.	.	.	.	.	.	.	.	.	.	.	.	.	.
LOC117132541	117132541	glutathione S-transferase T2-like	.	.	.	.	AT3G47680	DNA binding	.	.	.	.	.	.	.	.	.	.	.	.	.	.	.	.	.	.	.	.	.	.	.	.	.	.
LOC103861012	103861012	tetraspanin-5	GO:0016021	.	.	.	AT4G23410	tetraspanin5	.	.	.	.	.	.	.	.	.	.	.	.	.	.	.	.	.	-22.7641	1.82284e-22	down	.	.	.	-26.3383	7.89758e-23	down
LOC103861025	103861025	short-chain dehydrogenase TIC 32, chloroplastic	GO:0055114	.	.	.	AT4G23430	NAD(P)-binding Rossmann-fold superfamily protein	.	.	.	.	.	.	.	.	.	.	.	.	.	.	.	.	.	.	.	.	.	.	.	1.02028	7.13356e-08	up
LOC103861032	103861032	uncharacterized LOC103861032	GO:0005515; GO:0007165	.	.	.	AT4G23440	Disease resistance protein (TIR-NBS class);(source:Araport11)	.	.	.	.	.	.	.	.	.	.	.	.	.	.	.	.	.	.	.	.	.	.	.	-2.16587	6.15508e-05	down
LOC103861042	103861042	E3 ubiquitin-protein ligase AIRP1	GO:0005515	.	.	.	AT4G23450	RING/U-box superfamily protein	.	.	2.36376	2.80186e-11	up	2.36376	2.80186e-11	up	1.45456	7.42642e-05	up	1.16134	0.00134863	up	.	.	.	.	.	.	.	.	.	.	.	.
LOC103864496	103864496	probable pectinesterase 56	.	map00040; map01100	ec:3.1.1.11	K01051	AT1G11580	methylesterase PCR A	.	.	.	.	.	.	.	.	.	.	.	.	.	.	.	.	.	.	.	.	.	.	.	.	.	.
LOC117132973	117132973	uncharacterized LOC117132973	GO:0004857; GO:0043086; GO:0046910	.	.	.	AT3G27999	Plant invertase/pectin methylesterase inhibitor superfamily protein	.	.	.	.	.	.	.	.	.	.	.	.	.	.	.	.	.	.	.	.	.	.	.	.	.	.
LOC117132971	117132971	uncharacterized LOC117132971	GO:0004857; GO:0043086; GO:0046910	.	.	.	AT3G27999	Plant invertase/pectin methylesterase inhibitor superfamily protein	.	.	.	.	.	.	.	.	.	.	.	.	.	.	.	.	.	.	.	.	.	.	.	.	.	.
LOC103861082	103861082	uncharacterized LOC103861082	.	.	.	.	AT4G23470	PLAC8 family protein	.	.	.	.	.	.	.	.	.	.	.	.	.	.	.	.	.	.	.	.	.	.	.	.	.	.
LOC103861091	103861091	uncharacterized LOC103861091	.	.	.	.	AT4G23490	Protein of unknown function (DUF604)	.	.	-2.97439	2.39441e-18	down	-2.97439	2.39441e-18	down	.	.	.	-3.99276	3.98707e-29	down	.	.	.	-3.13375	0.00276893	down	.	.	.	.	.	.
LOC103861102	103861102	uncharacterized LOC103861102	.	.	.	.	AT4G23493	unknown protein	.	.	.	.	.	.	.	.	.	.	.	.	.	.	.	.	.	.	.	.	.	.	.	.	.	.
LOC103861111	103861111	protein SPIRAL1-like 5	.	.	.	K18635	AT4G23496	SPIRAL1-like5	.	.	.	.	.	.	.	.	.	.	.	.	.	.	.	.	.	.	.	.	.	.	.	.	.	.
LOC103861130	103861130	probable polygalacturonase	GO:0004650; GO:0005975	.	.	.	AT4G23500	Pectin lyase-like superfamily protein	.	.	.	.	.	.	.	.	.	.	.	.	.	.	.	.	.	.	.	.	.	.	.	.	.	.
LOC103861120	103861120	uncharacterized LOC103861120	GO:0005515; GO:0007165	.	.	.	AT4G23510	Disease resistance protein (TIR-NBS-LRR class) family;(source:Araport11)	.	.	.	.	.	.	.	.	.	.	.	.	.	.	.	.	.	.	.	.	.	.	.	.	.	.
LOC117132542	117132542	F-box protein At5g25290-like	GO:0005515	.	.	.	AT1G27540	Protein of unknown function (DUF295)	.	.	1.29343	0.00426928	up	1.48142	0.000493308	up	1.34854	0.00265446	up	.	.	.	.	.	.	.	.	.	.	.	.	.	.	.
LOC117132543	117132543	uncharacterized LOC117132543	.	.	.	.	AT2G13770	CONTAINS InterPro DOMAIN/s: Putative harbinger transposase-derived nuclease (InterPro:IPR006912)	.	.	.	.	.	.	.	.	.	.	.	.	.	.	.	.	.	.	.	.	.	.	.	.	.	.
LOC117132557	117132557	glutathione S-transferase T3-like	.	.	.	.	AT3G47680	DNA binding	.	.	.	.	.	.	.	.	.	.	.	.	.	.	.	.	.	.	.	.	.	.	.	.	.	.
LOC103864525	103864525	uncharacterized protein At4g02000-like	.	.	.	.	AT3G31430	unknown protein	.	.	.	.	.	.	.	.	.	.	.	.	.	.	.	.	.	.	.	.	.	.	.	.	.	.
LOC103861138	103861138	F-box protein At5g25290-like	GO:0005515	.	.	.	AT1G27540	Protein of unknown function (DUF295)	.	.	.	.	.	.	.	.	2.09591	0.00102903	up	.	.	.	.	.	.	.	.	.	.	.	.	-6.84053	0.000510596	down
LOC103861148	103861148	F-box protein At5g25290	.	.	.	.	AT5G25290	F-box family protein with a domain of unknown function (DUF295)	.	.	.	.	.	-1.1917	2.84088e-34	down	.	.	.	-1.07426	3.81205e-28	down	.	.	.	.	.	.	.	.	.	.	.	.
LOC108869130	108869130	probable cysteine protease RDL6	GO:0006508; GO:0008234	.	.	.	AT4G23520	Cysteine proteinases superfamily protein	.	.	.	.	.	.	.	.	.	.	.	.	.	.	.	.	.	.	.	.	.	.	.	.	.	.
LOC103861190	103861190	uncharacterized LOC103861190	.	.	.	.	AT4G23530	Protein of unknown function (DUF793)	.	.	-1.03161	5.98693e-05	down	-1.03161	5.98693e-05	down	-1.03161	5.98693e-05	down	.	.	.	.	.	.	-2.90623	0.00108982	down	.	.	.	-4.42765	5.06302e-05	down
LOC103861182	103861182	RRP12-like protein	GO:0005488	.	.	K14794	AT4G23540	ARM repeat superfamily protein	.	.	-1.09775	3.04725e-09	down	-1.08069	2.17174e-09	down	-1.26945	3.37297e-12	down	-1.2488	3.87949e-12	down	.	.	.	1.04131	0.0050882	up	.	.	.	.	.	.
LOC103861203	103861203	probable WRKY transcription factor 29	GO:0003700; GO:0006355; GO:0043565	map04016; map04626	.	K13426	AT4G23550	WRKY family transcription factor	.	.	.	.	.	.	.	.	.	.	.	.	.	.	.	.	.	.	.	.	.	.	.	.	.	.
LOC103861213	103861213	endoglucanase 20	GO:0003824; GO:0004553; GO:0005975	.	.	.	AT4G23560	glycosyl hydrolase 9B15	.	.	.	.	.	.	.	.	.	.	.	.	.	.	.	.	.	.	.	.	.	.	.	.	.	.
LOC103861253	103861253	protein SGT1 homolog A	.	map04626	.	K12795	AT4G23570	phosphatase-related	.	.	.	.	.	.	.	.	2.19151	0.000312753	up	2.09163	0.000373012	up	.	.	.	.	.	.	.	.	.	.	.	.
LOC103861225	103861225	uncharacterized LOC103861225	.	.	.	.	.	.	.	.	.	.	.	.	.	.	.	.	.	.	.	.	.	.	.	.	.	.	.	.	.	.	.	.
LOC103864546	103864546	uncharacterized LOC103864546	GO:0000723; GO:0003678; GO:0006281	.	.	.	.	.	.	.	.	.	.	.	.	.	.	.	.	.	.	.	.	.	.	.	.	.	.	.	.	.	.	.
LOC117132561	117132561	protein SGT1 homolog A-like	.	.	.	.	AT4G23570	phosphatase-related	.	.	.	.	.	.	.	.	.	.	.	.	.	.	.	.	.	.	.	.	.	.	.	.	.	.
LOC103861263	103861263	probable aminotransferase TAT4	GO:0003824; GO:0006520; GO:0008483; GO:0009058; GO:0030170	.	.	.	AT4G23590	Tyrosine transaminase family protein	.	.	.	.	.	.	.	.	.	.	.	.	.	.	.	.	.	.	.	.	.	.	.	.	.	.
LOC103864565	103864565	uncharacterized LOC103864565	.	.	.	.	.	.	.	.	.	.	.	.	.	.	.	.	.	.	.	.	.	.	.	.	.	.	.	.	.	.	.	.
LOC103861272	103861272	cystine lyase CORI3	GO:0003824; GO:0004121; GO:0005773; GO:0006520; GO:0008483; GO:0009058; GO:0009611; GO:0009737; GO:0009753; GO:0010188; GO:0030170; GO:0048046	map00270; map01100	ec:4.4.1.35	K21623	AT4G23600	Tyrosine transaminase family protein	.	.	.	.	.	-5.75895	5.42332e-31	down	.	.	.	-6.65627	1.89321e-40	down	-3.14329	0.00827695	down	-6.64329	7.21682e-10	down	-3.82363	0.00416655	down	-8.48827	1.39323e-12	down
LOC103861293	103861293	uncharacterized LOC103861293	.	.	.	.	AT4G23610	Late embryogenesis abundant (LEA) hydroxyproline-rich glycoprotein family	.	.	1.53643	0.000133216	up	1.41368	0.00027566	up	1.41368	0.00027566	up	1.92423	4.30666e-07	up	.	.	.	.	.	.	.	.	.	.	.	.
LOC103861282	103861282	50S ribosomal protein L25	GO:0003735; GO:0005840; GO:0006412; GO:0008097	map03010	.	K02897	AT4G23620	Ribosomal protein L25/Gln-tRNA synthetase, anti-codon-binding domain	.	.	.	.	.	.	.	.	.	.	.	.	.	.	.	.	.	.	.	.	.	.	.	.	.	.
LOC103861311	103861311	reticulon-like protein B1	.	.	.	.	AT4G23630	VIRB2-interacting protein 1;(source:Araport11)	.	.	.	.	.	.	.	.	.	.	.	.	.	.	.	.	.	.	.	.	.	.	.	.	.	.
LOC103861321	103861321	potassium transporter 3	GO:0005774; GO:0009932; GO:0015079; GO:0016020; GO:0048825; GO:0071805	.	.	K03549	AT4G23640	Potassium transporter family protein	.	.	.	.	.	.	.	.	.	.	.	.	.	.	.	.	.	.	.	.	.	.	.	-2.08461	1.34907e-16	down
LOC103861332	103861332	calcium-dependent protein kinase 3	GO:0004672; GO:0005509; GO:0005524; GO:0006468	map04626	ec:2.7.11.1	K13412	AT4G23650	calcium-dependent protein kinase 6	.	.	.	.	.	.	.	.	.	.	.	.	.	.	.	.	.	.	.	.	.	.	.	.	.	.
LOC103861340	103861340	4-hydroxybenzoate polyprenyltransferase, mitochondrial	GO:0004659; GO:0016021; GO:0016765	map00130; map01100; map01110; map01240	ec:2.5.1.39	K06125	AT4G23660	Encodes para-hydroxy benzoate polyprenyl diphosphate transferase. The enzyme was shown to be able to use a wide range of prenyl substrates : from GPP (C10) to decaprenyl diphosphate (C50).	.	.	-1.41607	2.3597e-13	down	-1.41607	2.3597e-13	down	-1.41607	2.3597e-13	down	-1.87739	5.28115e-22	down	.	.	.	.	.	.	.	.	.	.	.	.
LOC117132562	117132562	uncharacterized LOC117132562	.	.	.	.	AT2G13770	CONTAINS InterPro DOMAIN/s: Putative harbinger transposase-derived nuclease (InterPro:IPR006912)	.	.	.	.	.	.	.	.	.	.	.	.	.	.	.	.	.	.	.	.	.	.	.	.	.	.
LOC103861348	103861348	MLP-like protein 328	GO:0006952; GO:0009607	.	.	.	AT4G23680	Polyketide cyclase/dehydrase and lipid transport superfamily protein	.	.	-5.71952	2.80893e-12	down	-5.71952	2.80893e-12	down	-5.71952	2.80893e-12	down	-3.18011	5.66065e-06	down	-4.4527	0.00250862	down	-3.72988	0.00944865	down	-4.905	0.00472842	down	-9.71426	7.44038e-06	down
LOC103861356	103861356	dirigent protein 6	GO:0016853	.	.	.	AT4G23690	Disease resistance-responsive (dirigent-like protein) family protein	.	.	.	.	.	.	.	.	.	.	.	.	.	.	.	.	.	.	.	.	.	.	.	.	.	.
LOC103861367	103861367	cation/H(+) antiporter 17	GO:0006812; GO:0015299; GO:0016021; GO:0055085	.	.	K26731	AT4G23700	member of Putative Na+/H+ antiporter family	.	.	.	.	.	.	.	.	3.46929	4.91751e-10	up	2.34272	2.54991e-05	up	.	.	.	.	.	.	.	.	.	.	.	.
LOC103861379	103861379	V-type proton ATPase subunit G2	GO:0016471; GO:0042626; GO:1902600	map00190; map01100; map04145	.	K02152	AT4G23710	vacuolar ATP synthase subunit G2	.	.	.	.	.	.	.	.	1.40228	0.000142952	up	1.51723	1.95151e-05	up	.	.	.	.	.	.	.	.	.	1.01483	0.00187382	up
LOC103861392	103861392	putative glucose-6-phosphate 1-epimerase	GO:0003824; GO:0004672; GO:0005515; GO:0005524; GO:0005975; GO:0006468; GO:0016853; GO:0030246	map00010; map01100; map01110	ec:5.1.3.15	K01792	AT4G23730	Galactose mutarotase-like superfamily protein	.	.	.	.	.	.	.	.	.	.	.	.	.	.	.	.	.	-1.25005	0.00726336	down	.	.	.	.	.	.
LOC103861403	103861403	probable inactive receptor kinase At4g23740	GO:0003824; GO:0004672; GO:0005515; GO:0005524; GO:0005975; GO:0006468; GO:0016853; GO:0030246	.	.	.	AT4G23740	Leucine-rich repeat protein kinase family protein;(source:Araport11)	.	.	.	.	.	-1.86949	6.7902e-78	down	.	.	.	-2.10495	1.16074e-96	down	.	.	.	-1.72686	3.55144e-10	down	-1.23728	0.000169021	down	-2.0365	3.03606e-11	down
LOC103861414	103861414	ethylene-responsive transcription factor CRF2	GO:0003677; GO:0003700; GO:0006355	.	.	.	AT4G23750	cytokinin response factor 2	.	.	-2.16777	1.49656e-06	down	-2.16777	1.49656e-06	down	-2.16777	1.49656e-06	down	-1.88278	3.51509e-05	down	.	.	.	.	.	.	.	.	.	.	.	.
LOC103861435	103861435	high mobility group B protein 6	GO:0003677	.	.	K09273	AT4G23800	HMG (high mobility group) box protein	.	.	-1.14115	3.39838e-08	down	-3.74381	4.53523e-79	down	-1.1473	2.3422e-08	down	-3.37505	1.10867e-64	down	-2.69302	4.39004e-46	down	-2.32682	6.43344e-35	down	-2.29525	3.79489e-27	down	-3.00418	4.01071e-46	down
LOC103861423	103861423	probable WRKY transcription factor 53	GO:0003700; GO:0006355; GO:0043565	.	.	.	AT4G23810	WRKY family transcription factor	.	.	.	.	.	1.71924	3.8644e-25	up	.	.	.	4.15998	4.35329e-140	up	1.52688	3.29581e-09	up	3.13459	4.0375e-37	up	2.13638	6.75259e-14	up	4.61574	9.63806e-64	up
LOC103861445	103861445	probable polygalacturonase	GO:0004650; GO:0005975	.	.	.	AT4G23820	Pectin lyase-like superfamily protein	.	.	.	.	.	-1.93355	2.07296e-33	down	.	.	.	.	.	.	.	.	.	-1.00431	0.000146705	down	.	.	.	-1.05809	0.000332249	down
LOC103861474	103861474	long chain acyl-CoA synthetase 4	GO:0003824; GO:0004467; GO:0005794; GO:0005886; GO:0008152	map00061; map00071; map01100; map01212; map04146	ec:6.2.1.3	K01897	AT4G23850	AMP-dependent synthetase and ligase family protein	.	.	.	.	.	.	.	.	.	.	.	.	.	.	.	.	.	.	.	.	.	.	.	.	.	.
LOC103861481	103861481	putative E3 ubiquitin-protein ligase UBR7	GO:0005737; GO:0008270; GO:0061630	.	ec:2.3.2.27	K11979	AT4G23860	PHD finger protein-related	.	.	.	.	.	.	.	.	.	.	.	.	.	.	.	.	.	.	.	.	.	.	.	.	.	.
LOC103861489	103861489	uncharacterized LOC103861489	.	.	.	.	AT4G23870	unknown protein	.	.	1.86463	1.13885e-05	up	-2.99685	2.73678e-12	down	2.22334	9.61846e-08	up	-2.27271	1.02469e-07	down	.	.	.	-5.44366	4.84678e-07	down	.	.	.	-4.8899	6.09833e-05	down
LOC103861498	103861498	uncharacterized LOC103861498	.	.	.	.	AT4G23880	unknown protein	.	.	1.62037	1.98571e-13	up	1.67882	7.13719e-15	up	1.45796	5.05633e-11	up	4.24026	9.68665e-89	up	1.2912	8.51339e-05	up	2.7435	2.93507e-19	up	1.54732	2.43037e-05	up	3.22963	2.25395e-21	up
LOC103864600	103864600	uncharacterized LOC103864600	GO:0003676	.	.	.	AT3G26855	RNA-directed DNA polymerase (reverse transcriptase)-related family protein	.	.	.	.	.	.	.	.	.	.	.	.	.	.	.	.	.	.	.	.	.	.	.	.	.	.
LOC103861518	103861518	uncharacterized LOC103861518	.	.	.	.	AT4G23885	unknown protein	.	.	-1.40421	8.12176e-12	down	.	.	.	.	.	.	.	.	.	.	.	.	.	.	.	.	.	.	.	.	.
LOC103861507	103861507	NAD(P)H-quinone oxidoreductase subunit S, chloroplastic	GO:0009767	.	.	K00345	AT4G23890	unknown protein	.	.	1.10431	2.90674e-11	up	2.38815	1.02048e-50	up	1.20271	2.69329e-13	up	2.8779	3.31517e-73	up	.	.	.	.	.	.	.	.	.	1.94498	1.43697e-72	up
LOC103861529	103861529	nucleoside diphosphate kinase IV, chloroplastic/mitochondrial	GO:0004550; GO:0006165; GO:0006183; GO:0006228; GO:0006241	map00230; map00240; map01100; map01110; map01232; map01240; map04016	ec:2.7.4.6	K00940	AT4G23900	Nucleoside diphosphate kinase family protein	.	.	.	.	.	.	.	.	.	.	.	.	.	.	.	.	.	.	.	.	.	.	.	.	.	.
LOC103861539	103861539	uncharacterized LOC103861539	GO:0003727; GO:0005634; GO:0005730	.	.	.	AT4G23910	unknown protein	.	.	1.31451	6.13882e-27	up	2.65672	1.48831e-111	up	1.28054	2.74683e-26	up	2.52885	5.27861e-102	up	1.60684	8.02734e-10	up	1.6503	1.36894e-10	up	1.70388	7.44658e-09	up	1.82431	2.07353e-10	up
LOC103861558	103861558	UDP-glucose 4-epimerase 2	GO:0003978; GO:0006012	map00052; map00520; map01100; map01250	ec:5.1.3.2	K01784	AT4G23920	UDP-D-glucose/UDP-D-galactose 4-epimerase 2	.	.	2.87043	1.55529e-39	up	4.48707	4.26891e-97	up	2.41139	1.55462e-28	up	3.65524	1.63983e-65	up	1.46548	3.56246e-27	up	1.43057	3.10098e-26	up	1.75413	2.58451e-30	up	3.56122	2.1292e-125	up
LOC103861549	103861549	uncharacterized LOC103861549	.	.	.	.	AT4G23930	Late embryogenesis abundant (LEA) hydroxyproline-rich glycoprotein family	.	.	1.1676	2.33128e-12	up	1.1676	2.33128e-12	up	1.1676	2.33128e-12	up	.	.	.	.	.	.	.	.	.	.	.	.	.	.	.
LOC103868514	103868514	ATP-dependent 6-phosphofructokinase 5, chloroplastic-like	.	map00010; map00030; map00051; map00052; map01100; map01110; map01200; map01230; map03018	ec:2.7.1.11	K00850	AT2G22480	phosphofructokinase 5	.	.	1.27002	2.19963e-07	up	1.27002	2.19963e-07	up	1.06278	2.45115e-05	up	3.02399	1.50579e-37	up	1.3718	1.8324e-05	up	2.20875	2.92707e-13	up	1.12034	0.0022187	up	1.48685	1.1197e-05	up
LOC103861587	103861587	probable inactive ATP-dependent zinc metalloprotease FTSHI 1, chloroplastic	GO:0005524	.	.	.	AT4G23940	FtsH extracellular protease family	.	.	.	.	.	.	.	.	.	.	.	.	.	.	.	.	.	.	.	.	.	.	.	.	.	.
LOC103861598	103861598	SUN domain-containing protein 5	GO:0004176; GO:0004222; GO:0005524; GO:0006508; GO:0009507; GO:0009536; GO:0009658; GO:0009706; GO:0009793; GO:0009941; GO:0010020; GO:0016464; GO:0016887; GO:0043572; GO:0045037; GO:0062091	.	.	.	AT4G23950	Galactose-binding protein	.	.	-1.13061	4.98612e-05	down	1.37806	1.03169e-07	up	1.37806	1.03169e-07	up	.	.	.	.	.	.	1.76007	0.00426303	up	.	.	.	.	.	.
ARF9-1	103861608	auxin response factor 9	GO:0003677; GO:0005515; GO:0005634; GO:0006355; GO:0009725	map04075	.	K14486	AT4G23980	auxin response factor 9	.	.	.	.	.	.	.	.	.	.	.	1.0256	2.62544e-15	up	1.12725	0.000797894	up	1.01561	0.00192661	up	.	.	.	.	.	.
LOC103861617	103861617	cellulose synthase-like protein G2	GO:0016020; GO:0016760; GO:0030244	.	.	.	AT4G24000	cellulose synthase like G2	.	.	4.95431	3.20712e-05	up	7.03879	4.88101e-10	up	5.62972	3.3853e-06	up	9.23205	1.49365e-15	up	.	.	.	6.38967	0.00387057	up	.	.	.	7.66998	0.00176539	up
LOC103861638	103861638	cellulose synthase-like protein G2	GO:0016020; GO:0016760; GO:0030244	.	.	.	AT4G24000	cellulose synthase like G2	.	.	7.43734	1.45043e-07	up	9.501	2.37114e-12	up	9.501	2.37114e-12	up	4.65592	7.55876e-13	up	.	.	.	.	.	.	.	.	.	.	.	.
LOC103861627	103861627	probable E3 ubiquitin-protein ligase RHA4A	.	.	ec:2.3.2.27	K19039	AT4G24015	RING/U-box superfamily protein	.	.	.	.	.	.	.	.	.	.	.	.	.	.	.	.	.	.	.	.	.	.	.	-9.33011	0.00205214	down
LOC103861648	103861648	protein NLP7	GO:0005515	.	.	.	AT4G24020	NIN like protein 7	.	.	1.85414	6.78143e-53	up	3.14347	2.87747e-153	up	1.47149	8.38039e-34	up	2.61985	7.26846e-107	up	1.5466	3.95573e-14	up	1.31337	1.15202e-10	up	1.36177	5.65492e-09	up	1.0936	2.26256e-06	up
LOC103861657	103861657	uncharacterized LOC103861657	.	.	.	.	AT4G24026	unknown protein	.	.	.	.	.	.	.	.	.	.	.	1.08354	3.8001e-06	up	.	.	.	.	.	.	.	.	.	.	.	.
LOC103861669	103861669	trehalase	GO:0003824; GO:0004555; GO:0005975; GO:0005991	map00500; map01100; map01110	ec:3.2.1.28	K01194	AT4G24040	trehalase 1	.	.	-2.14697	2.51819e-06	down	-2.14697	2.51819e-06	down	-2.14697	2.51819e-06	down	-1.43857	0.00129566	down	.	.	.	.	.	.	.	.	.	-8.9826	2.95056e-05	down
LOC103861680	103861680	short-chain dehydrogenase TIC 32 B, chloroplastic	.	map01100; map01240	ec:1.1.1.300	K11153	AT4G24050	NAD(P)-binding Rossmann-fold superfamily protein	.	.	-3.13491	0.000601213	down	-3.13491	0.000601213	down	-3.13491	0.000601213	down	.	.	.	-23.2337	8.38718e-26	down	.	.	.	.	.	.	.	.	.
LOC103861688	103861688	dof zinc finger protein DOF4.6	GO:0003677; GO:0006355	.	.	.	AT4G24060	Dof-type zinc finger DNA-binding family protein	.	.	.	.	.	.	.	.	.	.	.	.	.	.	.	.	.	.	.	.	.	.	.	.	.	.
LOC103861698	103861698	2-keto-3-deoxy-L-rhamnonate aldolase	GO:0003824	.	.	.	AT4G24080	aldolase like	.	.	.	.	.	.	.	.	.	.	.	-6.68979	6.25736e-05	down	.	.	.	.	.	.	.	.	.	.	.	.
LOC103861708	103861708	2-keto-3-deoxy-L-rhamnonate aldolase	GO:0003824; GO:0009736	.	.	.	AT4G24080	aldolase like	.	.	-1.72736	2.11219e-16	down	-1.72736	2.11219e-16	down	.	.	.	-1.69291	1.02891e-15	down	-2.01076	2.40856e-06	down	-1.15574	0.00775042	down	-1.61505	0.00125392	down	-1.92583	4.38109e-05	down
LOC103861719	103861719	uncharacterized LOC103861719	.	.	.	.	AT4G24090	unknown protein	.	.	-1.05094	2.12559e-05	down	-1.05094	2.12559e-05	down	-1.29348	1.94389e-07	down	-1.7217	1.64483e-12	down	-1.52492	9.27331e-05	down	-1.95705	1.7794e-07	down	-1.25941	0.00648967	down	-1.17746	0.00702171	down
LOC103861731	103861731	serine/threonine-protein kinase fray2	GO:0004672; GO:0005524; GO:0006468	.	.	.	AT4G24100	Protein kinase superfamily protein	.	.	.	.	.	1.75165	1.02319e-107	up	.	.	.	.	.	.	.	.	.	1.13643	2.98081e-11	up	.	.	.	.	.	.
LOC103861739	103861739	uncharacterized LOC103861739	.	.	.	.	AT4G24110	unknown protein	.	.	.	.	.	4.03655	2.5858e-60	up	-1.94531	1.42158e-13	down	6.24297	7.3978e-147	up	.	.	.	7.45708	6.09511e-68	up	.	.	.	8.47868	4.46491e-71	up
LOC103861748	103861748	metal-nicotianamine transporter YSL1	GO:0055085	.	.	.	AT4G24120	YELLOW STRIPE like 1	.	.	.	.	.	.	.	.	.	.	.	.	.	.	.	.	.	.	.	.	.	.	.	.	.	.
LOC103861763	103861763	uncharacterized LOC103861763	.	.	.	.	AT4G24130	Protein of unknown function, DUF538	.	.	-1.09035	0.0028285	down	-1.77186	2.14511e-07	down	-1.77186	2.14511e-07	down	-1.43463	2.50282e-05	down	-1.89878	1.42408e-07	down	-1.96512	2.90962e-08	down	-1.80844	1.0529e-05	down	-1.5246	0.000142907	down
LOC103861771	103861771	probable lysophospholipase BODYGUARD 3	GO:0016021	.	.	.	AT4G24140	alpha/beta-Hydrolases superfamily protein	.	.	-1.03621	0.00238902	down	-4.20353	1.09461e-34	down	-2.09206	5.57833e-11	down	-4.17078	3.92928e-36	down	-2.91226	0.00302774	down	-4.3254	2.35857e-06	down	.	.	.	-6.21564	1.04632e-09	down
LOC103864387	103864387	growth-regulating factor 8	GO:0005634; GO:0006351; GO:0032502	.	.	.	AT4G24150	Growth regulating factor encoding transcription activator. One of the nine members of a GRF gene family, containing nuclear targeting domain. Involved in leaf development and expressed in shoot and flower.	.	.	1.19964	0.000215604	up	.	.	.	1.62715	1.89204e-07	up	.	.	.	.	.	.	.	.	.	.	.	.	-2.58734	1.11629e-05	down
LOC103861778	103861778	tetraketide alpha-pyrone reductase 2	.	.	.	.	AT1G25460	NAD(P)-binding Rossmann-fold superfamily protein	.	.	.	.	.	.	.	.	.	.	.	.	.	.	.	.	.	.	.	.	.	.	.	.	.	.
LOC103861787	103861787	1-acylglycerol-3-phosphate O-acyltransferase	GO:0003824	.	.	.	AT4G24160	alpha/beta-Hydrolases superfamily protein	.	.	.	.	.	2.40137	1.37353e-115	up	.	.	.	1.75874	3.11157e-62	up	.	.	.	.	.	.	.	.	.	.	.	.
LOC103861797	103861797	kinesin-like protein KIN-7I	GO:0003777; GO:0005524; GO:0007018; GO:0008017	map04814	.	K11498	AT4G24170	ATP binding microtubule motor family protein;(source:Araport11)	.	.	2.0203	0.0080845	up	2.0203	0.0080845	up	2.78966	0.000195967	up	.	.	.	.	.	.	4.48152	0.00810958	up	.	.	.	.	.	.
LOC103861798	103861798	UPF0307 protein Asuc_0809	.	.	.	.	AT4G24175	unknown protein	.	.	-1.65636	1.22314e-14	down	-1.88483	4.93316e-19	down	-1.43373	1.74739e-11	down	-1.6132	2.76648e-14	down	-2.43659	6.26398e-13	down	.	.	.	-1.32372	0.00103638	down	.	.	.
LOC103861809	103861809	thaumatin-like protein 1	.	.	.	.	AT4G24180	Root-specific expression activated in response to rhizobacteria and ACC. Role in induced systemic resistance.	.	.	1.44189	3.31544e-05	up	1.44189	3.31544e-05	up	1.44189	3.31544e-05	up	1.47149	2.60792e-05	up	.	.	.	.	.	.	.	.	.	.	.	.
LOC103861819	103861819	endoplasmin homolog	GO:0005524; GO:0006457; GO:0006950; GO:0051082	map04141; map04626	.	K09487	AT4G24190	Chaperone protein htpG family protein	.	.	-1.23773	1.68408e-32	down	-1.41132	7.32489e-43	down	-1.52247	5.10851e-49	down	-1.51747	1.96325e-49	down	-1.60595	6.03942e-42	down	-1.75644	2.14884e-50	down	-1.5919	4.96813e-33	down	-2.16316	6.71409e-61	down
LOC103861828	103861828	E3 ubiquitin-protein ligase APD1	.	.	.	.	AT4G24204	RING/U-box superfamily protein	.	.	.	.	.	.	.	.	.	.	.	.	.	.	.	.	.	.	.	.	.	.	.	.	.	.
LOC103861839	103861839	F-box protein GID2	GO:0005515; GO:0005634; GO:0009845; GO:0010162; GO:0019005	map04075	.	K14495	AT4G24210	F-box family protein	.	.	.	.	.	1.23259	4.62618e-25	up	.	.	.	.	.	.	.	.	.	.	.	.	.	.	.	.	.	.
LOC103861849	103861849	3-oxo-Delta(4,5)-steroid 5-beta-reductase	GO:0003824; GO:0050662	.	ec:1.3.1.3	K22419	AT4G24220	NAD(P)-binding Rossmann-fold superfamily protein	.	.	1.06502	9.83022e-15	up	1.19051	8.72441e-19	up	1.33673	6.86753e-23	up	1.00531	1.01817e-13	up	1.11375	2.1545e-06	up	.	.	.	1.65418	1.39649e-10	up	1.29026	4.76123e-07	up
LOC103861859	103861859	acyl-CoA-binding domain-containing protein 3	GO:0000062	.	.	.	AT4G24230	acyl-CoA-binding domain 3	.	.	1.69388	1.05146e-15	up	2.27103	2.41492e-28	up	1.999	1.1216e-21	up	2.88966	3.49269e-45	up	.	.	.	1.01153	1.82967e-06	up	.	.	.	1.77948	1.42868e-14	up
LOC103861876	103861876	probable WRKY transcription factor 7	GO:0003677; GO:0003700; GO:0005634; GO:0006355; GO:0043565	.	.	.	AT4G24240	WRKY DNA-binding protein 7	.	.	.	.	.	1.8293	2.84463e-29	up	.	.	.	1.89315	2.87507e-31	up	.	.	.	.	.	.	.	.	.	1.20821	7.05477e-05	up
LOC103861893	103861893	MLO-like protein 13	GO:0006952; GO:0016021	.	.	K08472	AT4G24250	Seven transmembrane MLO family protein	.	.	-1.27216	0.00452792	down	-1.27216	0.00452792	down	-1.27216	0.00452792	down	-1.64124	0.000269245	down	.	.	.	.	.	.	.	.	.	.	.	.
LOC103861904	103861904	endoglucanase 21	GO:0003824; GO:0004553; GO:0005975	map00500; map01100	ec:3.2.1.4	K01179	AT4G24260	glycosyl hydrolase 9A3	.	.	.	.	.	-2.13675	2.65479e-45	down	.	.	.	-1.82625	4.77071e-33	down	-1.0623	0.000264355	down	-3.01558	3.36477e-28	down	-1.04857	0.00185891	down	-2.36899	2.2872e-14	down
LOC103861914	103861914	uncharacterized LOC103861914	.	.	.	.	AT4G24265	homeobox protein;(source:Araport11)	.	.	-3.11996	1.79423e-06	down	-3.11996	1.79423e-06	down	-1.84457	0.00694884	down	-4.65914	7.84441e-12	down	-4.53423	3.43465e-06	down	-3.55372	0.000212512	down	-4.92521	7.7883e-06	down	-3.78387	0.000405069	down
LOC103864626	103864626	F-box protein At1g30790	GO:0005515	.	.	.	AT1G30790	F-box and associated interaction domains-containing protein	.	.	.	.	.	.	.	.	.	.	.	-3.72359	3.16241e-05	down	.	.	.	.	.	.	.	.	.	.	.	.
LOC103861930	103861930	squamous cell carcinoma antigen recognized by T-cells 3	GO:0003676; GO:0005515; GO:0006396	.	.	K22611	AT4G24270	EMBRYO DEFECTIVE 140	.	.	.	.	.	.	.	.	.	.	.	.	.	.	.	.	.	.	.	.	.	.	.	.	.	.
LOC103861940	103861940	uncharacterized LOC103861940	.	.	.	.	AT4G24275	Identified as a screen for stress-responsive genes.	.	.	.	.	.	.	.	.	.	.	.	-1.35641	0.000969563	down	-2.31949	1.68408e-08	down	-1.5551	0.000162722	down	.	.	.	-2.3711	2.01996e-07	down
LOC103861962	103861962	heat shock 70 kDa protein 6, chloroplastic	GO:0005524; GO:0006457; GO:0051082	map03040; map04141; map04144	.	K03283	AT4G24280	chloroplast heat shock protein 70-1	.	.	.	.	.	.	.	.	-1.11432	1.87632e-27	down	.	.	.	.	.	.	.	.	.	.	.	.	-1.92441	5.59106e-05	down
LOC103864635	103864635	uncharacterized LOC103864635	GO:0003676	.	.	.	AT5G41690	RNA-binding (RRM/RBD/RNP motifs) family protein;(source:Araport11)	.	.	.	.	.	.	.	.	.	.	.	.	.	.	.	.	.	.	.	.	.	.	.	.	.	.
LOC103861973	103861973	MACPF domain-containing protein At4g24290	.	.	.	.	AT4G24290	MACPF protein which promotes pathogen resistance by activating SA signaling. Induces programmed cell death, bacterial pathogen resistance, and necrotrophic fungal pathogen sensitivity by activating the biosynthesis of tryptophan-derived indole glucosinolates and the salicylic acid signaling pathway dependent on the activity of enhanced disease susceptibility 1 (EDS1).	.	.	.	.	.	1.67331	5.33646e-67	up	.	.	.	1.29045	5.81152e-40	up	.	.	.	.	.	.	.	.	.	.	.	.
LOC103861987	103861987	protein DMP3	.	.	.	.	AT4G24310	Protein of unknown function (DUF679)	.	.	.	.	.	.	.	.	.	.	.	4.04447	2.68311e-07	up	.	.	.	.	.	.	.	.	.	.	.	.
LOC103861996	103861996	protein WHAT'S THIS FACTOR 9, mitochondrial	.	.	.	.	AT4G24320	Ubiquitin carboxyl-terminal hydrolase family protein	.	.	-1.45917	4.66706e-05	down	.	.	.	.	.	.	.	.	.	.	.	.	.	.	.	.	.	.	.	.	.
LOC103862007	103862007	uncharacterized protein At5g49945	.	.	.	K24962	AT4G24330	Protein of unknown function (DUF1682)	.	.	.	.	.	.	.	.	.	.	.	.	.	.	.	.	.	.	.	.	.	.	.	-1.30277	3.78997e-13	down
LOC103862017	103862017	bark storage protein A	GO:0003824; GO:0009116	.	.	.	AT4G24340	Phosphorylase superfamily protein	.	.	.	.	.	.	.	.	.	.	.	.	.	.	.	.	.	.	.	.	.	.	.	.	.	.
LOC103862027	103862027	bark storage protein A	GO:0003824; GO:0009116	.	.	.	AT4G24350	Phosphorylase superfamily protein	.	.	2.19927	7.17385e-20	up	2.19927	7.17385e-20	up	1.16073	5.75861e-06	up	2.60551	5.81865e-27	up	.	.	.	.	.	.	.	.	.	1.0071	0.00236024	up
LOC103862038	103862038	histone-lysine N-methyltransferase SETD1B	.	.	.	.	AT4G24370	unknown protein	.	.	.	.	.	.	.	.	.	.	.	1.76353	1.17341e-09	up	.	.	.	.	.	.	.	.	.	.	.	.
LOC103862061	103862061	esterase CG5412	.	.	.	.	AT4G24380	INVOLVED IN: 10-formyltetrahydrofolate biosynthetic process, folic acid and derivative biosynthetic process	.	.	.	.	.	.	.	.	.	.	.	.	.	.	.	.	.	.	.	.	.	.	.	.	.	.
LOC103862050	103862050	F-box protein FBX14	.	.	.	.	AT4G24390	RNI-like superfamily protein	.	.	.	.	.	.	.	.	.	.	.	.	.	.	.	.	.	-1.1054	0.00383857	down	.	.	.	-1.17808	0.00592035	down
LOC103862071	103862071	CBL-interacting serine/threonine-protein kinase 8	GO:0004672; GO:0005524; GO:0006468; GO:0007165	.	.	.	AT4G24400	CBL-interacting protein kinase 8	.	.	.	.	.	.	.	.	.	.	.	.	.	.	.	.	.	.	.	.	.	.	.	-1.05762	6.22208e-11	down
LOC103864654	103864654	rhamnogalacturonate lyase	GO:0005774; GO:0030246	.	ec:4.2.2.23	K18195	AT4G24430	Rhamnogalacturonate lyase family protein	.	.	.	.	.	.	.	.	.	.	.	.	.	.	.	.	.	.	.	.	.	.	.	2.02095	0.00181435	up
LOC117132581	117132581	glutathione S-transferase T3-like	.	.	.	.	AT5G41220	Encodes glutathione transferase belonging to the theta class of GSTs. Naming convention according to Wagner et al. (2002).	.	.	.	.	.	.	.	.	.	.	.	.	.	.	.	.	.	.	.	.	.	.	.	.	.	.
LOC103862092	103862092	transcription initiation factor IIA subunit 2	.	map03022	.	K03123	AT4G24440	transcription initiation factor IIA gamma chain / TFIIA-gamma (TFIIA-S)	.	.	.	.	.	.	.	.	.	.	.	.	.	.	.	.	.	.	.	.	.	.	.	.	.	.
LOC103862103	103862103	alpha-glucan water dikinase 2	GO:0003824; GO:0005524; GO:0016301; GO:0016310	.	ec:2.7.9.4	K08244	AT4G24450	phosphoglucan, water dikinase;(source:Araport11)	.	.	.	.	.	.	.	.	.	.	.	.	.	.	.	.	.	.	.	.	.	.	.	.	.	.
LOC103862112	103862112	protein CLT2, chloroplastic	GO:0002229; GO:0009507; GO:0009536; GO:0034635; GO:0046686	.	.	.	AT4G24460	CRT (chloroquine-resistance transporter)-like transporter 2	.	.	-4.33922	3.97788e-05	down	-4.33922	3.97788e-05	down	-4.33922	3.97788e-05	down	-4.37098	3.37187e-05	down	.	.	.	-10.3457	7.36214e-08	down	.	.	.	-9.20455	5.02753e-05	down
LOC103862121	103862121	GATA transcription factor 25	GO:0003700; GO:0005515; GO:0006355; GO:0008270; GO:0043565	.	.	.	AT4G24470	GATA-type zinc finger protein with TIFY domain	.	.	.	.	.	.	.	.	.	.	.	.	.	.	.	.	.	.	.	.	.	.	.	.	.	.
LOC103862135	103862135	serine/threonine-protein kinase CTR1	GO:0004672; GO:0005524; GO:0006468	.	.	.	AT4G24480	Raf-like kinase required for stomatal vapor pressure difference response.	.	.	1.40939	3.6663e-08	up	.	.	.	.	.	.	.	.	.	2.26324	2.32964e-06	up	.	.	.	1.90005	0.000672534	up	1.65419	0.00209245	up
LOC103862144	103862144	geranylgeranyl transferase type-2 subunit alpha 1	GO:0005515; GO:0008318; GO:0018342	.	ec:2.5.1.60	K14050	AT4G24490	RAB geranylgeranyl transferase alpha subunit 1	.	.	.	.	.	.	.	.	.	.	.	.	.	.	.	.	.	.	.	.	.	.	.	.	.	.
LOC103862154	103862154	protein SICKLE	GO:0000398; GO:0035196; GO:1903730	.	.	.	AT4G24500	hydroxyproline-rich glycoprotein family protein	.	.	.	.	.	.	.	.	.	.	.	.	.	.	.	.	.	.	.	.	.	.	.	.	.	.
LOC103862179	103862179	protein ECERIFERUM 2	GO:0016747	.	.	.	AT4G24510	HXXXD-type acyl-transferase family protein	.	.	-1.79806	0.00486007	down	-5.44143	1.67183e-20	down	-2.00373	0.00129476	down	-6.21309	3.46881e-26	down	-2.74742	6.9428e-37	down	-4.12789	9.11413e-81	down	-2.17541	9.30255e-19	down	-5.76749	5.30584e-111	down
LOC103862186	103862186	NADPH--cytochrome P450 reductase 1	GO:0010181; GO:0016491; GO:0055114	.	ec:1.6.2.4	K00327	AT4G24520	P450 reductase 1	.	.	-2.19914	6.75644e-23	down	-2.19914	6.75644e-23	down	.	.	.	-1.27469	9.33678e-09	down	.	.	.	.	.	.	.	.	.	-1.67312	0.00427981	down
LOC103862196	103862196	NADPH--cytochrome P450 reductase 1	GO:0010181; GO:0016491; GO:0055114	.	ec:1.6.2.4	K00327	AT4G24520	P450 reductase 1	.	.	.	.	.	1.20518	3.75604e-42	up	.	.	.	1.35464	4.51646e-53	up	1.51853	2.85005e-17	up	1.41699	2.04253e-15	up	1.00806	1.60233e-06	up	.	.	.
LOC103862206	103862206	O-fucosyltransferase 31	GO:0000977; GO:0003677; GO:0003700; GO:0005634; GO:0006355; GO:0045944; GO:0046983	.	.	.	AT4G24530	O-fucosyltransferase family protein	.	.	.	.	.	.	.	.	.	.	.	.	.	.	.	.	.	.	.	.	.	.	.	-1.52841	1.44194e-05	down
LOC103862215	103862215	MADS-box protein AGL24	GO:0000977; GO:0003677; GO:0003700; GO:0005634; GO:0006355; GO:0045944; GO:0046983	.	.	.	AT4G24540	AGAMOUS-like 24	.	.	.	.	.	.	.	.	.	.	.	.	.	.	.	.	.	.	.	.	.	.	.	.	.	.
LOC117132997	117132997	uncharacterized LOC117132997	.	.	.	.	.	.	.	.	.	.	.	.	.	.	.	.	.	.	.	.	.	.	.	.	.	.	.	.	.	.	.	.
LOC103864681	103864681	glutathione S-transferase T3-like	.	.	.	.	AT3G47680	DNA binding	.	.	.	.	.	.	.	.	.	.	.	.	.	.	.	.	.	.	.	.	.	.	.	.	.	.
LOC103862264	103862264	AP-4 complex subunit mu	GO:0006810; GO:0006886; GO:0016192; GO:0030131	.	.	K12402	AT4G24550	Clathrin adaptor complexes medium subunit family protein	.	.	.	.	.	-1.2591	2.16838e-26	down	.	.	.	-1.3461	9.88191e-30	down	.	.	.	.	.	.	.	.	.	.	.	.
LOC103862275	103862275	ubiquitin carboxyl-terminal hydrolase 16	GO:0004843; GO:0006511; GO:0016579; GO:0036459	.	ec:3.4.19.12	K11855	AT4G24560	ubiquitin-specific protease 16	.	.	.	.	.	.	.	.	.	.	.	.	.	.	.	.	.	.	.	.	.	.	.	.	.	.
LOC103864691	103864691	putative nuclease HARBI1	.	.	.	.	AT2G13770	CONTAINS InterPro DOMAIN/s: Putative harbinger transposase-derived nuclease (InterPro:IPR006912)	.	.	5.14576	1.82626e-05	up	5.14576	1.82626e-05	up	5.14576	1.82626e-05	up	.	.	.	.	.	.	.	.	.	.	.	.	.	.	.
LOC103864699	103864699	glutathione S-transferase T3-like	.	.	.	.	AT3G47680	DNA binding	.	.	.	.	.	.	.	.	.	.	.	.	.	.	.	.	.	.	.	.	.	.	.	.	.	.
LOC103862285	103862285	mitochondrial uncoupling protein 4	GO:0005310; GO:0006839; GO:0055085	.	.	K13577	AT4G24570	dicarboxylate carrier 2	.	.	-1.20862	3.9306e-21	down	-1.20862	3.9306e-21	down	1.95217	5.47558e-45	up	2.02563	9.43655e-48	up	-2.37087	0.00106668	down	.	.	.	.	.	.	.	.	.
LOC103862294	103862294	rho GTPase-activating protein REN1	.	.	.	.	AT4G24580	Encodes a Rho GTPase-activating protein that interacts with ROP1 (a Rho GTPase) and regulates pollen tube development. This protein can be observed at the apical tip of growing pollen tubes and on endocytic vesicles traveling to this region of the pollen tube.	.	.	-1.49507	1.0163e-11	down	-5.12788	1.54609e-96	down	-1.459	2.38256e-11	down	-4.80287	1.38988e-83	down	.	.	.	-3.35011	0.000979964	down	.	.	.	-3.68773	0.00111428	down
LOC103862320	103862320	uncharacterized LOC103862320	.	.	.	.	AT4G24590	unknown protein	.	.	1.18075	1.18076e-10	up	1.80016	2.03368e-24	up	.	.	.	1.75387	2.40366e-23	up	.	.	.	.	.	.	.	.	.	1.18594	0.000421587	up
LOC117132595	117132595	uncharacterized LOC117132595	.	.	.	.	.	.	.	.	.	.	.	.	.	.	.	.	.	.	.	.	.	.	.	.	.	.	.	.	.	.	.	.
LOC103862336	103862336	uncharacterized LOC103862336	.	.	.	.	AT4G24610	unknown protein	.	.	.	.	.	-1.52591	2.38384e-36	down	.	.	.	-1.39927	1.37993e-30	down	-1.13061	0.000631165	down	.	.	.	.	.	.	-2.03252	5.05462e-09	down
LOC103862344	103862344	glucose-6-phosphate isomerase 1, chloroplastic	GO:0004347; GO:0006094; GO:0006096	map00010; map00030; map00500; map00520; map01100; map01110; map01200; map01250	ec:5.3.1.9	K01810	AT4G24620	phosphoglucose isomerase 1	.	.	-1.43948	5.59395e-10	down	-2.21559	2.34458e-22	down	.	.	.	-1.51866	2.23787e-11	down	-1.35763	0.00452971	down	.	.	.	-1.48872	0.00630425	down	.	.	.
LOC103862354	103862354	protein S-acyltransferase 8	GO:0016409	.	ec:2.3.1.225	K16675	AT4G24630	DHHC-type zinc finger family protein	.	.	.	.	.	.	.	.	.	.	.	-1.09376	7.39395e-10	down	.	.	.	-1.27094	2.1974e-06	down	.	.	.	.	.	.
LOC103862363	103862363	uncharacterized LOC103862363	GO:0004857; GO:0005773	.	.	.	AT4G24640	Plant invertase/pectin methylesterase inhibitor superfamily protein	.	.	2.71663	0.00268089	up	2.71663	0.00268089	up	3.15617	0.000577931	up	3.09787	0.000445691	up	.	.	.	3.78828	1.72293e-35	up	-11.9528	1.67043e-14	down	3.01223	2.2866e-18	up
LOC103862371	103862371	zinc-finger homeodomain protein 2	GO:0003677	.	.	.	AT4G24660	homeobox protein 22	.	.	.	.	.	1.6233	1.2367e-26	up	.	.	.	1.52058	5.02905e-23	up	.	.	.	.	.	.	.	.	.	1.00628	0.000358836	up
LOC103862382	103862382	tryptophan aminotransferase-related protein 2	GO:0003824; GO:0005789; GO:0009684; GO:0009723; GO:0009793; GO:0009908; GO:0009958; GO:0010078; GO:0010087; GO:0010588; GO:0016846; GO:0042742; GO:0043562; GO:0048367; GO:0048467; GO:0048527; GO:0048825; GO:0080022	map00380; map01100	ec:2.6.1.99	K16903	AT4G24670	tryptophan aminotransferase related 2	.	.	-1.58441	5.68654e-09	down	-3.19418	3.5321e-32	down	-2.60279	6.53586e-23	down	-3.09966	3.33624e-31	down	.	.	.	-6.22429	1.9623e-08	down	.	.	.	.	.	.
LOC103862399	103862399	protein MODIFIER OF SNC1 1	.	.	.	.	AT4G24680	Encodes MOS1 (MODIFIER OF snc1). MOS1 contains a BAT2 domain that is conserved in plants and animals. MOS1 associates with the promoter of SNC1 and regulates its expression.	.	.	.	.	.	.	.	.	.	.	.	.	.	.	.	.	.	.	.	.	.	.	.	.	.	.
LOC103862466	103862466	protein NBR1 homolog	GO:0005515; GO:0008270	.	.	K17987	AT4G24690	ubiquitin-associated (UBA)/TS-N domain-containing protein / octicosapeptide/Phox/Bemp1 (PB1) domain-containing protein	.	.	1.13981	1.40536e-28	up	2.39021	4.71123e-125	up	.	.	.	2.27722	7.32986e-114	up	1.31167	3.43785e-61	up	2.05484	2.04035e-150	up	1.2072	1.39525e-41	up	1.61709	6.60076e-75	up
LOC103862475	103862475	uncharacterized LOC103862475	.	.	.	.	AT4G24700	unknown protein	.	.	.	.	.	.	.	.	.	.	.	-2.02777	0.000338621	down	.	.	.	-3.54693	6.62959e-05	down	.	.	.	-3.09257	0.00225106	down
LOC103862485	103862485	pachytene checkpoint protein 2 homolog	GO:0005524; GO:0005634; GO:0005694; GO:0007131; GO:0016887; GO:0042138	.	.	K22399	AT4G24710	Encodes an AAA+ ATPase that mediates meiotic chromosome remodeling and crossover maturation.	.	.	-1.84503	1.41378e-13	down	.	.	.	.	.	.	.	.	.	.	.	.	.	.	.	.	.	.	.	.	.
LOC103862495	103862495	high-affinity nitrate transporter 3.2	GO:0010167; GO:0015706	.	.	K26563	AT4G24715	high-affinity nitrate transporter-like protein;(source:Araport11)	.	.	.	.	.	.	.	.	.	.	.	2.21019	0.0036328	up	.	.	.	.	.	.	.	.	.	.	.	.
LOC108868780	108868780	manganese-dependent ADP-ribose/CDP-alcohol diphosphatase	GO:0004672; GO:0005524; GO:0006468; GO:0016787	map00230; map00564; map01100	ec:3.6.1.13; ec:3.6.1.16; ec:3.6.1.53	K01517	AT4G24730	Calcineurin-like metallo-phosphoesterase superfamily protein	.	.	.	.	.	-1.88792	3.59928e-24	down	.	.	.	-1.74318	1.1022e-20	down	.	.	.	-1.86692	8.26447e-05	down	.	.	.	-1.61259	0.00267563	down
LOC103862510	103862510	serine/threonine-protein kinase AFC2	GO:0004672; GO:0005524; GO:0006468; GO:0016787	.	ec:2.7.12.1	K08287	AT4G24740	FUS3-complementing gene 2	.	.	.	.	.	.	.	.	.	.	.	.	.	.	.	.	.	.	.	.	.	.	.	.	.	.
LOC103862525	103862525	rhodanese-like domain-containing protein 11, chloroplastic	GO:0009507	.	.	.	AT4G24750	Rhodanese/Cell cycle control phosphatase superfamily protein	.	.	-1.14396	3.82758e-06	down	-1.14396	3.82758e-06	down	-1.14396	3.82758e-06	down	-1.45075	3.84701e-09	down	-1.71158	4.80451e-27	down	-2.04667	6.81582e-38	down	-1.13959	3.72467e-10	down	-1.5692	1.07613e-18	down
LOC103862535	103862535	alpha/beta hydrolase domain-containing protein 17B	.	.	ec:3.1.2.22	K01076	AT4G24760	alpha/beta-Hydrolases superfamily protein	.	.	.	.	.	.	.	.	.	.	.	.	.	.	.	.	.	.	.	.	.	.	.	.	.	.
LOC103862547	103862547	31 kDa ribonucleoprotein, chloroplastic	GO:0003676	.	.	.	AT4G24770	Encodes a chloroplast RNA-binding protein. A substrate of the type III effector HopU1 (mono-ADP-ribosyltransferase). Required for editing and stability of specific chloroplast mRNAs.	.	.	.	.	.	.	.	.	.	.	.	.	.	.	.	.	.	.	.	.	.	.	.	.	.	.
LOC103862557	103862557	probable pectate lyase 18	.	map00040; map01100	ec:4.2.2.2	K01728	AT4G24780	Pectin lyase-like superfamily protein	.	.	-1.63915	2.21289e-06	down	-5.2144	8.51809e-54	down	-2.18527	1.02715e-10	down	-7.43711	3.77644e-85	down	-1.8133	0.000594673	down	-13.1812	4.46691e-24	down	-2.25589	0.000129711	down	-13.287	5.55402e-17	down
LOC103862564	103862564	protein STICHEL-like 2	GO:0003677; GO:0003887; GO:0005524; GO:0006260; GO:0009360	.	.	.	AT4G24790	AAA-type ATPase family protein;(source:Araport11)	.	.	-1.82256	0.000171716	down	-1.82256	0.000171716	down	-1.82256	0.000171716	down	-2.7254	2.02942e-08	down	.	.	.	.	.	.	.	.	.	.	.	.
LOC103862587	103862587	MA3 DOMAIN-CONTAINING TRANSLATION REGULATORY FACTOR 3	GO:0003729; GO:0005488; GO:0005737; GO:0005794; GO:0005829; GO:0009646; GO:0009651; GO:0009723; GO:0043022; GO:0045892; GO:0090549	.	.	.	AT4G24800	MA3 domain-containing protein;(source:Araport11)	.	.	.	.	.	.	.	.	.	.	.	.	.	.	.	.	.	.	.	.	.	.	.	.	.	.
LOC103862631	103862631	uncharacterized LOC103862631	GO:0008152; GO:0008168	.	.	.	AT4G24805	S-adenosyl-L-methionine-dependent methyltransferases superfamily protein	.	.	1.23048	1.63842e-21	up	1.23048	1.63842e-21	up	.	.	.	.	.	.	1.0798	0.00751371	up	.	.	.	.	.	.	.	.	.
LOC103862642	103862642	26S proteasome non-ATPase regulatory subunit 6 homolog	GO:0005515	map03050	.	K03037	AT4G24820	26S proteasome, regulatory subunit Rpn7;Proteasome component (PCI) domain	.	.	.	.	.	.	.	.	.	.	.	.	.	.	.	.	.	.	.	.	.	.	.	.	.	.
LOC103862653	103862653	argininosuccinate synthase, chloroplastic	GO:0004055; GO:0005524; GO:0006526	map00220; map00250; map01100; map01110; map01230	ec:6.3.4.5	K01940	AT4G24830	arginosuccinate synthase family	.	.	-1.52934	1.38982e-25	down	-2.76135	1.75577e-80	down	-1.45479	1.80086e-23	down	-2.48513	1.60631e-65	down	-1.43791	2.12333e-08	down	-1.20367	2.32929e-06	down	.	.	.	-2.06627	1.44801e-13	down
LOC103862661	103862661	conserved oligomeric Golgi complex subunit 2	.	.	.	K20289	AT4G24840	FUNCTIONS IN: molecular_function unknown	.	.	.	.	.	.	.	.	.	.	.	.	.	.	.	.	.	.	.	.	.	.	.	.	.	.
LOC103864709	103864709	transcription factor STKL2-like	GO:0005506; GO:0006355; GO:0016705; GO:0020037; GO:0055114	.	.	.	AT4G00250	DNA-binding storekeeper protein-related transcriptional regulator	.	.	.	.	.	.	.	.	.	.	.	.	.	.	.	.	.	.	.	.	.	.	.	.	.	.
LOC103862683	103862683	probable inactive purple acid phosphatase 24	GO:0003993; GO:0016787; GO:0046872	.	.	K22390	AT4G24890	purple acid phosphatase 24	.	.	.	.	.	.	.	.	1.19092	3.10998e-15	up	.	.	.	.	.	.	.	.	.	.	.	.	-2.22073	9.8694e-11	down
LOC103862692	103862692	TITAN-like protein	GO:0005634; GO:0009793; GO:0009960	.	.	K26160	AT4G24900	Encodes a nuclear C2H2 domain-containing protein involved in embryo and endosperm development. Involved in brassinosteroid (BR)-mediated plant growth and catalyses the synthesis of S-allantoin, together with B1L participates in modulating plant growth and cold tolerance.	.	.	1.14178	6.67372e-08	up	1.14178	6.67372e-08	up	1.14178	6.67372e-08	up	1.12763	6.99517e-08	up	.	.	.	.	.	.	.	.	.	.	.	.
LOC103862702	103862702	probable methyltransferase At1g27930	GO:0045492	.	.	.	AT4G24910	Protein of unknown function (DUF579)	.	.	.	.	.	.	.	.	.	.	.	.	.	.	.	.	.	.	.	.	.	.	.	.	.	.
LOC103862711	103862711	protein transport protein Sec61 subunit gamma-1	GO:0006605; GO:0006886; GO:0015031; GO:0015450; GO:0016020	map03060; map04141; map04145	.	K07342	AT5G50460	secE/sec61-gamma protein transport protein	.	.	-1.09903	5.84184e-13	down	.	.	.	.	.	.	.	.	.	-1.0187	6.15535e-05	down	.	.	.	-1.22993	1.53572e-05	down	.	.	.
LOC103862715	103862715	thylakoid lumenal 17.9 kDa protein, chloroplastic	GO:0009507; GO:0009579; GO:0031977	.	.	.	AT4G24930	thylakoid lumenal 17.9 kDa protein, chloroplast	.	.	-2.29022	1.52127e-15	down	-2.29022	1.52127e-15	down	-1.1314	0.00012459	down	-2.65374	4.01671e-20	down	-1.82945	0.000445493	down	-3.31643	1.49185e-11	down	.	.	.	.	.	.
LOC103862724	103862724	SUMO-activating enzyme subunit 1A	.	map04120	ec:6.2.1.45	K10684	AT4G24940	SUMO-activating enzyme 1A	.	.	.	.	.	.	.	.	.	.	.	.	.	.	.	.	.	.	.	.	.	.	.	.	.	.
LOC103862736	103862736	protein SINE4	GO:0042254; GO:1990904	.	.	.	AT4G24950	unknown protein	.	.	.	.	.	.	.	.	.	.	.	.	.	.	.	.	.	.	.	.	.	.	.	.	.	.
LOC103862742	103862742	60S ribosomal protein L7a-2	GO:0042254; GO:1990904	map03010	.	K02936	AT3G62870	Ribosomal protein L7Ae/L30e/S12e/Gadd45 family protein	.	.	.	.	.	.	.	.	.	.	.	.	.	.	.	.	.	.	.	.	.	.	.	.	.	.
LOC103862751	103862751	HVA22-like protein d	GO:0016021	.	.	K17279	AT4G24960	HVA22 homologue D	.	.	-1.49416	1.66095e-08	down	-1.49416	1.66095e-08	down	-1.49416	1.66095e-08	down	-2.35714	1.74866e-19	down	.	.	.	-1.50986	2.11643e-10	down	-1.04437	0.000248904	down	-1.68947	1.95788e-10	down
LOC103862766	103862766	protein MICRORCHIDIA 7	.	.	.	.	AT4G24970	Histidine kinase-, DNA gyrase B-, and HSP90-like ATPase family protein	.	.	-1.24408	2.76055e-11	down	-1.89243	2.51926e-25	down	-1.4979	4.63939e-16	down	-1.48298	4.80065e-16	down	.	.	.	.	.	.	.	.	.	.	.	.
LOC103862777	103862777	protein TAPETUM DETERMINANT 1	GO:0001709; GO:0048653	.	.	.	AT4G24972	tapetum determinant 1	.	.	.	.	.	.	.	.	.	.	.	-2.04513	1.27862e-11	down	.	.	.	-2.18988	5.57453e-05	down	.	.	.	.	.	.
LOC103862792	103862792	membrane-anchored ubiquitin-fold protein 3	GO:0005515	.	.	.	AT4G24990	geranylgeranylated protein ATGP4	.	.	.	.	.	1.48314	5.95572e-27	up	.	.	.	1.86651	2.02048e-42	up	1.33686	1.21185e-08	up	1.26546	4.58232e-08	up	1.02483	0.00019749	up	1.93632	2.31552e-14	up
LOC103862809	103862809	bidirectional sugar transporter SWEET14	.	.	.	K15382	AT4G25010	Nodulin MtN3 family protein	.	.	-4.05774	0.000267838	down	-4.05774	0.000267838	down	-4.05774	0.000267838	down	.	.	.	.	.	.	.	.	.	.	.	.	.	.	.
LOC103862816	103862816	mitochondrial import inner membrane translocase subunit TIM8	GO:0005758; GO:0072321	.	.	K17780	AT5G50810	translocase inner membrane subunit 8	.	.	-1.25799	0.00896	down	-1.25799	0.00896	down	-1.25799	0.00896	down	-3.27837	8.13715e-10	down	.	.	.	.	.	.	.	.	.	-8.72344	0.000286868	down
LOC103864720	103864720	uncharacterized LOC103864720	GO:0003676; GO:0008270	.	.	.	AT5G15685	mutator transposase MUDRA protein;(source:Araport11)	.	.	.	.	.	.	.	.	.	.	.	.	.	.	.	.	.	.	.	.	.	.	.	.	.	.
LOC103862826	103862826	uncharacterized LOC103862826	.	.	.	.	AT4G25030	unknown protein	.	.	.	.	.	.	.	.	.	.	.	1.05854	1.43656e-08	up	-1.99905	0.00171597	down	.	.	.	-2.20662	0.00229009	down	.	.	.
LOC108870616	108870616	uncharacterized LOC108870616	.	.	.	.	.	.	.	.	.	.	.	.	.	.	.	.	.	.	.	.	.	.	.	.	.	.	.	.	.	.	.	.
LOC103862835	103862835	CASP-like protein 1F1	.	.	.	.	AT4G25040	Uncharacterised protein family (UPF0497)	.	.	.	.	.	.	.	.	.	.	.	.	.	.	.	.	.	.	.	.	.	.	.	.	.	.
LOC103862844	103862844	acyl carrier protein 4, chloroplastic	GO:0006633; GO:0031177	.	.	.	AT4G25050	acyl carrier protein 4	.	.	.	.	.	.	.	.	.	.	.	.	.	.	.	.	.	.	.	.	.	.	.	1.43664	3.9217e-26	up
LOC117132771	117132771	uncharacterized LOC117132771	GO:0006508; GO:0008234	.	.	.	AT2G07190	Domain of unknown function (DUF1985)	.	.	-1.18276	0.00531505	down	-1.18276	0.00531505	down	-1.18276	0.00531505	down	.	.	.	.	.	.	.	.	.	.	.	.	.	.	.
LOC103862852	103862852	coiled-coil domain-containing protein SCD2	GO:0000911	.	.	.	AT4G25070	unknown protein	.	.	1.55608	0.000320437	up	1.55608	0.000320437	up	1.60733	0.000319163	up	2.92254	3.25834e-12	up	.	.	.	.	.	.	.	.	.	.	.	.
LOC103862873	103862873	magnesium protoporphyrin IX methyltransferase, chloroplastic	GO:0015995; GO:0046406	map00860; map01100; map01110	ec:2.1.1.11	K03428	AT4G25080	magnesium-protoporphyrin IX methyltransferase	.	.	.	.	.	.	.	.	.	.	.	.	.	.	.	.	.	.	.	.	.	.	.	1.25872	4.94188e-34	up
LOC103862882	103862882	chromophore lyase CRL, chloroplastic	GO:0016829; GO:0017009	.	.	.	AT5G51020	crumpled leaf	.	.	.	.	.	.	.	.	.	.	.	.	.	.	.	.	.	.	.	.	.	.	.	.	.	.
LOC103862893	103862893	respiratory burst oxidase homolog protein C	GO:0004601; GO:0005509; GO:0050664; GO:0055114	.	.	.	AT5G51060	NADPH/respiratory burst oxidase protein D	.	.	.	.	.	.	.	.	.	.	.	.	.	.	.	.	.	.	.	.	.	.	.	.	.	.
FSD1	103862899	fibronectin type III and SPRY domain containing 1	GO:0004784; GO:0005737; GO:0005739; GO:0005886; GO:0006801; GO:0006979; GO:0007623; GO:0009507; GO:0009570; GO:0009579; GO:0009642; GO:0009941; GO:0010193; GO:0019904; GO:0046686; GO:0046688; GO:0046872; GO:0055114	map04146	ec:1.15.1.1	K04564	AT4G25100	Fe superoxide dismutase 1	.	.	.	.	.	.	.	.	.	.	.	.	.	.	.	.	.	.	.	.	-1.23004	8.75576e-10	down	.	.	.
LOC103862917	103862917	peptide methionine sulfoxide reductase	GO:0008113; GO:0055114	.	ec:1.8.4.11	K07304	AT4G25130	peptide met sulfoxide reductase 4	.	.	.	.	.	.	.	.	.	.	.	.	.	.	.	.	.	.	.	.	.	.	.	.	.	.
LOC103862927	103862927	oleosin Bn-III	GO:0012511; GO:0016021	.	.	.	AT4G25140	oleosin 1	.	.	.	.	.	.	.	.	.	.	.	.	.	.	.	.	.	.	.	.	.	.	.	.	.	.
LOC103862947	103862947	acid phosphatase 1	GO:0003993	.	.	.	AT4G25150	HAD superfamily, subfamily IIIB acid phosphatase	.	.	-2.06451	2.84972e-09	down	-2.06451	2.84972e-09	down	-2.06451	2.84972e-09	down	-1.76826	5.61955e-07	down	-2.05058	6.48528e-05	down	.	.	.	-1.85132	0.00188299	down	.	.	.
LOC103862938	103862938	U-box domain-containing protein 35	GO:0004672; GO:0004842; GO:0005524; GO:0006468; GO:0006950; GO:0016567	.	.	.	AT4G25160	U-box domain-containing protein kinase family protein	.	.	.	.	.	.	.	.	.	.	.	.	.	.	.	.	.	.	.	.	.	.	.	.	.	.
LOC103862954	103862954	uncharacterized LOC103862954	.	.	.	.	AT4G25170	Uncharacterised conserved protein (UCP012943)	.	.	1.97662	1.18604e-24	up	2.58966	1.01204e-42	up	2.76048	1.07482e-46	up	3.19279	5.8936e-63	up	1.57508	2.26225e-12	up	1.93953	9.99092e-19	up	2.32636	3.60422e-21	up	2.26864	1.51024e-20	up
LOC103862965	103862965	GATA transcription factor 5	GO:0003677; GO:0003700; GO:0005634; GO:0006355; GO:0008270; GO:0043565; GO:0045893	.	.	.	AT5G66320	GATA transcription factor 5	.	.	.	.	.	.	.	.	.	.	.	.	.	.	.	.	.	.	.	.	.	.	.	.	.	.
LOC103862974	103862974	uncharacterized LOC103862974	GO:0003677; GO:0005666; GO:0006383	map03020	.	K03026	AT4G25180	RNA polymerase III RPC4	.	.	.	.	.	.	.	.	.	.	.	.	.	.	.	.	.	.	.	.	.	.	.	.	.	.
LOC103864740	103864740	QWRF motif-containing protein 7	.	.	.	.	AT4G25190	Family of unknown function (DUF566)	.	.	.	.	.	.	.	.	.	.	.	.	.	.	.	.	.	.	.	.	.	.	.	.	.	.
[truncated: 39,852 more rows]
