# Supplementary material for: The molecular pathways leading to GABA and lactic acid accumulation in florets of organic broccoli rabe (Brassica rapa subsp. sylvestris) stored as fresh or as minimally processed product
Source: Hortic Res. 2024 Sep 28;12(1):uhae274. doi: 10.1093/hr/uhae274 (PMC11739617; doi:10.1093/hr/uhae274)
Supplement: Web_Material_uhae274 [file web_material_uhae274.zip › Table S11 - Summary of WGCNA results.xlsx]

## Sheet: Table S11
Table S11. Summary output of WGCNA results
Locus	Definition	TF1	Pathway genes2	Module	GABA		Lactic acid		Green		Brown		Turquoise		Grey60		Blue		Royalblue		Cyan		Tan		Magenta		Lightyellow		Midnightblue		Black		Darkred		Pink		Greenyellow		Connectivity measures4
					GS3	p.value	GS	p.value	MM	p.value	MM	p.value	MM	p.value	MM	p.value	MM	p.value	MM	p.value	MM	p.value	MM	p.value	MM	p.value	MM	p.value	MM	p.value	MM	p.value	MM	p.value	MM	p.value	MM	p.value	kTotal	kWithin	kOut	kDiff
LOC103857055	flavone 3'-O-methyltransferase 1	.	.	black	0.58502	0.000178683	0.47514	0.00340743	0.493139	0.00224371	0.435499	0.00793667	-0.0619702	0.719562	-0.73976	2.53574e-07	-0.0382824	0.824572	-0.673523	6.73538e-06	-0.221894	0.193374	-0.0744218	0.666199	-0.303611	0.0718391	-0.225051	0.186949	-0.668942	8.1967e-06	0.624691	4.65412e-05	-0.198713	0.245304	0.206006	0.228051	-0.214371	0.2093	20.0881	4.12182	15.9663	-11.8445
LOC103836857	uncharacterized protein At4g00950	.	.	black	0.580819	0.000203969	0.519669	0.00116147	0.449777	0.00591926	0.486384	0.00263158	-0.0732182	0.671292	-0.529692	0.000892962	-0.0108477	0.949933	-0.643894	2.26575e-05	-0.352887	0.0347684	-0.237422	0.163231	-0.108311	0.529488	-0.00973993	0.95504	-0.500394	0.00188377	0.499921	0.00190557	-0.0207491	0.904393	0.467589	0.00403381	-0.374651	0.024368	10.7972	0.932861	9.86435	-8.93148
LOC103854961	calnexin homolog 1	.	.	black	0.551936	0.000483579	0.313071	0.0630023	0.318556	0.0582856	0.581798	0.000197808	0.08783	0.610494	-0.626499	4.35805e-05	-0.21896	0.199481	-0.856622	2.65726e-11	-0.37771	0.0231382	-0.282414	0.0951467	-0.0884579	0.607935	-0.0589298	0.732805	-0.717326	8.5289e-07	0.759505	7.84246e-08	-0.0475244	0.783133	0.590225	0.00015127	-0.57375	0.000253839	41.4693	7.87701	33.5923	-25.7153
LOC103838224	polyubiquitin	.	.	black	0.520177	0.00114631	0.499262	0.00193634	0.574144	0.000250794	0.3829	0.0211695	-0.0410333	0.812183	-0.829888	3.912e-10	-0.0524447	0.761301	-0.740731	2.39939e-07	-0.298965	0.07652	0.0812167	0.637725	-0.17096	0.318801	-0.0890278	0.605615	-0.782023	1.7821e-08	0.762636	6.44487e-08	-0.0820389	0.634313	0.278703	0.099764	-0.243795	0.151896	35.3956	8.31258	27.0831	-18.7705
LOC103850791	clathrin interactor EPSIN 1	.	.	black	0.51177	0.00142089	0.544059	0.000603821	0.605136	9.23745e-05	0.290156	0.086044	-0.166751	0.331037	-0.775526	2.78048e-08	0.0835198	0.628186	-0.605349	9.17073e-05	-0.194453	0.255775	0.127277	0.459465	-0.427786	0.00925274	-0.247945	0.144828	-0.624645	4.66189e-05	0.542745	0.000626272	-0.195604	0.252917	0.0677595	0.69457	-0.0370116	0.830309	17.1173	2.3754	14.7419	-12.3665
LOC103834754	casein kinase 1-like protein 6	.	.	black	0.509088	0.0015199	0.506413	0.00162463	0.53689	0.000735591	0.302749	0.0726906	-0.0688786	0.689775	-0.747089	1.66087e-07	-0.0009188	0.995757	-0.61354	6.91874e-05	-0.225428	0.186193	-0.132397	0.441451	-0.446824	0.00629577	-0.296587	0.0790061	-0.674122	6.56293e-06	0.611468	7.43551e-05	-0.303412	0.0720351	0.146957	0.392394	-0.120224	0.48491	17.2153	3.79132	13.4239	-9.63261
LOC103873188	L-galactono-1,4-lactone dehydrogenase, mitochondrial	.	.	black	0.507435	0.0015839	0.441243	0.00706381	0.488957	0.00247745	0.335107	0.0457307	0.0163186	0.924742	-0.804959	3.2582e-09	-0.117577	0.494645	-0.720751	7.14076e-07	-0.149495	0.384181	-0.0978716	0.570122	-0.46367	0.00439653	-0.258472	0.127984	-0.797573	5.765e-09	0.645839	2.10062e-05	-0.287284	0.0893386	0.231245	0.174787	-0.190859	0.26484	26.6144	5.26048	21.3539	-16.0934
LOC103841221	growth-regulating factor 4	GRF	.	black	0.470288	0.00379931	0.531423	0.000852615	0.536502	0.000743401	0.221156	0.194897	-0.0467343	0.786654	-0.681738	4.69508e-06	-0.008331	0.961539	-0.579895	0.000209946	-0.173275	0.312194	-0.186045	0.277303	-0.356512	0.0328207	-0.221881	0.193402	-0.643015	2.34416e-05	0.512126	0.00140816	-0.152975	0.373083	0.171914	0.316067	-0.106213	0.537541	11.3229	1.79664	9.52629	-7.72964
LOC103833534	probable acylpyruvase FAHD1, mitochondrial	.	.	black	0.466762	0.00410818	0.423624	0.0100371	0.418553	0.0110683	0.323645	0.0541645	0.0863327	0.616616	-0.624547	4.6784e-05	-0.163006	0.342166	-0.666661	9.02719e-06	-0.230169	0.176858	-0.21188	0.21477	-0.050382	0.770433	-0.0323607	0.851378	-0.700002	2.01726e-06	0.66394	1.01181e-05	0.0284515	0.869166	0.403394	0.0147027	-0.346271	0.0385655	14.9196	3.40319	11.5164	-8.11323
LOC103871870	transmembrane 9 superfamily member 1	.	.	black	0.44918	0.00599381	0.451758	0.00567772	0.539396	0.000686897	0.231808	0.173711	0.0544892	0.752282	-0.866955	8.09763e-12	-0.139123	0.418386	-0.660141	1.18426e-05	-0.0325793	0.850385	0.125714	0.465041	-0.270292	0.110857	-0.156485	0.362081	-0.876987	2.31458e-12	0.636742	2.97935e-05	-0.164483	0.33775	0.146579	0.393628	-0.0938797	0.586026	34.2378	6.06245	28.1754	-22.1129
LOC103832370	transcription termination factor MTERF2, chloroplastic	.	.	black	0.429216	0.00899557	0.296107	0.0795153	0.356604	0.0327726	0.435081	0.00800367	0.0154109	0.928917	-0.609377	7.99183e-05	-0.0929487	0.589763	-0.665799	9.36081e-06	-0.296432	0.0791707	-0.1295	0.451595	-0.027994	0.871252	-0.0774567	0.653421	-0.615699	6.415e-05	0.597012	0.000121217	0.0167227	0.922884	0.369761	0.0264459	-0.323527	0.0542569	9.69444	1.89431	7.80013	-5.90583
LOC103870106	casein kinase 1-like protein HD16	.	.	black	0.419419	0.0108861	0.250168	0.141143	0.334478	0.0461648	0.548717	0.000529869	0.0580186	0.736788	-0.617678	5.98264e-05	-0.17631	0.303662	-0.886922	5.98597e-13	-0.490127	0.00240998	-0.0279184	0.871597	-0.0561108	0.745151	-0.0286684	0.868178	-0.683248	4.38829e-06	0.820544	8.99368e-10	-0.0162485	0.925064	0.648088	1.92334e-05	-0.60949	7.96087e-05	36.3712	7.13933	29.2318	-22.0925
LOC103832551	mitochondrial import inner membrane translocase subunit TIM50	.	.	black	0.415325	0.0117706	0.15016	0.382045	0.166133	0.332859	0.52346	0.00105253	0.153085	0.372733	-0.502222	0.00180146	-0.285508	0.0914252	-0.829377	4.09944e-10	-0.448743	0.00604891	-0.367238	0.0275743	-0.17251	0.314368	-0.0984152	0.567972	-0.653935	1.52421e-05	0.850655	5.06428e-11	-0.117629	0.494454	0.633782	3.33017e-05	-0.651234	1.6981e-05	41.4406	10.0394	31.4012	-21.3618
LOC103870306	T-complex protein 1 subunit eta	.	.	black	-0.386217	0.0199861	-0.466526	0.00412957	-0.389367	0.0189136	-0.202961	0.235152	0.664876	9.73015e-06	0.00246014	0.988639	-0.695682	2.47719e-06	-0.304385	0.0710813	-0.0421322	0.807247	-0.298632	0.0768645	-0.0403944	0.815056	-0.0205627	0.905248	-0.551477	0.000489956	0.749697	1.4238e-07	-0.0675895	0.6953	0.477509	0.0032292	-0.560249	0.000380251	96.7018	8.1176	88.5842	-80.4666
LOC103861962	heat shock 70 kDa protein 6, chloroplastic	.	.	black	0.384659	0.020535	0.0363551	0.833276	0.0111644	0.948473	0.534943	0.000775537	0.164118	0.33884	-0.316793	0.0597696	-0.304001	0.0714569	-0.714602	9.80557e-07	-0.33434	0.0462597	-0.400465	0.0155099	-0.118654	0.490673	-0.0820329	0.634338	-0.47231	0.00363149	0.618475	5.81602e-05	-0.0556728	0.747075	0.63435	3.25999e-05	-0.656035	1.4003e-05	28.9715	3.35407	25.6175	-22.2634
LOC103847482	uncharacterized protein At2g39795, mitochondrial	.	.	black	0.383849	0.020825	0.301978	0.0734577	0.39071	0.0184709	0.277934	0.100741	0.141719	0.409668	-0.763473	6.11204e-08	-0.242681	0.153835	-0.725733	5.48876e-07	-0.165728	0.334056	-0.0682423	0.6925	-0.224406	0.188251	-0.100249	0.560745	-0.861592	1.51832e-11	0.777002	2.51641e-08	-0.177188	0.301223	0.315036	0.0612786	-0.29289	0.082995	33.229	9.1347	24.0943	-14.9596
LOC103846679	cytokinin riboside 5'-monophosphate phosphoribohydrolase LOG8	.	.	black	0.381394	0.0217259	0.455587	0.00523475	0.5323	0.000832798	0.147143	0.39179	0.032808	0.849347	-0.783651	1.59034e-08	-0.103794	0.546898	-0.565252	0.000328032	-0.0563456	0.74412	0.089228	0.604801	-0.310373	0.0654298	-0.190937	0.26464	-0.795316	6.83169e-09	0.628283	4.08269e-05	-0.174639	0.308342	0.118281	0.492045	-0.0441377	0.798256	20.6274	4.0774	16.55	-12.4726
LOC103856227	NADP-dependent alkenal double bond reductase P2	.	.	black	0.376471	0.0236301	0.105342	0.540902	0.117627	0.494459	0.448082	0.00613304	0.117185	0.496093	-0.430928	0.00869576	-0.23969	0.159129	-0.662806	1.06072e-05	-0.288076	0.0884212	-0.316115	0.0603483	-0.132652	0.440563	-0.122374	0.477077	-0.538157	0.000710597	0.643431	2.30675e-05	-0.0684601	0.691567	0.456872	0.00509299	-0.483349	0.00282407	13.3233	2.84766	10.4756	-7.62797
LOC103847432	assimilatory sulfite reductase (ferredoxin), chloroplastic	.	.	black	0.367565	0.0274257	0.207531	0.224549	0.298771	0.076721	0.446172	0.00638163	0.153018	0.372945	-0.657689	1.30928e-05	-0.27935	0.0989474	-0.88995	3.8657e-13	-0.348028	0.037526	-0.129335	0.452176	-0.269016	0.112617	-0.193705	0.257646	-0.795782	6.59759e-09	0.843781	1.02929e-10	-0.164998	0.336218	0.582231	0.000195138	-0.555117	0.000441419	39.6825	9.64293	30.0396	-20.3967
LOC103846562	myosin-11	.	.	black	0.36046	0.0308022	0.238446	0.161369	0.211701	0.215166	0.455937	0.00519581	0.0951265	0.581037	-0.363617	0.0292619	-0.170225	0.320919	-0.682111	4.61756e-06	-0.548877	0.00052748	-0.300706	0.0747386	-0.085995	0.618001	-0.0723966	0.674777	-0.489685	0.00243529	0.732363	3.83295e-07	-0.015569	0.92819	0.620193	5.47123e-05	-0.612011	7.29679e-05	18.5764	3.15611	15.4203	-12.2642
LOC103873112	chaperone protein ClpC2, chloroplastic	.	.	black	0.359452	0.0313076	0.290293	0.0858891	0.285115	0.0918917	0.270481	0.110598	0.0158488	0.926902	-0.49159	0.00232794	-0.0792342	0.645982	-0.472139	0.00364549	-0.221708	0.193757	-0.160859	0.348648	-0.361027	0.0305206	-0.294672	0.0810536	-0.526763	0.00096508	0.535254	0.000769018	-0.211806	0.214932	0.14073	0.412976	-0.18018	0.293	5.86168	1.28607	4.57561	-3.28955
LOC103863598	methionine--tRNA ligase, cytoplasmic	.	.	black	-0.35301	0.0347007	-0.411842	0.0125703	-0.348896	0.0370204	-0.179764	0.294135	0.712871	1.07057e-06	-0.0379474	0.826083	-0.755769	9.87469e-08	-0.365686	0.0282877	-0.0412369	0.811268	-0.248499	0.143903	0.105634	0.539774	0.0785818	0.648709	-0.643539	2.29715e-05	0.821701	8.13394e-10	0.0562202	0.744671	0.578839	0.000216966	-0.636618	2.9933e-05	148.566	11.6692	136.897	-125.228
LOC103831633	U-box domain-containing protein 10	.	.	black	0.344506	0.0396335	0.274781	0.104826	0.310686	0.0651445	0.347284	0.0379632	0.146778	0.392979	-0.556436	0.000424919	-0.235383	0.166982	-0.731935	3.92399e-07	-0.317196	0.0594282	-0.0912999	0.596407	-0.150975	0.379437	-0.106875	0.534993	-0.694809	2.58103e-06	0.780569	1.97119e-08	-0.115111	0.503802	0.503229	0.00175753	-0.482015	0.00291245	17.8659	5.06943	12.7965	-7.72709
LOC103861610	mitogen-activated protein kinase kinase 1	.	.	black	0.344306	0.0397561	0.199176	0.244184	0.264983	0.118322	0.435215	0.00798213	0.0479008	0.781457	-0.521634	0.00110381	-0.168333	0.326406	-0.781845	1.80426e-08	-0.406002	0.0140142	-0.0834952	0.628288	-0.276539	0.102534	-0.118402	0.491602	-0.579865	0.000210142	0.7333	3.64018e-07	-0.205955	0.228168	0.517703	0.00122177	-0.510303	0.00147429	15.1087	3.3198	11.7889	-8.46912
LOC103836346	importin subunit alpha-4	.	.	black	0.343826	0.040051	0.282702	0.0947964	0.34204	0.0411652	0.279373	0.0989173	0.178365	0.29797	-0.653165	1.57204e-05	-0.265859	0.117065	-0.748849	1.49722e-07	-0.2859	0.0909613	-0.214273	0.209514	-0.247867	0.144958	-0.151659	0.377255	-0.807697	2.62081e-09	0.848823	6.13922e-11	-0.133147	0.438845	0.466175	0.00416156	-0.423631	0.0100358	29.9278	9.51602	20.4117	-10.8957
LOC103869039	serine/threonine-protein kinase WNK2	.	.	black	0.333385	0.0469256	0.186862	0.275164	0.23294	0.17156	0.31868	0.0581826	0.174382	0.309066	-0.547989	0.000540868	-0.273857	0.106047	-0.710692	1.19464e-06	-0.211639	0.215303	-0.332874	0.0472849	-0.198846	0.244982	-0.111917	0.515791	-0.692547	2.86895e-06	0.642684	2.37429e-05	-0.121588	0.479932	0.506047	0.00163942	-0.435559	0.00792721	14.5451	2.46547	12.0797	-9.61419
LOC103849071	aspartate--tRNA ligase, chloroplastic/mitochondrial	.	.	black	0.329225	0.0499161	0.363649	0.0292469	0.489551	0.00244302	0.146808	0.392881	-0.00502246	0.976808	-0.772839	3.32792e-08	-0.0742383	0.666974	-0.568348	0.000299017	-0.050119	0.771599	0.15752	0.358874	-0.378228	0.0229352	-0.233785	0.169966	-0.720389	7.27667e-07	0.601856	0.000103176	-0.224752	0.187553	0.0607741	0.724762	-0.0204485	0.905772	17.4213	3.555	13.8663	-10.3113
LOC103846854	26S proteasome non-ATPase regulatory subunit 12 homolog A	.	.	black	0.329182	0.0499476	0.380866	0.0219238	0.443837	0.00669744	0.268717	0.113033	-0.130044	0.449682	-0.570119	0.00028347	0.0757982	0.660392	-0.546329	0.000566706	-0.397951	0.0162319	0.0625778	0.716925	-0.252403	0.137508	-0.201323	0.239033	-0.484447	0.00275305	0.611093	7.53251e-05	-0.178736	0.29695	0.193794	0.257423	-0.182982	0.285431	8.32779	2.09913	6.22866	-4.12953
LOC103831058	mitochondrial proton/calcium exchanger protein	.	.	black	-0.327426	0.0512556	-0.486085	0.00264999	-0.431715	0.00856077	-0.0783362	0.649737	0.69104	3.07674e-06	0.0445455	0.796431	-0.759995	7.60659e-08	-0.445595	0.0064585	-0.114798	0.504971	-0.476958	0.00326996	0.00217296	0.989965	0.00602581	0.972176	-0.549842	0.000513268	0.783205	1.64088e-08	0.0588773	0.733034	0.701518	1.87543e-06	-0.754385	1.07438e-07	126.756	7.79192	118.965	-111.173
LOC103870635	heat shock protein 90-6, mitochondrial	.	.	black	0.325545	0.0526866	0.0604748	0.726065	0.0881588	0.609153	0.437668	0.00759683	0.235946	0.165942	-0.460572	0.004703	-0.367376	0.0275116	-0.799945	4.81214e-09	-0.374486	0.024436	-0.454484	0.00535927	-0.198907	0.244833	-0.11069	0.52043	-0.683942	4.25368e-06	0.8348	2.47465e-10	-0.0995841	0.563361	0.633719	3.33802e-05	-0.65689	1.35256e-05	39.8552	9.36284	30.4924	-21.1295
LOC103838544	transmembrane 9 superfamily member 1	.	.	black	0.324503	0.0534932	0.164998	0.33622	0.297442	0.0781053	0.416282	0.0115587	0.044244	0.797781	-0.625768	4.4756e-05	-0.164855	0.336644	-0.774538	2.9712e-08	-0.297056	0.0785111	0.134135	0.435426	-0.189334	0.268746	-0.116208	0.499717	-0.646477	2.04887e-05	0.681009	4.85009e-06	-0.118795	0.490154	0.429386	0.00896547	-0.413084	0.0122802	17.6426	3.54142	14.1012	-10.5598
LOC103827972	RING-H2 finger protein ATL16	.	.	black	-0.322565	0.0550187	-0.47475	0.00343757	-0.436556	0.00776948	-0.148647	0.386916	0.77832	2.3006e-08	0.00595569	0.9725	-0.842796	1.13622e-10	-0.420039	0.0107573	0.0286697	0.868172	-0.58066	0.000204987	-0.0383313	0.824351	0.0072071	0.966724	-0.640932	2.53992e-05	0.778605	2.25619e-08	0.0111269	0.948646	0.667315	8.78155e-06	-0.711262	1.16097e-06	202.629	8.68619	193.943	-185.257
LOC103859198	guanine nucleotide-binding protein-like NSN1	.	.	black	-0.318348	0.0584592	-0.430531	0.00876458	-0.386092	0.0200296	-0.0729447	0.672451	0.638989	2.73584e-05	0.0424305	0.805908	-0.689374	3.32241e-06	-0.413984	0.0120733	-0.220785	0.195666	-0.416277	0.0115597	0.0200439	0.907628	0.00782812	0.963859	-0.52344	0.00105307	0.852474	4.17289e-11	0.0298477	0.862805	0.652671	1.60345e-05	-0.735867	3.15699e-07	116.342	13.547	102.795	-89.2484
LOC103860980	cytochrome b561 domain-containing protein At4g18260	.	.	black	0.312871	0.0631797	0.416473	0.0115168	0.446601	0.00632504	0.0279598	0.871408	0.0909134	0.597969	-0.656948	1.34939e-05	-0.126572	0.461977	-0.387726	0.0194659	0.0910042	0.597602	0.0401959	0.81595	-0.101245	0.556839	-0.0530025	0.758838	-0.71897	7.83405e-07	0.433281	0.00829769	-0.113168	0.511078	0.0409788	0.812428	0.0380651	0.825552	9.06946	0.943741	8.12571	-7.18197
LOC103858087	something about silencing protein 10	.	.	black	-0.310697	0.0651343	-0.370059	0.0263153	-0.287626	0.0889415	-0.139721	0.416368	0.590503	0.000149919	-0.0748096	0.664561	-0.634233	3.27431e-05	-0.367475	0.0274663	-0.127524	0.458589	-0.300328	0.0751227	-0.0611319	0.723205	-0.0315934	0.854864	-0.580021	0.000209124	0.832909	2.95673e-10	-0.0451263	0.793834	0.47211	0.00364779	-0.566992	0.000311431	82.8225	12.8439	69.9785	-57.1346
LOC103859111	protein virilizer homolog	.	.	black	0.309765	0.0659868	0.0447842	0.795364	0.0897069	0.602857	0.570134	0.000283342	0.163804	0.339777	-0.401057	0.0153438	-0.293605	0.0822114	-0.871179	4.8406e-12	-0.577256	0.000227886	-0.199955	0.242306	-0.0192102	0.911455	-0.00826212	0.961857	-0.583872	0.000185297	0.853958	3.55645e-11	-0.0200025	0.907818	0.788149	1.15535e-08	-0.788238	1.14797e-08	53.4675	8.51754	44.9499	-36.4324
LOC103865183	cysteine-rich and transmembrane domain-containing protein WIH1	.	.	black	0.308134	0.0675003	0.286039	0.0907973	0.419398	0.0108905	0.269054	0.112565	-0.0878868	0.610263	-0.63255	3.48684e-05	0.0323867	0.85126	-0.472249	0.00363648	-0.180915	0.291002	0.365536	0.0283574	-0.0339421	0.844202	-0.0185589	0.914446	-0.533159	0.00081378	0.483956	0.00278459	-0.16347	0.340777	0.0503288	0.770669	-0.0658582	0.702745	5.29994	0.759404	4.54054	-3.78113
LOC103846652	protein ROOT PRIMORDIUM DEFECTIVE 1	.	.	black	0.306968	0.068598	0.16574	0.334019	0.187436	0.273663	0.404986	0.0142792	0.0139898	0.935458	-0.378918	0.0226669	-0.101502	0.555831	-0.597136	0.000120724	-0.444619	0.00659021	-0.0668511	0.698471	-0.143639	0.403287	-0.113524	0.509741	-0.417483	0.0112971	0.668457	8.36714e-06	-0.112899	0.512088	0.381335	0.0217479	-0.446346	0.00635872	8.43265	2.19877	6.23388	-4.03512
LOC103851729	early endosome antigen 1	.	.	black	-0.305958	0.0695611	-0.510009	0.0014852	-0.468984	0.00391108	0.0112674	0.947999	0.7021	1.82339e-06	0.0854196	0.620362	-0.774727	2.9339e-08	-0.482974	0.00284869	-0.194236	0.256317	-0.501406	0.00183779	0.162631	0.343294	0.149391	0.384514	-0.529785	0.00089074	0.807717	2.61673e-09	0.111687	0.516658	0.81678	1.24091e-09	-0.868857	6.43687e-12	165.05	9.43218	155.618	-146.186
LOC103857149	BAG family molecular chaperone regulator 1	.	.	black	-0.302229	0.073207	-0.520971	0.00112297	-0.465205	0.00425124	-0.0958603	0.57811	0.764096	5.87497e-08	-0.016316	0.924754	-0.84344	1.06525e-10	-0.452856	0.00554758	0.0819081	0.634855	-0.549441	0.000519133	-0.122023	0.478352	-0.047991	0.781055	-0.63576	3.09185e-05	0.719753	7.52196e-07	-0.084865	0.622642	0.649513	1.81812e-05	-0.69443	2.62737e-06	190.561	6.38063	184.181	-177.8
LOC103832197	protein disulfide isomerase-like 1-2	.	.	black	0.301486	0.0739513	0.0319177	0.85339	0.100575	0.559464	0.441786	0.00698579	0.267166	0.115209	-0.505162	0.00167573	-0.402361	0.0149834	-0.824094	6.59286e-10	-0.28093	0.0969734	-0.238015	0.162152	-0.0474312	0.783548	-0.00602779	0.972167	-0.721509	6.86285e-07	0.789561	1.04336e-08	-0.0146344	0.93249	0.671148	7.46043e-06	-0.659068	1.23754e-05	43.424	8.36315	35.0609	-26.6977
LOC103836892	CAAX prenyl protease 1 homolog	.	.	black	0.299444	0.0760268	0.332856	0.0472981	0.462506	0.00450966	0.206845	0.22612	-0.00443427	0.979523	-0.733598	3.58085e-07	-0.0526291	0.760487	-0.608445	8.25176e-05	-0.241713	0.155533	0.183807	0.283227	-0.238537	0.161205	-0.166979	0.330367	-0.71278	1.07548e-06	0.70368	1.68887e-06	-0.174954	0.307456	0.138358	0.420973	-0.12454	0.469252	19.0634	5.16576	13.8976	-8.73183
LOC103850997	solute carrier family 25 member 44	.	.	black	0.298349	0.0771577	0.148866	0.386208	0.150056	0.382377	0.421086	0.0105425	0.0923161	0.592308	-0.317049	0.0595522	-0.181815	0.288569	-0.660735	1.15565e-05	-0.487046	0.0025911	-0.289238	0.087087	-0.159235	0.3536	-0.0234969	0.891802	-0.429443	0.00895533	0.710989	1.17696e-06	-0.136305	0.427967	0.621685	5.18687e-05	-0.588744	0.000158659	12.6835	2.16725	10.5162	-8.349
LOC103859379	clathrin heavy chain 1	.	.	black	0.289787	0.0864622	0.0642899	0.709512	0.130853	0.446844	0.514635	0.00132143	0.201004	0.239793	-0.460127	0.00474849	-0.326329	0.0520863	-0.885878	6.94028e-13	-0.536172	0.0007501	-0.162744	0.342952	-0.044934	0.794694	-0.0272633	0.874586	-0.663579	1.02715e-05	0.910686	1.30922e-14	-0.0506337	0.769317	0.76885	4.32624e-08	-0.769249	4.2153e-08	57.1308	11.8154	45.3154	-33.5
LOC108869336	transcription factor IBH1-like 1	.	.	black	0.282646	0.0948644	0.155878	0.363971	0.0941089	0.585107	0.272052	0.108462	0.0883066	0.608551	-0.204302	0.232006	-0.13906	0.418598	-0.325297	0.0528775	-0.131485	0.444632	-0.156487	0.362076	-0.0455915	0.791755	-0.077849	0.651776	-0.283193	0.0941987	0.310694	0.0651375	-0.103252	0.549002	0.306989	0.0685785	-0.269466	0.111994	0.981305	0.0828951	0.89841	-0.815515
LOC103870063	nuclear pore complex protein NUP107	.	.	black	-0.28147	0.0963052	-0.416941	0.0114145	-0.36656	0.0278838	0.0602001	0.727262	0.407847	0.0135438	0.148956	0.385917	-0.441667	0.00700283	-0.326855	0.0516868	-0.379991	0.0222552	-0.356374	0.0328931	0.0859654	0.618122	0.0646665	0.707885	-0.237465	0.163152	0.639633	2.66943e-05	-0.0339052	0.844369	0.586906	0.000168273	-0.656871	1.35363e-05	23.2479	3.03654	20.2114	-17.1748
LOC103866118	6,7-dimethyl-8-ribityllumazine synthase, chloroplastic	.	.	black	0.279914	0.0982386	0.206481	0.226957	0.246227	0.147724	0.354525	0.033877	0.0106125	0.951017	-0.378785	0.0227185	-0.102592	0.551576	-0.630497	3.7629e-05	-0.442173	0.00693058	-0.182875	0.285718	-0.155832	0.364112	-0.0180113	0.916961	-0.427005	0.00939589	0.605518	9.11844e-05	-0.019611	0.909615	0.550099	0.000509538	-0.463636	0.00439986	7.08478	0.973462	6.11132	-5.13786
LOC103837852	ATPase family AAA domain-containing protein 3	.	.	black	0.271732	0.108895	0.14007	0.415193	0.234041	0.169486	0.258598	0.127793	0.29678	0.0788017	-0.661161	1.13548e-05	-0.394914	0.0171416	-0.749424	1.44708e-07	-0.129181	0.452719	-0.176201	0.303965	-0.180799	0.291317	-0.101701	0.555055	-0.877638	2.12603e-12	0.83197	3.22742e-10	-0.126958	0.460601	0.453302	0.00549545	-0.432053	0.00850337	41.5314	10.5879	30.9435	-20.3557
LOC103845916	vacuolar protein sorting-associated protein 35A	.	.	black	-0.268731	0.113014	-0.314112	0.0620846	-0.266139	0.116666	-0.155504	0.365136	0.682415	4.55533e-06	-0.11246	0.513742	-0.729976	4.36709e-07	-0.406447	0.0138994	-0.0186024	0.914246	-0.347796	0.0376615	-0.0586454	0.734047	-0.0237257	0.890755	-0.686684	3.7573e-06	0.823435	6.98779e-10	0.0187002	0.913797	0.556544	0.000423588	-0.604606	9.40457e-05	120.982	10.3532	110.629	-100.276
LOC103851317	26S proteasome regulatory subunit 8 homolog A	.	.	black	0.266778	0.115757	0.231367	0.174553	0.311786	0.0641497	0.149624	0.383766	0.281071	0.0967986	-0.698669	2.15006e-06	-0.366524	0.0279004	-0.662772	1.06224e-05	-0.0690244	0.68915	-0.117166	0.496165	-0.16081	0.348796	-0.0792266	0.646014	-0.903861	4.33872e-14	0.819525	9.81966e-10	-0.120666	0.483295	0.350341	0.0361919	-0.324594	0.0534225	40.8908	10.7028	30.188	-19.4852
LOC103867404	receptor-like protein EIX1	.	.	black	-0.255992	0.131815	-0.378279	0.0229153	-0.345821	0.0388356	-0.0621095	0.718957	0.711789	1.13061e-06	-0.0354734	0.837265	-0.771195	3.71034e-08	-0.474283	0.00347403	-0.106028	0.538255	-0.470619	0.00377145	0.0093069	0.957037	0.0273037	0.874402	-0.650346	1.75913e-05	0.848192	6.55573e-11	0.0162362	0.925121	0.727804	4.91175e-07	-0.745097	1.86595e-07	158.264	11.9266	146.338	-134.411
LOC103841880	uclacyanin-3	.	.	black	-0.254483	0.134187	-0.298803	0.076687	-0.244621	0.150469	-0.157706	0.358301	0.606135	8.92907e-05	-0.107164	0.533884	-0.644021	2.25458e-05	-0.353849	0.0342424	-0.0236858	0.890937	-0.298834	0.0766554	0.0977692	0.570528	0.107424	0.532887	-0.609934	7.84005e-05	0.747486	1.6226e-07	0.0799228	0.643109	0.486485	0.00262535	-0.515161	0.00130385	58.9596	5.52398	53.4357	-47.9117
LOC103834407	probable rRNA-processing protein EBP2 homolog	.	.	black	0.254338	0.134416	0.0883499	0.608374	0.106424	0.536729	0.470822	0.00375441	0.0887038	0.606933	-0.277912	0.100769	-0.187678	0.273035	-0.728226	4.8013e-07	-0.674956	6.3295e-06	-0.273527	0.106485	-0.0680124	0.693485	-0.0311829	0.85673	-0.420064	0.0107522	0.843593	1.04897e-10	-0.0211752	0.902439	0.717135	8.61321e-07	-0.729949	4.37347e-07	33.7103	7.0085	26.7018	-19.6933
LOC103831638	pentatricopeptide repeat-containing protein At1g61870, mitochondrial	.	.	black	0.254309	0.134462	0.177009	0.301718	0.240153	0.158301	0.157546	0.358795	0.284781	0.0922891	-0.639654	2.66727e-05	-0.375142	0.0241673	-0.634928	3.19014e-05	-0.0820919	0.634094	-0.21281	0.212716	-0.231989	0.173365	-0.155185	0.366133	-0.870607	5.19536e-12	0.813084	1.69041e-09	-0.161604	0.346389	0.295512	0.0801505	-0.327416	0.0512626	35.7844	9.90992	25.8744	-15.9645
LOC103866863	ribosome biogenesis protein BOP1 homolog	.	.	black	-0.253462	0.13581	-0.249279	0.142608	-0.135727	0.429946	-0.130614	0.447681	0.447819	0.00616668	-0.177464	0.300458	-0.473471	0.00353808	-0.350054	0.0363553	-0.173444	0.311715	-0.173357	0.311961	-0.06477	0.707438	-0.0518575	0.763898	-0.56407	0.00033975	0.77738	2.45274e-08	-0.0405574	0.814323	0.340299	0.042276	-0.426804	0.009433	37.5152	9.32204	28.1931	-18.8711
LOC103871885	ribosomal RNA-processing protein 17	.	.	black	-0.253178	0.136262	-0.297958	0.0775649	-0.205552	0.2291	-0.127037	0.460319	0.541026	0.000656763	-0.160618	0.349381	-0.58282	0.000191551	-0.397609	0.0163321	-0.0921256	0.593076	-0.347564	0.0377983	-0.130282	0.448846	-0.109737	0.524051	-0.632618	3.47795e-05	0.784674	1.47984e-08	-0.112301	0.514342	0.425644	0.00964966	-0.477452	0.00323343	51.3587	8.28159	43.0771	-34.7955
LOC103870253	actin-related protein 5	.	.	black	0.252452	0.137429	0.19597	0.252014	0.215252	0.20739	0.232233	0.172901	0.276809	0.102184	-0.475746	0.00336106	-0.334499	0.0461502	-0.61902	5.70459e-05	-0.205628	0.228924	-0.203583	0.233689	0.0026263	0.987871	-0.00308691	0.985744	-0.721615	6.82489e-07	0.684616	4.1263e-06	0.0139424	0.935676	0.513648	0.00135496	-0.464696	0.00429899	16.9201	2.94805	13.9721	-11.024
LOC103847598	exocyst complex component SEC8	.	.	black	0.251795	0.138489	0.156123	0.363205	0.202104	0.237176	0.270759	0.110217	0.304961	0.0705217	-0.546252	0.000567934	-0.385623	0.0201936	-0.700574	1.96262e-06	-0.211237	0.216197	-0.0362681	0.833669	0.0876077	0.611401	0.0443574	0.797273	-0.787396	1.21943e-08	0.805197	3.19757e-09	0.0211766	0.902432	0.541965	0.000639955	-0.511281	0.00143848	28.2355	6.38329	21.8522	-15.4689
LOC117132476	nucleolin 1-like	.	.	black	0.250953	0.139858	0.169265	0.323695	0.157562	0.358744	0.318692	0.058172	0.126781	0.461231	-0.276295	0.102849	-0.184372	0.281725	-0.501374	0.00183922	-0.305133	0.0703553	-0.0381517	0.825161	0.233628	0.170262	0.254613	0.133981	-0.400048	0.0156276	0.511877	0.00141703	0.0984501	0.567834	0.52354	0.00105032	-0.472474	0.00361815	4.45888	0.461245	3.99764	-3.53639
LOC103863222	histone acetyltransferase GCN5	.	.	black	0.250321	0.140892	0.369146	0.0267175	0.5171	0.00124081	0.0901564	0.601034	-0.0301934	0.861232	-0.711907	1.12389e-06	0.00439632	0.979698	-0.451676	0.00568751	0.000713007	0.996707	0.174817	0.30784	-0.184309	0.281891	-0.127476	0.458757	-0.654847	1.46923e-05	0.424103	0.00994393	-0.171519	0.317198	-0.00821128	0.962091	0.080657	0.640052	8.50771	0.794036	7.71368	-6.91964
LOC103832438	nudix hydrolase 3	.	.	black	-0.247364	0.145803	-0.410479	0.0128957	-0.390823	0.0184342	-0.108926	0.527142	0.677508	5.66185e-06	0.00209464	0.990326	-0.734396	3.42619e-07	-0.366601	0.0278652	-0.00388247	0.982071	-0.554324	0.000451604	-0.103726	0.547159	-0.0394449	0.819331	-0.56779	0.000304068	0.754145	1.09009e-07	-0.0421505	0.807164	0.518661	0.00119206	-0.62699	4.28065e-05	102.462	6.94441	95.5171	-88.5727
LOC103859054	ankyrin repeat and protein kinase domain-containing protein 1	.	.	black	-0.241822	0.155342	-0.322419	0.0551354	-0.318883	0.0580132	0.00148583	0.993138	0.280705	0.0972526	0.192101	0.261683	-0.308897	0.0667886	-0.216126	0.205506	-0.416348	0.0115441	-0.367354	0.0275214	-0.0194814	0.91021	-0.0353624	0.837767	-0.101185	0.557075	0.562939	0.000351317	-0.0028945	0.986633	0.452566	0.00558164	-0.545346	0.000582515	12.1562	2.5131	9.64313	-7.13003
LOC103868110	pentatricopeptide repeat-containing protein At1g10270-like	.	.	black	0.239119	0.160154	-0.0340741	0.843603	-0.0741742	0.667245	0.46438	0.0043288	0.122494	0.476642	-0.114773	0.505065	-0.218284	0.200907	-0.56188	0.000362471	-0.490424	0.00239316	-0.362084	0.0300019	-0.00398112	0.981615	-0.0444903	0.796678	-0.282582	0.094942	0.595409	0.000127784	0.0302677	0.860893	0.614867	6.60505e-05	-0.653565	1.547e-05	11.9646	1.2571	10.7075	-9.4504
LOC103832650	26S proteasome regulatory subunit 7 homolog A	.	.	black	0.236592	0.164751	0.224708	0.18764	0.28224	0.0953602	0.24348	0.152442	0.202984	0.235096	-0.547299	0.000551474	-0.267339	0.114965	-0.642829	2.36102e-05	-0.339125	0.0430379	-0.0949179	0.581871	0.105785	0.53919	0.0750594	0.663506	-0.73221	3.86529e-07	0.822422	7.63771e-10	0.0824402	0.63265	0.480907	0.0029877	-0.448915	0.0060271	21.7192	6.41237	15.3068	-8.89443
LOC103858363	protein PHOX1	.	.	black	0.236558	0.164813	0.0052212	0.97589	0.0738968	0.668419	0.437851	0.00756869	0.182879	0.285708	-0.382771	0.0212169	-0.301646	0.0737903	-0.745464	1.8265e-07	-0.298481	0.0770209	-0.147245	0.391458	0.0280524	0.870986	0.0545542	0.751996	-0.563111	0.000349536	0.585425	0.000176399	-0.00566868	0.973825	0.640903	2.54281e-05	-0.595738	0.000126413	15.8176	1.64768	14.1699	-12.5223
LOC103827814	DNA-directed RNA polymerase III subunit 2	.	.	black	-0.233807	0.169925	-0.354783	0.033738	-0.279245	0.0990789	-0.0708327	0.681429	0.654702	1.47783e-05	-0.15766	0.358442	-0.719282	7.70826e-07	-0.49278	0.002263	-0.0956037	0.579133	-0.392018	0.0180484	-0.0583022	0.735548	-0.0346502	0.840992	-0.702592	1.78053e-06	0.88726	5.70454e-13	-0.0359371	0.835167	0.581308	0.00020087	-0.644201	2.23887e-05	127.841	15.5585	112.283	-96.7245
LOC103872756	protein NUCLEAR FUSION DEFECTIVE 5, mitochondrial	.	.	black	-0.231864	0.173604	-0.393941	0.017442	-0.313074	0.0629989	-0.077963	0.651299	0.695923	2.44915e-06	-0.174612	0.308418	-0.775155	2.8508e-08	-0.50772	0.00157267	-1.99572e-05	0.999908	-0.443561	0.00673563	-0.112935	0.511955	-0.0599127	0.728515	-0.748022	1.57215e-07	0.847179	7.2804e-11	-0.0725791	0.674002	0.59317	0.000137492	-0.649675	1.80656e-05	146.151	11.8591	134.292	-122.433
LOC103869918	ribosome biogenesis protein BRX1 homolog 2	.	.	black	-0.22527	0.18651	-0.312409	0.063591	-0.22122	0.194765	-0.0770309	0.655208	0.585942	0.000173523	-0.180611	0.291827	-0.650285	1.76341e-05	-0.487306	0.00257537	-0.120177	0.485084	-0.297879	0.0776475	-0.07554	0.66148	-0.0326433	0.850095	-0.666023	9.27303e-06	0.881812	1.21844e-12	-0.0371663	0.82961	0.543237	0.000617777	-0.60032	0.000108617	86.8111	13.747	73.0641	-59.3171
LOC103860866	cysteine-rich receptor-like protein kinase 13	.	.	black	0.219729	0.197869	0.0778426	0.651804	0.0276194	0.872961	0.360843	0.0306116	0.119427	0.487829	-0.131645	0.444074	-0.180251	0.292806	-0.535171	0.000770757	-0.453276	0.00549847	-0.401568	0.0152016	0.0553492	0.748498	0.0424514	0.805814	-0.261653	0.123193	0.529895	0.000888144	0.0738259	0.668718	0.609924	7.84283e-05	-0.612867	7.08279e-05	6.22037	0.480774	5.73959	-5.25882
LOC103871484	primary amine oxidase 1	.	.	black	0.215433	0.206999	0.0978941	0.570033	0.118516	0.491179	0.384867	0.0204607	0.0122663	0.943395	-0.201377	0.238903	-0.0547092	0.751313	-0.520901	0.00112501	-0.48047	0.00301788	-0.0587342	0.733659	0.00666297	0.969235	-0.0208342	0.904003	-0.212856	0.212615	0.505488	0.00166229	-0.0286806	0.868122	0.492079	0.00230104	-0.463141	0.00444767	3.17499	0.356051	2.81893	-2.46288
LOC103843925	uncharacterized LOC103843925	.	.	black	0.212426	0.213563	0.0346275	0.841095	0.0385157	0.823519	0.320695	0.0565243	0.0551164	0.749522	-0.220086	0.197122	-0.145235	0.398026	-0.527024	0.000958443	-0.363943	0.0291068	-0.286851	0.0898444	-0.0283047	0.869836	-0.0909635	0.597766	-0.299555	0.075913	0.498576	0.00196886	-0.0761097	0.659081	0.444427	0.00661638	-0.472007	0.00365626	2.30944	0.375499	1.93395	-1.55845
LOC103838733	T-complex protein 1 subunit delta	.	.	black	-0.208828	0.221601	-0.436774	0.00773536	-0.412218	0.012482	0.00799267	0.9631	0.720159	7.36457e-07	-0.0430294	0.803221	-0.798745	5.27427e-09	-0.482248	0.00289687	-0.0684459	0.691627	-0.527039	0.000958068	0.0388826	0.821865	0.0435066	0.801083	-0.647893	1.93811e-05	0.824218	6.52081e-10	0.027228	0.874747	0.684295	4.18649e-06	-0.761128	7.0863e-08	173.474	11.2436	162.231	-150.987
LOC103838252	succinate--CoA ligase [ADP-forming] subunit beta, mitochondrial	.	LSC	black	0.207798	0.223941	0.197212	0.24896	0.298272	0.0772385	0.132185	0.44219	0.28517	0.0918261	-0.661304	1.1288e-05	-0.366924	0.0277172	-0.660317	1.17569e-05	-0.0825965	0.632004	-0.0583086	0.73552	-0.15723	0.359771	-0.0811401	0.638044	-0.884177	8.80522e-13	0.821952	7.95822e-10	-0.111454	0.517537	0.367834	0.0273043	-0.337151	0.0443448	35.6747	9.37332	26.3013	-16.928
LOC103866780	uncharacterized LOC103866780	.	.	black	-0.205047	0.23027	-0.267584	0.114619	-0.226596	0.183863	0.0939969	0.585556	0.399659	0.0157383	0.110196	0.522304	-0.423855	0.00999203	-0.351525	0.0355243	-0.33812	0.0436995	-0.23962	0.159254	0.353361	0.0345083	0.204725	0.23102	-0.282332	0.0952475	0.581701	0.00019841	0.226816	0.183425	0.702876	1.75617e-06	-0.687627	3.59932e-06	21.3915	1.7679	19.6236	-17.8557
LOC103842228	eukaryotic translation initiation factor 3 subunit B	.	.	black	-0.200558	0.240859	-0.282551	0.0949802	-0.183899	0.282982	0.0162743	0.924946	0.44415	0.00665433	-0.145535	0.397044	-0.504661	0.00169659	-0.484516	0.00274863	-0.301347	0.0740917	-0.18215	0.287666	-0.0976139	0.571143	-0.0553256	0.748602	-0.54143	0.000649486	0.845577	8.58032e-11	-0.0658526	0.702768	0.536284	0.000747817	-0.608039	8.36746e-05	47.1383	11.9262	35.2121	-23.2859
LOC103837727	putative B3 domain-containing protein At5g66980	B3	.	black	0.198053	0.246908	0.0670093	0.697791	0.125182	0.466949	0.342619	0.0408017	0.247762	0.145134	-0.395488	0.0169663	-0.331524	0.0482454	-0.674774	6.37977e-06	-0.246027	0.148064	-0.171632	0.316873	0.109498	0.524962	0.0633517	0.713571	-0.626713	4.32415e-05	0.636863	2.9657e-05	-0.0915467	0.59541	0.59127	0.000146246	-0.561159	0.000370244	12.5303	1.67356	10.8568	-9.18324
LOC103870111	importin subunit alpha-2	.	.	black	0.194166	0.256491	0.209538	0.219999	0.286068	0.0907635	0.128757	0.454218	0.136495	0.427318	-0.55994	0.000383714	-0.201902	0.237655	-0.556749	0.000421084	-0.252454	0.137424	-0.0990568	0.565439	-0.372427	0.0252958	-0.255762	0.132175	-0.684114	4.22082e-06	0.78125	1.88041e-08	-0.270142	0.111063	0.23877	0.160785	-0.256186	0.131512	20.3525	8.14498	12.2075	-4.06252
LOC103870740	uncharacterized protein At3g06530	.	.	black	-0.193258	0.258766	-0.313145	0.062936	-0.227191	0.182683	0.0657163	0.703356	0.528411	0.000923888	-0.139359	0.417589	-0.595646	0.000126794	-0.551283	0.000492673	-0.314254	0.0619596	-0.253166	0.136282	0.0806986	0.639879	0.0503408	0.770616	-0.612008	7.29745e-05	0.90429	4.03438e-14	0.0328638	0.849094	0.676538	5.90768e-06	-0.728074	4.84093e-07	79.7438	14.8597	64.8841	-50.0244
LOC103866841	uncharacterized LOC103866841	.	.	black	-0.190662	0.265342	-0.283976	0.0932541	-0.238015	0.162151	-0.10682	0.535208	0.607902	8.40662e-05	-0.156708	0.36139	-0.667563	8.69006e-06	-0.406068	0.0139971	-0.0236319	0.891184	-0.418603	0.0110578	-0.140621	0.413343	-0.0818425	0.635127	-0.662334	1.0817e-05	0.785577	1.3882e-08	-0.0844661	0.624284	0.454139	0.0053987	-0.535691	0.000759964	70.0451	7.20051	62.8446	-55.6441
LOC103867556	chaperonin CPN60-like 1, mitochondrial	.	.	black	-0.189243	0.268982	-0.168622	0.325563	-0.128512	0.455083	-0.222389	0.192358	0.617747	5.96796e-05	-0.250438	0.140699	-0.649808	1.79705e-05	-0.340194	0.0423437	0.0452247	0.793394	-0.365983	0.0281497	-0.108444	0.528983	-0.0287485	0.867813	-0.761847	6.77344e-08	0.8212	8.49605e-10	-0.0902654	0.600592	0.357078	0.0325248	-0.412244	0.0124759	101.381	10.9438	90.4374	-79.4936
LOC103872723	probable flavin-containing monooxygenase 1	.	.	black	0.187824	0.272654	0.22534	0.186371	0.238522	0.161233	0.254998	0.133373	0.00849657	0.960775	-0.274965	0.104584	-0.0442231	0.797874	-0.375577	0.0239904	-0.320122	0.0569917	0.130504	0.448066	0.22205	0.193054	0.184964	0.280154	-0.319033	0.0578889	0.438689	0.00744125	0.116483	0.498697	0.350838	0.0359105	-0.314076	0.0621156	1.61412	0.232772	1.38135	-1.14858
LOC103859889	uncharacterized LOC103859889	.	.	black	-0.187091	0.274565	-0.33565	0.045359	-0.347841	0.0376354	0.0515153	0.765412	0.415779	0.0116698	0.134574	0.433912	-0.469723	0.00384742	-0.362508	0.0297955	-0.352747	0.0348457	-0.574757	0.000246121	-0.153907	0.37014	-0.0493252	0.775123	-0.261054	0.124085	0.665892	9.32411e-06	-0.0450793	0.794044	0.608039	8.36735e-05	-0.675439	6.19799e-06	26.814	3.06033	23.7536	-20.6933
LOC103866089	endochitinase At2g43610	.	.	black	0.184379	0.281707	0.123428	0.473264	0.0736109	0.669628	0.171187	0.318149	0.0568485	0.741914	-0.177125	0.301397	-0.0953688	0.58007	-0.323608	0.0541934	-0.193941	0.257055	-0.148938	0.385975	-0.119625	0.487104	-0.0618136	0.720242	-0.235831	0.166154	0.306224	0.0693069	-0.0505193	0.769824	0.253387	0.13593	-0.236311	0.165267	1.07456	0.0356252	1.03894	-1.00331
LOC103844419	uncharacterized LOC103844419	.	.	black	0.184307	0.281897	0.116259	0.499529	0.0702617	0.683864	0.159027	0.354237	0.0864383	0.616184	-0.186957	0.274913	-0.135906	0.429333	-0.288614	0.0878015	-0.137071	0.425351	-0.140708	0.413052	-0.0650825	0.706089	-0.053712	0.755707	-0.283471	0.0938626	0.33518	0.0456805	-0.060458	0.726138	0.214538	0.208938	-0.227721	0.181636	0.877642	0.0476313	0.83001	-0.782379
LOC103829851	putative pumilio homolog 8, chloroplastic	.	.	black	0.18168	0.288932	0.096959	0.57374	0.059418	0.730673	0.217972	0.201567	0.0391876	0.82049	-0.122869	0.475285	-0.0724138	0.674704	-0.233412	0.170669	-0.216356	0.205013	-0.0696999	0.686263	0.0914725	0.59571	0.283197	0.0941947	-0.179776	0.294102	0.281549	0.0962088	-0.0457261	0.791154	0.280258	0.0978089	-0.257033	0.130196	1.05488	0.0506135	1.00426	-0.953651
LOC103872835	putative tRNA pseudouridine synthase Pus10	.	.	black	-0.180404	0.29239	-0.230335	0.176539	-0.102061	0.553647	-0.0859566	0.618158	0.523115	0.00106204	-0.317808	0.0589115	-0.597427	0.000119567	-0.505486	0.00166235	-0.0332906	0.847157	-0.153861	0.370286	-0.143923	0.402349	-0.0506205	0.769376	-0.749413	1.44798e-07	0.811937	1.858e-09	-0.0849686	0.622216	0.475843	0.00335371	-0.478391	0.00316497	51.2586	7.56622	43.6924	-36.1262
LOC117125620	putative nuclease HARBI1	.	.	black	0.178571	0.297404	0.103443	0.548263	0.102598	0.55155	0.2223	0.19254	0.178394	0.29789	-0.272641	0.107669	-0.234329	0.168946	-0.552442	0.000476646	-0.369808	0.0264255	-0.367277	0.0275562	0.0559364	0.745917	-0.0032765	0.984869	-0.442731	0.00685155	0.636133	3.04866e-05	-0.0148976	0.931279	0.568484	0.000297796	-0.506765	0.00161048	7.97851	1.38215	6.59636	-5.21421
LOC103869424	eukaryotic initiation factor 4A-III homolog	.	.	black	-0.177752	0.299661	-0.293497	0.0823294	-0.214514	0.208991	-0.0310181	0.857479	0.604199	9.53489e-05	-0.193965	0.256994	-0.665528	9.46787e-06	-0.482777	0.00286166	-0.07529	0.662534	-0.368331	0.0270808	-0.119826	0.48637	-0.0738234	0.668729	-0.704961	1.58649e-06	0.833911	2.6914e-10	-0.041081	0.811969	0.542603	0.000628752	-0.596848	0.000121875	80.3708	10.0201	70.3507	-60.3307
LOC103848643	ERBB-3 BINDING PROTEIN 1	.	.	black	0.176638	0.302748	0.217539	0.202487	0.295428	0.08024	0.0957814	0.578425	0.183453	0.284173	-0.570557	0.000279738	-0.243152	0.153013	-0.568365	0.000298863	-0.239097	0.160195	-0.103969	0.546218	-0.238615	0.161064	-0.135135	0.431978	-0.728542	4.72015e-07	0.824574	6.31831e-10	-0.171301	0.317823	0.277933	0.100742	-0.297747	0.0777859	25.2938	9.92196	15.3718	-5.44987
LOC108871746	glycosyltransferase-like At2g41451	.	.	black	0.173968	0.310232	0.062399	0.717701	0.0659463	0.702365	0.270819	0.110135	0.0640156	0.710698	-0.186613	0.275813	-0.117144	0.496245	-0.329985	0.0493585	-0.239922	0.158713	-0.159653	0.352322	0.109718	0.524123	0.24591	0.148262	-0.248523	0.143863	0.343268	0.040397	-0.0406719	0.813808	0.329485	0.0497247	-0.31753	0.0591454	0.936092	0.119892	0.816199	-0.696307
LOC103869743	kinesin-like protein KIN-13A	.	.	black	0.170926	0.318899	-0.0732371	0.671212	-0.0837731	0.627141	0.446938	0.00628091	0.022353	0.89704	-0.0320019	0.853008	-0.108823	0.527532	-0.482883	0.00285466	-0.579741	0.000210958	-0.203204	0.23458	-0.0131173	0.939475	0.00807626	0.962714	-0.117907	0.493425	0.535356	0.000766908	-0.0517434	0.764402	0.534674	0.0007812	-0.600876	0.000106619	10.0317	0.996161	9.03552	-8.03936
LOC103859454	nudix hydrolase 16, mitochondrial	.	.	black	0.170402	0.320408	0.0885522	0.60755	0.23052	0.176181	0.270137	0.11107	0.200096	0.241966	-0.570813	0.00027758	-0.283201	0.0941891	-0.690048	3.22092e-06	-0.210615	0.217583	0.104062	0.545856	-0.0319505	0.853241	-0.062557	0.717015	-0.71087	1.18399e-06	0.717373	8.50853e-07	-0.0461214	0.789389	0.440179	0.00721902	-0.424397	0.00988721	14.7647	3.32085	11.4438	-8.12296
LOC103865703	amino acid transporter AVT1C	.	.	black	0.168746	0.325202	0.083408	0.628648	0.142234	0.40795	0.335711	0.0453178	0.0444184	0.797	-0.278864	0.0995599	-0.102812	0.550718	-0.534405	0.000786893	-0.427354	0.00933158	0.0664572	0.700166	0.129892	0.450216	0.105229	0.541339	-0.330797	0.0487688	0.540058	0.000674519	0.0469552	0.78567	0.501801	0.00182013	-0.479489	0.00308651	3.84391	0.499001	3.34491	-2.84591
LOC103834044	eukaryotic translation initiation factor 4E-1	.	.	black	-0.165806	0.333824	-0.101568	0.555575	-0.0345162	0.8416	-0.254136	0.134737	0.486298	0.00263688	-0.319974	0.0571128	-0.514823	0.00131513	-0.272003	0.108528	0.0818952	0.634909	-0.205265	0.229766	-0.209955	0.219061	-0.114896	0.504603	-0.704512	1.62174e-06	0.734302	3.44401e-07	-0.128568	0.454886	0.166541	0.331657	-0.225149	0.186754	46.4534	6.87847	39.5749	-32.6965
LOC103843426	L-ascorbate peroxidase 1, cytosolic	.	.	black	0.163103	0.341876	0.0736921	0.669285	0.119742	0.486678	0.0827226	0.631482	0.405462	0.0141546	-0.527911	0.000936209	-0.492612	0.00227208	-0.596136	0.000124768	-0.0415603	0.809814	-0.291885	0.0841061	-0.261646	0.123204	-0.152741	0.373822	-0.846366	7.91512e-11	0.836783	2.04812e-10	-0.175162	0.306872	0.385237	0.0203299	-0.408652	0.0133425	46.7991	10.8045	35.9946	-25.1901
LOC103859318	protein SCO1 homolog 1, mitochondrial	.	.	black	0.162624	0.343314	0.186219	0.276847	0.213289	0.211664	0.0396961	0.818199	0.191505	0.263194	-0.456542	0.00512905	-0.237266	0.163516	-0.40505	0.0142622	-0.039873	0.817403	-0.0982671	0.568557	-0.186576	0.27591	-0.115966	0.500619	-0.632895	3.44228e-05	0.556399	0.000425371	-0.152294	0.375237	0.15963	0.352393	-0.176333	0.303597	5.78085	1.13168	4.64917	-3.51749
LOC103864521	DNA-directed RNA polymerase 3, chloroplastic	.	.	black	0.162623	0.343318	-0.00933429	0.956911	0.116264	0.499511	0.305605	0.0698998	0.175015	0.307285	-0.495811	0.00210468	-0.288617	0.0877978	-0.692072	2.93295e-06	-0.299148	0.0763317	-0.0768932	0.655787	-0.239404	0.159642	-0.146817	0.392851	-0.649537	1.81646e-05	0.7525	1.20403e-07	-0.118057	0.492872	0.43385	0.00820373	-0.47281	0.00359098	16.4456	4.80092	11.6447	-6.8438
LOC103831486	receptor-like serine/threonine-protein kinase SD1-6	.	.	black	-0.161887	0.345536	-0.220973	0.195276	-0.209805	0.219399	0.115699	0.50161	0.33772	0.0439649	0.12832	0.455765	-0.369511	0.0265563	-0.328135	0.0507238	-0.346769	0.0382684	-0.146662	0.393357	0.240839	0.15708	0.193756	0.257517	-0.203541	0.233787	0.55372	0.000459515	0.165686	0.33418	0.676245	5.98383e-06	-0.655188	1.44916e-05	16.9404	1.6024	15.338	-13.7356
LOC103863734	glutamine synthetase cytosolic isozyme 1-1	.	GS	black	-0.161506	0.346688	-0.102933	0.550246	-0.00333212	0.984612	-0.0853074	0.620823	0.279739	0.0984584	-0.169651	0.322577	-0.314747	0.0615303	-0.332862	0.0472934	-0.163023	0.342115	-0.0505352	0.769753	-0.101759	0.554826	0.00382474	0.982337	-0.404163	0.0144968	0.60441	9.46737e-05	0.00848512	0.960828	0.36897	0.0267958	-0.354894	0.0336785	6.94162	1.56599	5.37564	-3.80965
LOC103834162	agamous-like MADS-box protein AGL53	M-type_MADS	.	black	0.157762	0.358128	0.071235	0.679716	0.0231456	0.89341	0.269053	0.112566	0.0753392	0.662326	-0.0418883	0.808341	-0.0940452	0.585363	-0.250819	0.140077	-0.259835	0.125915	-0.214509	0.209	0.38883	0.0190928	0.23631	0.165269	-0.128429	0.45538	0.249935	0.141526	0.17499	0.307353	0.365901	0.0281878	-0.357021	0.0325547	1.55622	0.0243127	1.53191	-1.5076
LOC103830455	60S ribosomal protein L7-1	.	.	black	0.156406	0.362327	0.204143	0.232377	0.213086	0.21211	0.222663	0.191795	0.00296291	0.986317	-0.228532	0.180044	-0.0252254	0.883895	-0.445595	0.00645845	-0.562556	0.000355313	-0.178566	0.297416	-0.0200744	0.907488	-0.0234761	0.891897	-0.298477	0.0770253	0.643381	2.31123e-05	-0.008296	0.9617	0.411652	0.0126152	-0.414712	0.0119083	11.7294	3.47873	8.25067	-4.77195
LOC103846416	lamin-like protein	.	.	black	-0.153684	0.370842	-0.205396	0.22946	-0.168163	0.3269	-0.093876	0.586041	0.654572	1.48563e-05	-0.212953	0.212403	-0.702534	1.78555e-06	-0.486674	0.00261377	-0.0315197	0.855199	-0.466663	0.0041171	-0.0069573	0.967877	0.0686168	0.690895	-0.766294	5.10428e-08	0.811528	1.92139e-09	-0.00795697	0.963264	0.626127	4.41745e-05	-0.595989	0.000125373	106.871	8.16152	98.7094	-90.5479
LOC103866142	protein BCCIP homolog	.	.	black	-0.153156	0.372508	-0.131888	0.443223	-0.0585754	0.734353	-0.0806928	0.639903	0.0822984	0.633238	-0.0133901	0.938219	-0.069364	0.687698	-0.0789772	0.647056	-0.179457	0.294974	-0.147721	0.389912	-0.0694701	0.687245	-0.0993105	0.564438	-0.10166	0.555213	0.346487	0.0384363	-0.155326	0.365691	0.0134283	0.938043	-0.0987749	0.566551	1.62746	0.455566	1.17189	-0.716328
LOC103871689	nucleolin 1	.	.	black	0.148465	0.387501	0.0834833	0.628337	0.117563	0.494695	0.320642	0.0565669	-0.00797776	0.963168	-0.202819	0.235485	-0.0467229	0.786705	-0.523569	0.00104952	-0.656432	1.37796e-05	-0.207215	0.225272	-0.129942	0.45004	-0.114278	0.506916	-0.266445	0.11623	0.715797	9.22513e-07	-0.0744347	0.666144	0.463895	0.00437505	-0.517916	0.0012151	19.1785	5.78289	13.3956	-7.6127
LOC103828020	5'-3' exoribonuclease 2	.	.	black	0.145933	0.395737	0.0568854	0.741752	0.130229	0.449033	0.325487	0.0527315	0.0706466	0.682222	-0.327202	0.0514243	-0.154273	0.368992	-0.637082	2.94128e-05	-0.542762	0.000625983	-0.0587937	0.733399	-0.190305	0.266254	-0.107817	0.531382	-0.426257	0.00953464	0.78546	1.39977e-08	-0.132577	0.440825	0.485866	0.00266355	-0.535426	0.000765459	17.7028	6.11571	11.587	-5.47134
LOC103838171	ABC transporter F family member 3	.	.	black	-0.135476	0.430807	-0.102282	0.552785	-0.0539212	0.754785	-0.0580798	0.736521	0.253286	0.13609	-0.113289	0.510625	-0.274677	0.104963	-0.292829	0.0830617	-0.305718	0.0697909	-0.201951	0.237539	-0.183581	0.28383	-0.129749	0.45072	-0.359001	0.031536	0.686764	3.74364e-06	-0.12634	0.462803	0.285353	0.0916091	-0.36191	0.0300864	17.4803	6.40823	11.0721	-4.66382
LOC103834168	small nuclear ribonucleoprotein-associated protein B'	.	.	black	-0.133538	0.437489	-0.339616	0.042718	-0.265132	0.118107	0.24565	0.148706	0.134534	0.434048	0.128226	0.456097	-0.198707	0.245318	-0.34997	0.0364033	-0.430492	0.00877123	-0.0947252	0.582641	0.00899104	0.958494	0.0558934	0.746106	-0.0121328	0.944011	0.440819	0.00712534	-0.0364813	0.832706	0.528972	0.000910232	-0.550251	0.000507336	8.23136	0.581009	7.65035	-7.06935
LOC103852359	LEAF RUST 10 DISEASE-RESISTANCE LOCUS RECEPTOR-LIKE PROTEIN KINASE-like 2.7	.	.	black	0.127496	0.458687	-0.0680267	0.693424	-0.0720574	0.676218	0.281918	0.0957551	0.246623	0.147052	-0.147429	0.390859	-0.316147	0.0603215	-0.40522	0.0142179	-0.24721	0.146061	-0.280677	0.0972877	0.174274	0.309367	0.165459	0.334851	-0.368751	0.026893	0.527109	0.000956285	0.0872487	0.612868	0.510949	0.00145054	-0.540521	0.000665975	4.97516	0.581196	4.39396	-3.81276
LOC117133034	DNA-3-methyladenine glycosylase 1	.	.	black	0.125957	0.464173	-0.0485741	0.778461	-0.125787	0.46478	0.211235	0.216201	0.00562033	0.974048	0.0703302	0.683572	-0.0699845	0.685047	-0.24902	0.143038	-0.329724	0.0495494	-0.325586	0.0526549	-0.125464	0.465937	-0.000936675	0.995674	0.0300199	0.862021	0.26974	0.111616	-0.090296	0.600468	0.322552	0.0550297	-0.370136	0.0262818	1.17557	0.0939721	1.0816	-0.987626
LOC103857858	CDP-diacylglycerol--glycerol-3-phosphate 3-phosphatidyltransferase 1, chloroplastic	.	.	black	0.117402	0.495293	-0.103052	0.549781	-0.0207248	0.904504	0.310068	0.0657089	0.159246	0.353565	-0.23002	0.177148	-0.254556	0.134072	-0.502644	0.00178292	-0.126193	0.463329	-0.0758067	0.660356	-0.0620646	0.719152	-0.0460777	0.789584	-0.336418	0.0448378	0.410058	0.0129975	-0.0138943	0.935897	0.476798	0.00328183	-0.417813	0.0112262	6.47614	0.679016	5.79712	-5.11811
LOC103844962	glucan endo-1,3-beta-glucosidase 14	.	.	black	-0.11711	0.496374	-0.175137	0.306942	-0.0675033	0.69567	-0.0552687	0.748852	0.525507	0.000997533	-0.360243	0.0309105	-0.593649	0.000135361	-0.526789	0.000964411	-0.0590997	0.732062	-0.147376	0.391032	-0.11425	0.507018	-0.0529031	0.759277	-0.778693	2.24257e-08	0.876836	2.3604e-12	-0.0864308	0.616215	0.434484	0.00810015	-0.491518	0.00233193	66.8634	12.2777	54.5858	-42.3081
LOC103839235	uncharacterized LOC103839235	.	.	black	0.114367	0.506582	-0.0681932	0.69271	-0.0784901	0.649092	0.32659	0.0518875	0.300962	0.0744795	-0.113535	0.509698	-0.37216	0.0254089	-0.53307	0.000815743	-0.260538	0.124857	-0.256362	0.131238	0.286437	0.0903295	0.199973	0.242261	-0.387527	0.0195337	0.476043	0.00333852	0.283566	0.0937475	0.739114	2.63032e-07	-0.669111	8.13805e-06	16.908	0.77287	16.1351	-15.3622
LOC103846815	40S ribosomal protein S6-2	.	.	black	0.113857	0.508491	0.0378401	0.826567	0.0842578	0.625142	0.283686	0.0936034	0.114867	0.504713	-0.208125	0.223196	-0.171062	0.318508	-0.605932	8.99101e-05	-0.49483	0.00215484	-0.164277	0.338363	0.131242	0.445479	0.0455892	0.791765	-0.3382	0.0436463	0.629397	3.91881e-05	0.174756	0.308012	0.636317	3.02749e-05	-0.591445	0.000145421	10.4194	1.5149	8.90449	-7.38959
LOC103835662	proline-rich receptor-like protein kinase PERK12	.	.	black	-0.113799	0.508709	-0.0780295	0.651021	0.0685821	0.691044	0.0397817	0.817814	0.17779	0.299555	-0.271905	0.10866	-0.194051	0.256781	-0.30179	0.0736463	-0.177525	0.300289	0.397628	0.0163268	0.393495	0.0175811	0.222333	0.192471	-0.41311	0.0122741	0.508299	0.00155013	0.116855	0.497319	0.225086	0.186881	-0.242002	0.155025	3.50373	0.530146	2.97359	-2.44344
LOC103828573	putative F-box protein At1g32660	.	.	black	0.109407	0.525306	-0.127902	0.457247	-0.165263	0.335434	0.300153	0.0753013	0.272781	0.107481	0.00397024	0.981666	-0.331476	0.0482798	-0.431536	0.00859136	-0.326318	0.0520948	-0.495474	0.00212183	0.366694	0.0278225	0.169994	0.321585	-0.260307	0.125204	0.469612	0.00385695	0.364204	0.028983	0.660268	1.17806e-05	-0.670869	7.55004e-06	13.2667	0.548639	12.718	-12.1694
LOC103873422	putative L-type lectin-domain containing receptor kinase I.1	.	.	black	-0.108036	0.530543	-0.17985	0.293898	-0.0976963	0.570817	0.159647	0.352341	0.268191	0.113767	-0.0490179	0.776488	-0.311865	0.0640786	-0.381651	0.0216301	-0.323817	0.0540294	-0.00595011	0.972525	0.22338	0.190331	0.20116	0.239421	-0.3295	0.0497138	0.544712	0.000592929	0.121843	0.479004	0.57986	0.000210175	-0.562025	0.000360924	6.91268	0.93632	5.97636	-5.04004
LOC103829668	DNA polymerase epsilon subunit 3	NF-YB	.	black	-0.106897	0.534911	-0.157034	0.36038	-0.0978458	0.570225	0.0845175	0.624072	0.384654	0.0205367	-0.146118	0.395133	-0.42323	0.0101141	-0.446977	0.00627585	-0.311268	0.0646166	-0.17629	0.303719	0.107989	0.53072	0.0874456	0.612063	-0.50877	0.00153203	0.744248	1.96018e-07	0.0605508	0.725735	0.544748	0.00059234	-0.589327	0.000155711	21.1492	4.43467	16.7145	-12.2799
LOC103860257	E3 ubiquitin-protein ligase PRT1	.	.	black	0.103207	0.549178	-0.0800256	0.642681	-0.0335035	0.846191	0.199224	0.244067	0.0302023	0.861191	-0.15353	0.371329	-0.105631	0.539786	-0.303747	0.0717051	-0.198544	0.245714	-0.106096	0.537991	-0.118535	0.491109	-0.0922451	0.592594	-0.175788	0.30512	0.38219	0.0214305	-0.0784238	0.64937	0.166393	0.332092	-0.256016	0.131777	1.04082	0.195362	0.845454	-0.650092
LOC103830847	uncharacterized LOC103830847	.	.	black	-0.103184	0.54927	-0.19082	0.264939	-0.155054	0.366543	0.208597	0.222125	0.0807556	0.639642	0.13762	0.423482	-0.110654	0.520569	-0.22895	0.179226	-0.417443	0.0113058	0.0280507	0.870994	0.165981	0.333308	-0.0487203	0.777811	0.00879209	0.959412	0.333723	0.0466896	0.121906	0.478776	0.438423	0.00748144	-0.454615	0.00534429	2.27946	0.222338	2.05712	-1.83479
LOC103836491	mitochondrial inner membrane protease subunit 2-like	.	.	black	0.100757	0.55875	0.000471984	0.99782	0.0125226	0.942215	0.146485	0.393935	0.0394774	0.819184	-0.124567	0.469157	-0.0974424	0.571823	-0.295535	0.0801259	-0.186286	0.276672	-0.187155	0.274396	-0.0738879	0.668456	-0.05097	0.767827	-0.183232	0.284764	0.305065	0.0704213	-0.050532	0.769768	0.214521	0.208974	-0.267607	0.114587	0.838027	0.0980052	0.740022	-0.642017
LOC103851175	G-type lectin S-receptor-like serine/threonine-protein kinase At1g67520	.	.	black	-0.0993025	0.56447	-0.092804	0.590345	-0.0697072	0.686231	0.126413	0.462542	0.180396	0.292412	0.0817551	0.63549	-0.190149	0.266653	-0.260461	0.124972	-0.346026	0.0387124	0.0575514	0.738834	0.259071	0.127071	0.211724	0.215114	-0.115507	0.502325	0.371805	0.0255602	0.17397	0.310227	0.565151	0.000329016	-0.492582	0.0022737	6.88891	0.724485	6.16443	-5.43995
LOC103865033	CBL-interacting serine/threonine-protein kinase 11	.	.	black	0.0989487	0.565865	-0.0233126	0.892646	-0.0207343	0.904461	0.187846	0.272597	0.476024	0.00333993	-0.299147	0.076332	-0.534406	0.000786877	-0.600166	0.000109175	-0.191667	0.262783	-0.335224	0.0456506	0.161391	0.347035	0.114211	0.507165	-0.708159	1.35533e-06	0.779719	2.09015e-08	0.09095	0.597821	0.64978	1.79907e-05	-0.64319	2.32837e-05	43.8721	5.66533	38.2068	-32.5415
LOC117129864	uncharacterized LOC117129864	.	.	black	-0.0939358	0.585801	-0.237612	0.162884	-0.201967	0.237501	0.221158	0.194894	0.298172	0.0773425	0.0600153	0.728067	-0.361129	0.0304701	-0.457293	0.00504721	-0.345469	0.0390478	-0.13063	0.447626	0.226699	0.183657	0.166947	0.330462	-0.225105	0.186843	0.521596	0.0011049	0.180933	0.290954	0.716445	8.92395e-07	-0.677211	5.736e-06	15.5007	0.998369	14.5024	-13.504
LOC103865942	RING-H2 finger protein ATL40	.	.	black	0.0920916	0.593212	-0.00843042	0.96108	-0.0191029	0.911948	0.187184	0.27432	0.0343189	0.842494	-0.0492797	0.775325	-0.0630005	0.715092	-0.227073	0.182916	-0.247216	0.146051	-0.289879	0.0863579	-0.112698	0.512847	-0.0484773	0.778892	-0.0983949	0.568052	0.278516	0.100001	-0.0629029	0.715515	0.267681	0.114483	-0.246945	0.146508	0.40644	0.0366163	0.369824	-0.333208
LOC103851921	putative F-box/FBD/LRR-repeat protein At5g56810	.	.	black	0.0916329	0.595062	-0.072804	0.673048	-0.0590627	0.732224	0.277781	0.100936	0.206322	0.227321	-0.120682	0.483236	-0.27089	0.110039	-0.509531	0.00150312	-0.363787	0.029181	-0.320221	0.0569107	0.0675517	0.695462	0.111338	0.517978	-0.321005	0.0562722	0.540327	0.000669539	-0.0753206	0.662405	0.635773	3.09024e-05	-0.578876	0.000216715	5.90709	0.580207	5.32688	-4.74668
LOC103843056	uncharacterized LOC103843056	.	.	black	-0.0903458	0.600266	-0.23982	0.158896	-0.131245	0.445471	0.225283	0.186484	0.198285	0.246342	-0.0760544	0.659313	-0.275099	0.104409	-0.476274	0.00332105	-0.325289	0.0528837	0.04569	0.791315	0.113829	0.508596	0.113226	0.510861	-0.248386	0.144092	0.556054	0.000429635	0.0429727	0.803475	0.563406	0.0003465	-0.557053	0.000417385	11.6852	1.13353	10.5517	-9.41817
LOC103867570	receptor like protein 23-like	.	.	black	-0.0890173	0.605658	-0.276839	0.102146	-0.296905	0.0786697	0.198329	0.246237	0.281163	0.0966849	0.184428	0.281575	-0.326269	0.0521323	-0.376989	0.0234235	-0.436393	0.00779516	-0.500364	0.00188512	0.0845041	0.624128	0.0812612	0.63754	-0.101216	0.556952	0.518529	0.00119612	-0.0367827	0.831343	0.673848	6.64123e-06	-0.693173	2.78642e-06	11.4451	0.647342	10.7977	-10.1504
LOC103848165	probable transcription factor At1g61730	GeBP	.	black	0.0888042	0.606525	-0.131105	0.445959	-0.0920477	0.593389	0.216312	0.205107	0.363684	0.0292302	-0.273286	0.106806	-0.466381	0.00414279	-0.523131	0.00106161	-0.132219	0.442071	-0.291406	0.0846399	-0.0791381	0.646384	-0.0625719	0.71695	-0.564619	0.000334263	0.655705	1.41917e-05	0.134195	0.435217	0.484081	0.00277654	-0.539496	0.000685013	14.9103	2.39796	12.5123	-10.1144
LOC103874629	cytochrome P450 71A23-like	.	.	black	0.0874924	0.611872	-0.0257647	0.88143	-0.0103161	0.952384	0.160968	0.348316	0.247417	0.145714	-0.203637	0.233562	-0.31158	0.0643346	-0.436775	0.00773517	-0.241181	0.156474	-0.261359	0.123631	-0.152811	0.373599	-0.0842543	0.625157	-0.437712	0.00759005	0.64561	2.11948e-05	-0.0761893	0.658746	0.393242	0.0176603	-0.459023	0.00486301	4.75609	1.36555	3.39054	-2.025
LOC103832851	2-oxoglutarate-Fe(II) type oxidoreductase hxnY	.	.	black	-0.0855275	0.619919	-0.215162	0.207584	-0.163541	0.340563	0.116987	0.496827	0.383579	0.0209225	-0.113115	0.511276	-0.437382	0.00764098	-0.531984	0.000839887	-0.242819	0.153592	-0.27545	0.103949	0.107321	0.53328	0.0723196	0.675104	-0.435022	0.00801316	0.631367	3.6436e-05	0.0928125	0.59031	0.635966	3.06786e-05	-0.609309	8.01055e-05	12.7557	1.36234	11.3933	-10.031
LOC103841277	glutathione S-transferase T3-like	.	.	black	0.0849408	0.62233	-0.00889412	0.958941	0.00880397	0.959357	0.225882	0.185284	0.0699287	0.685285	-0.137906	0.422507	-0.117869	0.493565	-0.38281	0.0212026	-0.281869	0.0958145	-0.0754038	0.662054	0.0659599	0.702306	0.0413499	0.81076	-0.211024	0.21667	0.32268	0.0549276	-0.120757	0.482963	0.424552	0.00985736	-0.36758	0.0274189	0.947678	0.079837	0.867841	-0.788004
LOC103833648	tuberculostearic acid methyltransferase UfaA1	.	.	black	-0.0815721	0.636249	-0.195397	0.25343	-0.135986	0.429058	0.0690632	0.688985	0.356593	0.0327784	-0.113881	0.508401	-0.41359	0.0121635	-0.393536	0.0175683	-0.208906	0.221426	-0.255608	0.132415	0.170712	0.319515	0.166551	0.331626	-0.430825	0.00871359	0.660638	1.16023e-05	0.282992	0.0944437	0.457846	0.00498773	-0.532029	0.000838879	8.88873	1.83953	7.0492	-5.20968
LOC103834067	adenylate-forming reductase 06235-like	.	.	black	0.0814482	0.636764	-0.0197839	0.908822	-0.0302631	0.860915	0.237349	0.163365	0.121254	0.481148	-0.0321665	0.85226	-0.1615	0.346705	-0.285348	0.0916141	-0.285732	0.09116	-0.202979	0.235109	0.122926	0.475077	-0.0721112	0.675989	-0.165869	0.333639	0.359684	0.0311904	0.283431	0.0939108	0.389176	0.0189771	-0.422423	0.0102735	0.882107	0.0801097	0.801997	-0.721888
LOC103839426	signal peptide peptidase	.	.	black	0.0790767	0.64664	-0.0471819	0.784659	-0.0216458	0.900282	0.0865785	0.615609	0.322233	0.0552837	-0.298039	0.0774807	-0.406122	0.0139832	-0.477985	0.00319436	-0.160785	0.348873	-0.434588	0.00808326	-0.264248	0.119385	-0.125694	0.465112	-0.572486	0.000263819	0.74341	2.05756e-07	-0.118733	0.490381	0.369988	0.0263466	-0.429724	0.00890572	15.9413	4.54185	11.3995	-6.85762
LOC103848186	1-aminocyclopropane-1-carboxylate oxidase	.	.	black	0.0753917	0.662105	-0.07918	0.646209	0.012609	0.941817	0.151604	0.377431	0.477598	0.00322266	-0.460836	0.00467616	-0.57324	0.000257825	-0.684331	4.17973e-06	-0.102504	0.551916	-0.285752	0.0911354	-0.0839851	0.626266	-0.0288694	0.867261	-0.842561	1.16329e-10	0.869934	5.64349e-12	-0.0707907	0.681608	0.581153	0.000201847	-0.587004	0.00016775	61.9514	11.2577	50.6938	-39.4361
LOC117134297	uncharacterized LOC117134297	.	.	black	0.0724135	0.674705	0.142713	0.406358	0.13453	0.434064	0.101271	0.556737	0.00986398	0.954468	-0.100169	0.56106	-0.0277827	0.872216	-0.222939	0.19123	-0.246718	0.146891	-0.0348663	0.840014	-0.063888	0.71125	0.129775	0.450629	-0.150024	0.382482	0.272232	0.10822	-0.117591	0.494595	0.260916	0.124291	-0.21302	0.212254	1.02192	0.32101	0.700914	-0.379904
LOC103868319	microtubule-associated protein 70-5	.	.	black	0.0702629	0.683859	-0.165145	0.335783	-0.155023	0.36664	0.354136	0.0340869	0.269529	0.111907	-0.0526134	0.760556	-0.358675	0.0317016	-0.566356	0.000317402	-0.431284	0.00863455	-0.393899	0.017455	0.241922	0.155166	0.218599	0.200242	-0.319853	0.0572122	0.614175	6.76703e-05	0.118785	0.490191	0.738858	2.66875e-07	-0.760837	7.21675e-08	20.4451	1.50783	18.9373	-17.4294
LOC103870353	eukaryotic translation initiation factor 3 subunit G	.	.	black	0.0692333	0.688257	0.0835558	0.628038	0.151954	0.376318	0.0443497	0.797307	0.280953	0.0969447	-0.393883	0.0174599	-0.322885	0.0547646	-0.490686	0.00237837	-0.215253	0.207388	-0.230768	0.175703	-0.117989	0.493123	-0.0441453	0.798222	-0.624463	4.69266e-05	0.782661	1.70459e-08	-0.0266846	0.877228	0.40626	0.0139476	-0.375475	0.0240317	16.1131	5.58433	10.5288	-4.94445
LOC103859912	uncharacterized LOC103859912	.	.	black	0.0690413	0.689078	-0.0450773	0.794053	-0.0229713	0.894208	0.191152	0.264092	0.0420185	0.807757	-0.0804681	0.640838	-0.0986446	0.567065	-0.247233	0.146022	-0.194257	0.256265	-0.180884	0.291085	0.110169	0.52241	0.258639	0.127729	-0.139852	0.415927	0.215833	0.206138	-0.0275152	0.873437	0.323781	0.0540578	-0.278877	0.099543	1.2779	0.0244785	1.25342	-1.22894
LOC103871382	pre-rRNA-processing protein TSR1 homolog	.	.	black	0.0686418	0.690788	0.099532	0.563566	0.13249	0.441127	0.185429	0.278927	-0.00551627	0.974528	-0.158129	0.356997	-0.0209759	0.903353	-0.386414	0.0199174	-0.575292	0.00024211	-0.128742	0.45427	-0.058699	0.733813	-0.0461206	0.789393	-0.218577	0.200289	0.620097	5.48991e-05	-0.036093	0.834461	0.375874	0.0238703	-0.398343	0.0161175	11.057	3.53067	7.52629	-3.99561
LOC103866629	E3 ubiquitin-protein ligase ATL41	.	.	black	-0.068263	0.692411	-0.137617	0.423492	-0.0671294	0.697275	0.268726	0.113021	0.148671	0.386837	-0.012041	0.944434	-0.198279	0.246358	-0.451052	0.00576282	-0.523013	0.00106489	0.0133228	0.938529	0.226592	0.18387	0.209465	0.220164	-0.203872	0.233012	0.546681	0.000561142	0.189634	0.267974	0.660394	1.17198e-05	-0.629008	3.97535e-05	10.9162	1.04229	9.87393	-8.83164
LOC103843639	gibberellin-regulated protein 5	.	.	black	-0.0658851	0.702629	-0.116692	0.497922	-0.0626867	0.716453	0.102681	0.551228	0.127713	0.457915	-0.0263919	0.878565	-0.145356	0.397629	-0.196992	0.249499	-0.216636	0.204413	0.112334	0.514216	0.240024	0.158532	-0.0626253	0.716719	-0.151227	0.378632	0.330981	0.0486356	0.388867	0.0190803	0.28522	0.091766	-0.303472	0.0719756	0.675918	0.0656499	0.610269	-0.544619
LOC103875457	110 kDa U5 small nuclear ribonucleoprotein component CLO	.	.	black	0.0627075	0.716363	-0.17365	0.311131	-0.166237	0.332552	0.395211	0.0170507	0.184724	0.280792	-0.024346	0.887916	-0.274266	0.105506	-0.522003	0.00109328	-0.522322	0.00108423	-0.181313	0.289925	0.0524576	0.761245	0.0248786	0.88548	-0.247849	0.144989	0.597387	0.000119726	0.00108263	0.995	0.653344	1.56079e-05	-0.698114	2.20768e-06	19.0206	1.65099	17.3696	-15.7187
LOC103861282	50S ribosomal protein L25	.	.	black	0.0607175	0.725009	0.113973	0.508056	0.261517	0.123396	-0.0062485	0.971148	0.142184	0.408118	-0.540095	0.000673823	-0.183365	0.284406	-0.45723	0.0050541	-0.0582957	0.735576	0.0600385	0.727966	-0.0339852	0.844006	-0.0391715	0.820563	-0.635185	3.15938e-05	0.562957	0.000351139	0.00165033	0.992378	0.16462	0.337342	-0.122429	0.476878	5.53118	1.19868	4.3325	-3.13383
LOC103834733	26S proteasome regulatory subunit 4 homolog A	.	.	black	0.0587135	0.73375	0.0711555	0.680054	0.158801	0.354931	-0.0156761	0.927697	0.363447	0.0293433	-0.532082	0.000837685	-0.424265	0.00991272	-0.52397	0.00103858	-0.0405712	0.814261	-0.115248	0.503292	-0.159756	0.352006	-0.0898331	0.602345	-0.804488	3.38147e-09	0.803534	3.64425e-09	-0.0364089	0.833033	0.292869	0.0830179	-0.305507	0.069994	31.8753	7.8701	24.0052	-16.1351
LOC103860655	RPW8-like protein 3	.	.	black	0.0566352	0.742849	-0.0289614	0.866842	0.0219975	0.89867	0.159061	0.354133	0.239876	0.158796	-0.27351	0.106508	-0.300635	0.0748104	-0.442436	0.00689318	-0.154511	0.368245	-0.0355157	0.837073	0.0293593	0.865029	-0.101092	0.557439	-0.477122	0.00325779	0.559421	0.000389581	-0.131097	0.44599	0.409928	0.013029	-0.374982	0.0242323	2.73811	0.468329	2.26978	-1.80145
LOC103844274	40S ribosomal protein S15-1	.	.	black	0.0557024	0.746945	-0.00525208	0.975748	-0.0410875	0.811939	0.125981	0.464087	0.214731	0.208518	-0.079708	0.644005	-0.255868	0.132009	-0.438284	0.00750258	-0.4006	0.0154717	-0.5113	0.00143782	-0.0670389	0.697664	-0.0450383	0.794227	-0.314404	0.0618292	0.597885	0.000117772	-0.00415835	0.980797	0.522977	0.00106589	-0.53781	0.000717366	8.17726	1.369	6.80826	-5.43926
LOC103852551	nucleolar protein 14	.	.	black	-0.0555757	0.747502	-0.181917	0.288292	-0.0977941	0.570429	0.12654	0.462089	0.481738	0.00293116	-0.292882	0.083004	-0.558172	0.000404038	-0.624809	4.63419e-05	-0.274617	0.105041	-0.246991	0.14643	-0.0220534	0.898413	-0.0326874	0.849895	-0.71799	8.2419e-07	0.931072	1.87714e-16	-0.0233876	0.892302	0.619132	5.68192e-05	-0.667832	8.59197e-06	69.9301	16.1696	53.7604	-37.5908
LOC103827925	fasciclin-like arabinogalactan protein 13	.	.	black	0.0538249	0.755209	-0.136857	0.42608	-0.0723469	0.674988	0.277233	0.101639	0.236198	0.165477	-0.175699	0.305368	-0.329492	0.0497194	-0.573511	0.000255695	-0.372139	0.025418	-0.370816	0.0259856	0.040751	0.813452	0.0714952	0.678608	-0.402778	0.0148695	0.660678	1.15835e-05	0.0673903	0.696155	0.627323	4.22883e-05	-0.633867	3.31948e-05	11.1753	1.77592	9.39937	-7.62345
LOC103859375	receptor-like protein 53	.	.	black	0.0522974	0.761953	-0.0786103	0.64859	-0.0512061	0.766781	0.216377	0.204967	0.183486	0.284084	-0.09931	0.56444	-0.225215	0.18662	-0.347086	0.0380804	-0.27826	0.100326	-0.14594	0.395716	0.370462	0.0261395	0.249041	0.143003	-0.258698	0.12764	0.460939	0.00466571	0.232652	0.172106	0.415258	0.0117858	-0.461851	0.00457433	2.62757	0.440976	2.18659	-1.74562
LOC117128433	putative nuclease HARBI1	.	.	black	-0.0506852	0.769088	-0.14725	0.391443	-0.0971287	0.573067	0.16809	0.327114	0.169781	0.322201	-0.0470615	0.785196	-0.215447	0.20697	-0.429634	0.0089216	-0.412201	0.0124858	-0.338161	0.0436723	-0.0174399	0.919587	-0.0309714	0.857692	-0.253061	0.136451	0.501657	0.00182657	0.0220929	0.898232	0.501312	0.00184204	-0.520563	0.0011349	3.65475	0.49037	3.16438	-2.674
LOC103871276	mannosyl-oligosaccharide 1,2-alpha-mannosidase MNS1	.	.	black	-0.0480971	0.780583	-0.0645775	0.708269	0.0823971	0.632829	0.0382666	0.824643	0.307841	0.0677746	-0.4145	0.011956	-0.373977	0.0246462	-0.553474	0.000462766	-0.181763	0.288708	-0.0848977	0.622508	-0.180426	0.292329	-0.106527	0.536332	-0.671034	7.49684e-06	0.743442	2.05372e-07	-0.0734706	0.670223	0.428015	0.0092111	-0.409409	0.0131558	14.6343	3.67123	10.9631	-7.29188
LOC103840315	twinkle homolog protein, chloroplastic/mitochondrial	.	.	black	-0.0467273	0.786686	-0.0895335	0.60356	-0.0166036	0.923431	0.0259896	0.880402	0.481703	0.00293347	-0.343203	0.0404373	-0.547438	0.000549325	-0.582227	0.000195157	-0.182344	0.287143	-0.333168	0.0470782	-0.141888	0.409104	-0.0796455	0.644266	-0.765721	5.29577e-08	0.903878	4.32572e-14	-0.108301	0.52953	0.552309	0.000478454	-0.560096	0.000381967	61.4332	13.8081	47.6251	-33.817
LOC103841962	U-box domain-containing protein 36	.	.	black	0.0432791	0.802102	-0.113538	0.509686	-0.0720004	0.67646	0.297838	0.0776908	0.185209	0.279509	-0.0813321	0.637246	-0.231231	0.174814	-0.410709	0.0128401	-0.276208	0.102962	0.0241972	0.888597	0.303535	0.0719135	0.227802	0.181476	-0.242131	0.154798	0.392631	0.0178532	0.152026	0.376088	0.55586	0.000432049	-0.498738	0.00196114	3.73445	0.267155	3.4673	-3.20014
LOC117131035	DNA-directed RNA polymerase subunit beta'	.	.	black	0.0428264	0.804132	0.0206907	0.904661	-0.0107778	0.950255	0.168914	0.324715	0.269749	0.111604	-0.0985493	0.567442	-0.306793	0.0687647	-0.437518	0.00761987	-0.376563	0.0235932	-0.287687	0.0888707	0.152703	0.373941	0.145297	0.397824	-0.384037	0.0207576	0.640704	2.56224e-05	0.0409758	0.812441	0.564694	0.000333516	-0.586785	0.000168925	10.4394	1.71641	8.72296	-7.00655
LOC103843293	4-substituted benzoates-glutamate ligase GH3.12-like	.	.	black	-0.0422275	0.806818	-0.129288	0.452342	-0.113195	0.510976	0.0831541	0.629697	0.142751	0.406231	0.0101676	0.953068	-0.170247	0.320854	-0.183887	0.283016	-0.200237	0.241629	-0.146359	0.394345	-0.0600596	0.727875	0.0965091	0.575528	-0.11225	0.514532	0.366508	0.0279078	-0.0502283	0.771114	0.260536	0.12486	-0.304509	0.0709608	0.828019	0.0865138	0.741505	-0.654991
LOC117128600	uncharacterized LOC117128600	.	.	black	0.0419383	0.808117	0.0594963	0.730331	0.0591538	0.731826	0.122985	0.474863	0.0770235	0.655239	-0.078834	0.647654	-0.105955	0.538535	-0.216557	0.204582	-0.25294	0.136644	-0.0199654	0.907988	0.105166	0.54158	0.121829	0.479058	-0.182739	0.286083	0.327451	0.0512368	0.0999504	0.561919	0.313391	0.0627183	-0.277091	0.101821	1.12324	0.320284	0.802952	-0.482668
LOC103874634	signal recognition particle subunit SRP68	.	.	black	0.038779	0.822332	0.018169	0.916237	0.111216	0.518438	0.122626	0.476165	0.372452	0.0252852	-0.44338	0.00676072	-0.433143	0.00832056	-0.630376	3.77971e-05	-0.27956	0.0986827	-0.0621655	0.718714	0.0621275	0.718879	0.02439	0.887715	-0.769529	4.13887e-08	0.902394	5.54797e-14	0.0585337	0.734535	0.553138	0.00046724	-0.544387	0.000598319	42.7545	11.7196	31.0349	-19.3152
LOC103842164	abscisic acid receptor PYL2	.	.	black	0.0371138	0.829847	0.033098	0.848031	0.126929	0.460703	0.15837	0.356255	0.00415687	0.980804	-0.213964	0.210189	-0.0262595	0.879169	-0.275488	0.103899	-0.156034	0.363484	0.136568	0.427066	0.00608566	0.9719	-0.0272227	0.874771	-0.226469	0.184114	0.310563	0.0652569	-0.051239	0.766635	0.160792	0.348851	-0.141833	0.409287	0.374056	0.0319219	0.342134	-0.310212
LOC103842067	dnaJ protein ERDJ3B	.	.	black	0.0362451	0.833773	-0.123716	0.472223	-0.0859616	0.618137	0.107989	0.530723	0.573115	0.000258806	-0.355819	0.033186	-0.668742	8.26666e-06	-0.64929	1.83428e-05	-0.103887	0.546535	-0.468805	0.00392666	-0.063737	0.711903	-0.00655656	0.969726	-0.835311	2.35751e-10	0.904907	3.63218e-14	-0.00818151	0.962228	0.653494	1.55141e-05	-0.668405	8.38573e-06	102.001	14.5398	87.4611	-72.9213
LOC103839000	ABC transporter B family member 14	.	.	black	-0.0354336	0.837445	0.0242618	0.888301	0.0785709	0.648754	0.0241377	0.888869	0.313548	0.0625803	-0.274332	0.105417	-0.344517	0.0396266	-0.419003	0.0109734	-0.216982	0.203673	-0.0451884	0.793556	0.11885	0.48995	0.0858326	0.618667	-0.5629	0.000351724	0.689036	3.37448e-06	0.0691676	0.688538	0.435168	0.00798979	-0.421352	0.0104886	11.7508	2.50818	9.24263	-6.73445
LOC103872289	10 kDa chaperonin	.	.	black	0.0317763	0.854033	-0.140592	0.41344	-0.107146	0.533953	0.0970156	0.573516	0.576386	0.000234094	-0.338439	0.0434884	-0.671546	7.33396e-06	-0.651342	1.6908e-05	-0.0821414	0.633888	-0.521907	0.00109601	-0.107175	0.533842	-0.057467	0.739203	-0.812693	1.74586e-09	0.878007	2.02562e-12	-0.0320397	0.852836	0.657325	1.32884e-05	-0.662192	1.08809e-05	95.3896	12.3023	83.0873	-70.7851
LOC103837798	calcium-dependent protein kinase 6	.	.	black	-0.0311246	0.856995	-0.218656	0.200123	-0.176569	0.302942	0.197798	0.247529	0.517469	0.00122914	-0.184457	0.281499	-0.607849	8.4219e-05	-0.663507	1.03027e-05	-0.334115	0.0464164	-0.450623	0.00581505	-0.00598447	0.972367	0.0456006	0.791714	-0.648138	1.91954e-05	0.924075	9.19476e-16	-0.00145537	0.993279	0.797142	5.95601e-09	-0.821268	8.44599e-10	89.1923	13.9246	75.2676	-61.343
LOC103859041	protein ACCELERATED CELL DEATH 6	.	.	black	0.0299654	0.86227	-0.187848	0.272591	-0.169529	0.322931	0.331187	0.0484869	0.245705	0.148612	0.0143103	0.933982	-0.314694	0.061576	-0.495118	0.00214	-0.419615	0.0108453	-0.313894	0.0622754	0.204664	0.231162	0.15994	0.351446	-0.234645	0.168356	0.546974	0.000556543	0.0205299	0.905399	0.719769	7.51559e-07	-0.701994	1.83279e-06	12.7651	0.757036	12.0081	-11.251
LOC103871470	uncharacterized LOC103871470	.	.	black	0.0245605	0.886935	-0.152767	0.373738	-0.123452	0.473176	0.275701	0.103621	0.24302	0.153242	-0.0689237	0.689581	-0.307773	0.0678384	-0.472204	0.00364013	-0.318349	0.0584579	-0.206879	0.226043	0.284369	0.0927823	0.133215	0.438611	-0.292789	0.0831061	0.486881	0.00260118	0.0997415	0.562741	0.620579	5.39622e-05	-0.597392	0.000119707	5.91799	0.377201	5.54079	-5.16359
LOC103867753	meiosis-specific protein ASY2-like	.	.	black	-0.0245127	0.887154	-0.166408	0.33205	-0.161273	0.347391	0.219348	0.198665	0.30346	0.0719872	0.00530359	0.97551	-0.357637	0.0322348	-0.458546	0.00491324	-0.274096	0.10573	-0.329869	0.0494435	0.11535	0.502911	0.0774824	0.653314	-0.281887	0.0957932	0.462779	0.00448288	0.0451495	0.79373	0.702315	1.80456e-06	-0.62475	4.64409e-05	10.1767	0.421774	9.75493	-9.33316
LOC103865320	protein transport protein Sec61 subunit alpha	.	.	black	-0.0230456	0.893868	-0.200927	0.239976	-0.134048	0.435726	0.16668	0.331249	0.518809	0.00118752	-0.270381	0.110734	-0.622311	5.07162e-05	-0.673669	6.69287e-06	-0.235739	0.166324	-0.33068	0.0488533	0.00597415	0.972415	0.0302306	0.861062	-0.723777	6.09015e-07	0.897223	1.28087e-13	0.0410395	0.812155	0.739071	2.63669e-07	-0.756535	9.42206e-08	77.9426	12.1502	65.7924	-53.6422
LOC103837585	uncharacterized LOC103837585	.	.	black	0.0216268	0.900369	-0.255156	0.133126	-0.204423	0.231724	0.318564	0.0582789	0.224967	0.18712	-0.0275197	0.873416	-0.333517	0.0468332	-0.493432	0.00222807	-0.222183	0.192779	-0.177368	0.300724	-0.0222361	0.897576	0.0314066	0.855713	-0.219906	0.197498	0.418964	0.0109816	-0.0349116	0.839808	0.621133	5.29051e-05	-0.598607	0.000114987	14.1281	0.841249	13.2869	-12.4456
LOC103863042	insulin-degrading enzyme-like 2	.	.	black	0.0214902	0.900995	-0.00712561	0.9671	0.0314768	0.855394	0.20362	0.233602	0.150257	0.381735	-0.128046	0.456736	-0.179474	0.294927	-0.389716	0.0187975	-0.460432	0.00471725	-0.0490043	0.776549	0.111036	0.519119	0.0856909	0.619248	-0.310104	0.0656757	0.610465	7.6979e-05	-0.014386	0.933634	0.472115	0.00364745	-0.493113	0.00224509	6.89393	1.66317	5.23076	-3.56759
LOC103868541	uncharacterized LOC103868541	.	.	black	0.0214313	0.901265	-0.105159	0.541609	-0.015207	0.929855	0.186886	0.2751	0.244457	0.150752	-0.226998	0.183065	-0.312284	0.0637031	-0.46336	0.00442642	-0.185926	0.277617	-0.0544924	0.752268	0.13481	0.433099	-0.124072	0.470937	-0.437204	0.00766854	0.537352	0.000726393	0.296109	0.0795131	0.462715	0.00448913	-0.465813	0.00419484	3.23248	0.539718	2.69276	-2.15304
LOC103869021	proteasome subunit beta type-2-A	.	.	black	0.0209784	0.903341	-0.0490897	0.776169	0.077388	0.65371	0.201712	0.238106	0.216899	0.20385	-0.327812	0.0509656	-0.304041	0.0714172	-0.610239	7.75795e-05	-0.22948	0.178195	0.101607	0.555421	0.0252578	0.883747	0.0578092	0.737705	-0.507094	0.00159736	0.606252	8.89358e-05	0.062314	0.71807	0.581254	0.000201212	-0.496296	0.00208029	13.5837	1.59823	11.9855	-10.3872
LOC103875108	lipoate-protein ligase LplJ	.	.	black	0.0176116	0.918798	-0.0555721	0.747518	-0.102601	0.55154	0.198227	0.246484	-0.0292866	0.865361	0.168041	0.327259	0.00672383	0.968955	-0.186724	0.275524	-0.510408	0.00147044	-0.303436	0.0720108	0.097284	0.572451	0.0452234	0.7934	0.122876	0.475259	0.321549	0.0558329	0.0384499	0.823816	0.390905	0.0184075	-0.413405	0.012206	3.45143	0.267634	3.1838	-2.91616
LOC117127926	uncharacterized LOC117127926	.	.	black	-0.0175397	0.919128	-0.184151	0.282312	-0.155534	0.365043	0.249857	0.141654	0.206607	0.226666	0.00419882	0.98061	-0.266591	0.116022	-0.421033	0.0105534	-0.336766	0.0446034	-0.33878	0.043264	0.145032	0.398694	0.166515	0.331732	-0.192602	0.260416	0.415944	0.0116331	-0.0649482	0.706669	0.614761	6.62955e-05	-0.586819	0.000168742	5.62634	0.356803	5.26954	-4.91274
LOC103858018	receptor-like serine/threonine-protein kinase SD1-6	.	.	black	-0.0133549	0.938381	-0.16536	0.335147	-0.0917271	0.594682	0.221838	0.19349	0.205199	0.229918	-0.0696635	0.686418	-0.249479	0.142277	-0.389838	0.0187572	-0.26455	0.118947	-0.11625	0.499562	0.0966411	0.575004	0.00671983	0.968973	-0.272497	0.107863	0.397167	0.0164628	0.0612446	0.722715	0.46538	0.00423501	-0.480294	0.00303008	2.11913	0.143981	1.97515	-1.83117
LOC103839437	DEAD-box ATP-dependent RNA helicase 13	.	.	black	-0.0122107	0.943652	-0.144227	0.401344	-0.0648853	0.70694	0.202063	0.237272	0.360476	0.0307939	-0.259349	0.126649	-0.437113	0.00768259	-0.636375	3.02091e-05	-0.422465	0.0102654	-0.313455	0.0626619	-0.0945003	0.583541	-0.0884117	0.608123	-0.597347	0.000119886	0.911487	1.13051e-14	-0.0525081	0.761021	0.621163	5.28485e-05	-0.681872	4.66721e-06	46.0416	14.1178	31.9238	-17.8061
LOC103850212	20S-pre-rRNA D-site endonuclease nob1-like	.	.	black	0.0108889	0.949743	-0.0378765	0.826403	0.0115718	0.946596	0.171827	0.316316	0.163425	0.34091	-0.180669	0.291671	-0.225878	0.185293	-0.451613	0.00569508	-0.408446	0.0133938	-0.0916412	0.595029	-0.0903595	0.600211	-0.0412436	0.811238	-0.379918	0.022283	0.674395	6.48571e-06	-0.107081	0.534204	0.408749	0.0133185	-0.487646	0.00255493	8.5232	3.02374	5.49946	-2.47572
LOC103873011	replication factor C subunit 4	.	.	black	0.0099372	0.954131	0.0796992	0.644042	0.143136	0.404954	-0.000299537	0.998617	0.0850364	0.621937	-0.258136	0.128499	-0.0879669	0.609936	-0.284533	0.092586	-0.275031	0.104498	-0.109397	0.525343	-0.213568	0.211054	-0.127967	0.457016	-0.330239	0.0491737	0.537852	0.000716544	-0.201992	0.237442	0.162892	0.342508	-0.162996	0.342197	3.71906	1.38989	2.32918	-0.939291
LOC103859388	eukaryotic translation initiation factor 3 subunit G	.	.	black	0.00950857	0.956107	0.0672103	0.696928	0.079449	0.645086	-0.0148266	0.931606	0.0165232	0.923801	-0.0775708	0.652943	-0.0182964	0.915652	-0.169077	0.32424	-0.259475	0.126459	-0.265209	0.117996	-0.16586	0.333666	-0.183086	0.285154	-0.116391	0.499038	0.3378	0.0439112	0.0465268	0.78758	0.149909	0.382851	-0.180777	0.291377	0.955284	0.181313	0.77397	-0.592657
LOC103853258	N-terminal acetyltransferase A complex auxiliary subunit NAA15	.	.	black	0.00554132	0.974412	-0.190285	0.266305	-0.166843	0.330767	0.229946	0.177291	0.527258	0.000952539	-0.196124	0.251634	-0.614279	6.7423e-05	-0.676594	5.89328e-06	-0.343896	0.0400083	-0.400938	0.0153769	0.111173	0.518603	0.0957059	0.578726	-0.668175	8.46785e-06	0.910425	1.37311e-14	0.0630233	0.714994	0.831203	3.46545e-10	-0.848403	6.41395e-11	97.2032	13.1929	84.0103	-70.8174
LOC103837809	protein PIN-LIKES 5	.	.	black	-0.00538576	0.975131	-0.146411	0.394177	-0.0151441	0.930145	0.271106	0.109744	0.0618595	0.720043	-0.169819	0.32209	-0.123294	0.473746	-0.427425	0.00931864	-0.283772	0.0934988	0.232772	0.171878	-0.00107968	0.995014	-0.0266457	0.877405	-0.21879	0.199839	0.365784	0.0282421	-0.0578042	0.737727	0.338708	0.0433114	-0.381332	0.0217492	2.74467	0.222108	2.52256	-2.30046
LOC117127839	serine/threonine protein phosphatase 2A 57 kDa regulatory subunit B' alpha isoform-like	.	.	black	0.00374036	0.982727	-0.174938	0.307499	-0.145117	0.398414	0.247837	0.145008	0.203835	0.233098	0.00614204	0.97164	-0.283635	0.0936644	-0.457876	0.00498453	-0.286025	0.0908132	-0.243094	0.153113	0.10602	0.538284	0.118936	0.489633	-0.215011	0.207913	0.428686	0.00909013	0.0833331	0.628957	0.632127	3.54222e-05	-0.594721	0.000130701	6.70124	0.349234	6.352	-6.00277
LOC103872832	tRNA pseudouridine synthase A	.	.	black	0.00184488	0.99148	-0.0878586	0.610378	-0.0334584	0.846396	0.0829442	0.630565	0.390757	0.0184557	-0.294039	0.0817387	-0.451293	0.00573363	-0.493654	0.00221633	-0.206144	0.227732	-0.231572	0.174162	-0.0320564	0.85276	-0.0147573	0.931925	-0.618124	5.8888e-05	0.794589	7.21226e-09	-0.0772164	0.65443	0.483422	0.00281925	-0.50765	0.00157544	22.9374	5.82028	17.1171	-11.2968
LOC103830351	ubiquitin-40S ribosomal protein S27a-3	.	.	black	-0.00175345	0.991902	0.0260883	0.879951	0.0939175	0.585874	0.0517288	0.764467	0.0291881	0.865809	-0.187993	0.272216	-0.0553954	0.748294	-0.329263	0.0498877	-0.321706	0.0557066	-0.0100888	0.953431	0.0216595	0.900219	0.0419591	0.808023	-0.242352	0.154411	0.442476	0.00688763	-0.011713	0.945945	0.274459	0.10525	-0.239614	0.159265	1.72152	0.536434	1.18509	-0.648656
LOC117127863	uncharacterized LOC117127863	.	.	black	-0.0003978	0.998163	-0.0604132	0.726334	-0.0519725	0.763389	0.224712	0.187632	0.0490392	0.776394	0.0593661	0.730899	-0.0501296	0.771552	-0.189034	0.26952	-0.331057	0.0485806	-0.0447937	0.795321	0.447694	0.00618278	0.381791	0.0215781	-0.00814561	0.962394	0.254072	0.134838	0.168252	0.326642	0.34602	0.038716	-0.355658	0.0332714	1.60297	0.0384541	1.56451	-1.52606
LOC103833878	ethylene receptor 2	.	.	blue	0.905242	3.42956e-14	0.923137	1.12475e-15	0.89649	1.43692e-13	0.717936	8.26501e-07	-0.895808	1.598e-13	-0.634104	3.29023e-05	0.85098	4.89314e-11	-0.411227	0.0127162	-0.522088	0.00109087	0.386716	0.0198126	-0.196359	0.251055	-0.176739	0.302469	0.0879851	0.609862	-0.131509	0.444546	-0.120174	0.485092	-0.157891	0.357729	0.267946	0.11411	381.252	100.534	280.718	-180.184
LOC103859625	NAC domain-containing protein 55	NAC	.	blue	0.899298	9.20495e-14	0.91133	1.16356e-14	0.9048	3.69887e-14	0.735388	3.24243e-07	-0.923591	1.02052e-15	-0.632348	3.51322e-05	0.884205	8.77046e-13	-0.36919	0.0266978	-0.530319	0.000878148	0.457408	0.00503483	-0.100996	0.557815	-0.133441	0.437827	0.115362	0.502866	-0.144976	0.398877	-0.0719861	0.676521	-0.188967	0.269693	0.298071	0.0774471	456.463	120.711	335.752	-215.041
LOC103872762	isoflavone reductase homolog P3	.	.	blue	0.895915	1.57148e-13	0.906179	2.91809e-14	0.902493	5.45677e-14	0.752741	1.18674e-07	-0.90015	8.02067e-14	-0.643548	2.29632e-05	0.844271	9.7968e-11	-0.466791	0.00410555	-0.607298	8.582e-05	0.360911	0.0305781	-0.221534	0.194116	-0.161606	0.346383	0.0721728	0.675728	-0.0388462	0.822029	-0.131887	0.443228	-0.080562	0.640448	0.196002	0.251934	417.313	102.521	314.792	-212.27
LOC103835330	RNA-binding protein with multiple splicing	.	.	blue	0.890212	3.71993e-13	0.900417	7.68051e-14	0.895299	1.72905e-13	0.743356	2.064e-07	-0.916406	4.44563e-15	-0.632853	3.44768e-05	0.870538	5.23944e-12	-0.405381	0.0141758	-0.572986	0.000259827	0.427	0.00939669	-0.149461	0.384289	-0.132995	0.439374	0.102715	0.551094	-0.106822	0.5352	-0.0905982	0.599244	-0.155653	0.36467	0.250769	0.140159	442.134	114.517	327.617	-213.1
LOC103874526	peroxisomal adenine nucleotide carrier 2	.	.	blue	0.874205	3.31054e-12	0.863561	1.20915e-11	0.847157	7.29709e-11	0.785318	1.41393e-08	-0.941358	1.30351e-17	-0.536235	0.000748825	0.899099	9.50429e-14	-0.387379	0.0195846	-0.634578	3.23228e-05	0.439068	0.00738409	-0.0868696	0.614418	-0.102394	0.552347	0.213009	0.212278	-0.144184	0.401486	-0.0575577	0.738806	-0.0954207	0.579863	0.204015	0.232676	504.144	131.347	372.797	-241.45
LOC103836060	probable splicing factor 3A subunit 1	.	.	blue	0.871785	4.48915e-12	0.85139	4.68472e-11	0.821842	8.03438e-10	0.786321	1.31673e-08	-0.933083	1.15272e-16	-0.503177	0.00175977	0.887441	5.55868e-13	-0.377932	0.0230509	-0.626621	4.33869e-05	0.386616	0.0198474	-0.0867067	0.615085	-0.0847938	0.622935	0.235113	0.167485	-0.179197	0.295685	-0.0578404	0.737568	-0.0782754	0.649991	0.179668	0.294397	474.757	124.268	350.49	-226.222
LOC103851348	uncharacterized LOC103851348	.	.	blue	0.871426	4.69416e-12	0.901971	5.95125e-14	0.89201	2.84993e-13	0.708757	1.3157e-06	-0.937603	3.63563e-17	-0.594539	0.00013148	0.903392	4.69529e-14	-0.345428	0.0390724	-0.533329	0.000810067	0.428528	0.0091185	-0.150334	0.381486	-0.129097	0.453016	0.158578	0.355615	-0.184967	0.280148	-0.0955706	0.579265	-0.194281	0.256205	0.313725	0.062424	474.796	134.265	340.531	-206.266
LOC103873059	serine/arginine-rich splicing factor SR34A	.	.	blue	0.860828	1.65722e-11	0.853061	3.91827e-11	0.851128	4.81674e-11	0.730705	4.19705e-07	-0.925614	6.57049e-16	-0.592913	0.000138649	0.873825	3.47441e-12	-0.390898	0.0184098	-0.575091	0.000243609	0.429772	0.00889735	-0.193934	0.257073	-0.16166	0.346221	0.153595	0.371125	-0.109111	0.526435	-0.14676	0.393036	-0.167257	0.329552	0.255594	0.132437	437.558	113.166	324.392	-211.226
LOC103867303	uncharacterized LOC103867303	.	.	blue	0.852953	3.9638e-11	0.900402	7.69929e-14	0.862907	1.30475e-11	0.660251	1.17888e-05	-0.962766	6.812e-21	-0.514616	0.00132207	0.93695	4.3183e-17	-0.241453	0.155992	-0.492259	0.00229126	0.40386	0.0145777	-0.18035	0.292537	-0.146461	0.394011	0.259822	0.125934	-0.274116	0.105703	-0.0959023	0.577943	-0.273725	0.106221	0.374304	0.024511	517.93	157.863	360.067	-202.205
LOC103847415	F-box/LRR-repeat protein At5g02910	.	.	blue	0.846739	7.61844e-11	0.874325	3.26054e-12	0.842494	1.17104e-10	0.661586	1.11572e-05	-0.938429	2.91746e-17	-0.518141	0.00120811	0.909324	1.67536e-14	-0.245217	0.149445	-0.450738	0.00580099	0.446302	0.0063645	-0.130532	0.447969	-0.0879077	0.610177	0.244568	0.150559	-0.280247	0.0978222	-0.125473	0.465904	-0.273772	0.10616	0.372136	0.0254194	437.676	127.606	310.07	-182.465
LOC103834999	G-box-binding factor 1	bZIP	.	blue	0.840328	1.45142e-10	0.832949	2.94568e-10	0.808716	2.41478e-09	0.737067	2.95202e-07	-0.972608	3.97849e-23	-0.465186	0.00425304	0.938653	2.74714e-17	-0.291304	0.0847533	-0.575645	0.000239501	0.383764	0.0208556	-0.113262	0.510726	-0.114797	0.504975	0.304116	0.0713438	-0.268507	0.113326	-0.0780589	0.650897	-0.187536	0.273402	0.283567	0.093747	561.279	162.478	398.801	-236.322
LOC103859736	outer envelope protein 64, chloroplastic	.	.	blue	0.839799	1.52871e-10	0.848229	6.53057e-11	0.851371	4.69448e-11	0.738582	2.71067e-07	-0.954344	2.04439e-19	-0.548768	0.000529105	0.917223	3.78638e-15	-0.340864	0.0419131	-0.59113	0.000146911	0.500415	0.00188279	-0.0960232	0.577462	-0.117807	0.493797	0.212757	0.212832	-0.172973	0.313051	-0.0835466	0.628076	-0.184943	0.280211	0.278355	0.100206	520.073	142.716	377.357	-234.64
LOC103832746	trihelix transcription factor ASIL1-like	Trihelix	.	blue	0.838147	1.79567e-10	0.806694	2.83954e-09	0.797678	5.71958e-09	0.713539	1.03498e-06	-0.839923	1.51022e-10	-0.566996	0.000311388	0.789134	1.07611e-08	-0.361847	0.0301174	-0.442628	0.00686607	0.359387	0.0313405	-0.0586021	0.734236	-0.105542	0.54013	0.103919	0.546411	-0.201706	0.23812	-0.000545406	0.997481	-0.143387	0.404121	0.24169	0.155573	252.362	62.34	190.022	-127.682
LOC103832232	uncharacterized WD repeat-containing protein C2A9.03	.	.	blue	0.83638	2.12889e-10	0.897026	1.32101e-13	0.885226	7.60644e-13	0.653796	1.53272e-05	-0.940147	1.82763e-17	-0.573897	0.000252699	0.911004	1.23537e-14	-0.29428	0.0814772	-0.54801	0.000540553	0.433245	0.00830366	-0.170811	0.31923	-0.150062	0.382358	0.176656	0.3027	-0.145931	0.395746	-0.114067	0.507704	-0.255801	0.132114	0.337598	0.0440459	476.468	138.381	338.087	-199.707
LOC103864718	IQ domain-containing protein IQM4	.	.	blue	0.835427	2.33158e-10	0.863423	1.22871e-11	0.837655	1.88321e-10	0.721669	6.80533e-07	-0.940018	1.89386e-17	-0.48231	0.00289272	0.910736	1.29733e-14	-0.293671	0.0821396	-0.5637	0.000343502	0.453901	0.00542602	-0.0252239	0.883901	-0.0385496	0.823366	0.26437	0.119208	-0.237197	0.163642	-0.012963	0.940186	-0.135306	0.431392	0.258389	0.128111	473.362	133.116	340.246	-207.13
LOC103867497	nudix hydrolase 22, chloroplastic	.	.	blue	0.83376	2.72978e-10	0.872715	3.99646e-12	0.864571	1.07437e-11	0.698701	2.1468e-06	-0.960082	2.17914e-20	-0.534247	0.000790269	0.930133	2.34525e-16	-0.306024	0.0694979	-0.569126	0.000292097	0.475417	0.0033862	-0.111342	0.517961	-0.113003	0.511698	0.228226	0.180643	-0.211822	0.214898	-0.0754735	0.66176	-0.209797	0.219416	0.30629	0.0692432	529.489	153.62	375.869	-222.25
LOC103829151	uncharacterized LOC103829151	.	.	blue	0.832841	2.97576e-10	0.819951	9.4661e-10	0.789117	1.07743e-08	0.702795	1.76307e-06	-0.947375	2.1678e-18	-0.459164	0.00484823	0.90915	1.72864e-14	-0.248688	0.143589	-0.465659	0.00420912	0.416145	0.0115888	-0.116892	0.497179	-0.116939	0.497005	0.299732	0.0757318	-0.340361	0.0422356	-0.0569442	0.741495	-0.226753	0.18355	0.337466	0.0441337	460.928	130.694	330.234	-199.54
LOC103865732	serine/threonine-protein kinase BIK1	.	.	blue	0.829848	3.92624e-10	0.84344	1.0653e-10	0.77911	2.17943e-08	0.64471	2.19507e-05	-0.806388	2.90965e-09	-0.503422	0.00174917	0.780594	1.96775e-08	-0.289318	0.0869959	-0.535075	0.000772767	0.25247	0.1374	-0.0964454	0.575781	-0.12606	0.463804	0.13215	0.442311	-0.105059	0.541994	-0.054266	0.753265	-0.173808	0.310685	0.225661	0.185727	200.609	54.7446	145.865	-91.12
LOC103859774	actin-2	.	.	blue	0.825379	5.88189e-10	0.893673	2.21808e-13	0.886309	6.53097e-13	0.641194	2.51456e-05	-0.946471	2.87605e-18	-0.570665	0.000278826	0.918141	3.15459e-15	-0.30026	0.0751922	-0.529245	0.000903641	0.449027	0.00601309	-0.224366	0.18833	-0.175753	0.305217	0.192269	0.261259	-0.185584	0.278519	-0.130724	0.447295	-0.256242	0.131424	0.352317	0.0350827	482.287	144.475	337.811	-193.336
LOC103850041	AT-hook motif nuclear-localized protein 14	.	.	blue	0.824884	6.1469e-10	0.838763	1.6914e-10	0.822533	7.56362e-10	0.709694	1.25574e-06	-0.944221	5.69113e-18	-0.50722	0.00159236	0.907943	2.14271e-14	-0.309945	0.0658217	-0.59183	0.000143619	0.452072	0.00564023	-0.0980852	0.569277	-0.113357	0.510369	0.243401	0.152578	-0.176481	0.303186	-0.0443516	0.797299	-0.193246	0.258798	0.270158	0.111041	470.637	130.365	340.272	-209.907
LOC103845574	J domain-containing protein spf31	.	.	blue	0.824758	6.21612e-10	0.894887	1.8424e-13	0.845853	8.34231e-11	0.614924	6.59182e-05	-0.867507	7.57838e-12	-0.521105	0.00111908	0.853929	3.56746e-11	-0.238211	0.161796	-0.440212	0.0072141	0.398749	0.0159996	-0.136884	0.425986	-0.155426	0.36538	0.181587	0.289185	-0.222245	0.192652	-0.0351089	0.838915	-0.255459	0.132649	0.345926	0.0387725	287.238	88.5996	198.639	-110.039
LOC103852996	SKP1-like protein 1A	.	.	blue	0.824537	6.33904e-10	0.862248	1.40798e-11	0.877113	2.27689e-12	0.647099	1.99957e-05	-0.924704	8.02263e-16	-0.609761	7.88693e-05	0.893804	2.17425e-13	-0.301939	0.0734975	-0.476402	0.00331144	0.482125	0.0029051	-0.120842	0.482652	-0.130286	0.448833	0.147865	0.389444	-0.184677	0.280915	-0.0677051	0.694803	-0.291149	0.084927	0.370109	0.0262934	422.865	120.536	302.328	-181.792
LOC103849505	vesicle transport v-SNARE 11	.	.	blue	0.824361	6.43891e-10	0.837473	1.91649e-10	0.807987	2.56048e-09	0.719959	7.44172e-07	-0.958623	3.96605e-20	-0.453801	0.00543749	0.927718	4.10095e-16	-0.300534	0.0749131	-0.619123	5.6838e-05	0.366501	0.0279109	-0.097302	0.572379	-0.108275	0.529627	0.300667	0.0747782	-0.226273	0.184505	-0.0393435	0.819788	-0.149724	0.383443	0.247578	0.145443	524.826	151.677	373.149	-221.473
LOC103848941	REF/SRPP-like protein At3g05500	.	.	blue	0.822714	7.4447e-10	0.895482	1.68077e-13	0.904878	3.65038e-14	0.61029	7.74432e-05	-0.921235	1.67904e-15	-0.629225	3.94365e-05	0.898329	1.07494e-13	-0.277775	0.100945	-0.461396	0.00461978	0.475836	0.0033542	-0.157931	0.357608	-0.138933	0.419027	0.120923	0.482356	-0.175321	0.306426	-0.125008	0.467572	-0.333041	0.0471675	0.411013	0.0127673	428.334	127.517	300.817	-173.3
LOC103853794	ethylene-responsive transcription factor 2	ERF	.	blue	0.821485	8.28849e-10	0.768112	4.53886e-08	0.717366	8.51147e-07	0.749898	1.40686e-07	-0.951384	5.8145e-19	-0.375479	0.0240299	0.91365	7.55077e-15	-0.252797	0.136874	-0.579267	0.000214098	0.352952	0.0347326	-0.162604	0.343376	-0.14572	0.396436	0.380502	0.0220611	-0.302294	0.0731428	-0.107002	0.534507	-0.169464	0.323117	0.250199	0.141092	479.216	135.717	343.499	-207.782
LOC103839124	WAT1-related protein At5g45370	.	.	blue	0.820703	8.87092e-10	0.832817	2.98231e-10	0.85102	4.87268e-11	0.735	3.31322e-07	-0.934643	7.8137e-17	-0.564566	0.000334789	0.892071	2.8237e-13	-0.36038	0.0308416	-0.562409	0.000356863	0.584866	0.000179557	-0.0780625	0.650882	-0.0838566	0.626797	0.188767	0.270211	-0.178181	0.298478	-0.0764271	0.657745	-0.155539	0.365027	0.262744	0.121581	461.239	121.435	339.804	-218.369
LOC103828444	uncharacterized LOC103828444	.	.	blue	0.820165	9.29292e-10	0.88303	1.03164e-12	0.871337	4.74638e-12	0.676611	5.8887e-06	-0.916109	4.71055e-15	-0.535776	0.000758223	0.893309	2.34396e-13	-0.317568	0.059114	-0.551152	0.000494514	0.460298	0.00473096	-0.0439871	0.798931	-0.0622691	0.718264	0.188736	0.27029	-0.194851	0.254786	-0.0490447	0.776369	-0.167248	0.329578	0.283606	0.0936992	417.924	119.821	298.103	-178.282
LOC103859382	PHD finger protein ALFIN-LIKE 2	.	.	blue	0.819952	9.46526e-10	0.88688	6.02229e-13	0.918036	3.22162e-15	0.609066	8.07778e-05	-0.859925	1.83631e-11	-0.704325	1.63661e-06	0.827969	4.66033e-10	-0.347482	0.0378466	-0.4112	0.0127227	0.506027	0.00164025	-0.19838	0.246113	-0.191873	0.262261	0.00639075	0.970492	-0.101201	0.557011	-0.139158	0.418267	-0.292646	0.0832637	0.393664	0.0175283	313.843	84.7542	229.089	-144.334
LOC103843652	casein kinase 1-like protein 13	.	.	blue	0.818256	1.09474e-09	0.777387	2.45146e-08	0.738983	2.64995e-07	0.718949	7.84274e-07	-0.939391	2.24898e-17	-0.405668	0.0141009	0.906074	2.97174e-14	-0.24788	0.144936	-0.54031	0.00066986	0.322006	0.0554651	-0.123477	0.473084	-0.116211	0.499709	0.346101	0.0386673	-0.293824	0.0819734	-0.0727898	0.673108	-0.205348	0.229573	0.277019	0.101913	442.16	127.357	314.803	-187.447
LOC103862494	probable NAD(P)H dehydrogenase (quinone) FQR1-like 2	.	.	blue	0.817131	1.20457e-09	0.903745	4.42453e-14	0.908827	1.83121e-14	0.580516	0.000205917	-0.92809	3.76754e-16	-0.622944	4.95739e-05	0.90333	4.74436e-14	-0.250557	0.140504	-0.403238	0.0147449	0.535439	0.000765184	-0.194603	0.255403	-0.163972	0.339275	0.139007	0.418778	-0.236882	0.164219	-0.125673	0.465188	-0.351285	0.0356588	0.452252	0.00561889	431.294	129.553	301.741	-172.188
LOC103868335	putative WEB family protein At4g17210	.	.	blue	0.81596	1.32976e-09	0.869312	6.0901e-12	0.868466	6.74997e-12	0.668482	8.35825e-06	-0.962679	7.08199e-21	-0.541368	0.000650595	0.935581	6.15606e-17	-0.2864	0.0903731	-0.545351	0.000582435	0.500814	0.00186456	-0.122528	0.47652	-0.111832	0.516112	0.227654	0.181769	-0.214226	0.209617	-0.103812	0.546826	-0.250873	0.139988	0.341274	0.0416508	528.811	155.852	372.959	-217.107
LOC103829785	uncharacterized LOC103829785	.	.	blue	0.814779	1.46826e-09	0.841922	1.23974e-10	0.782953	1.67013e-08	0.647679	1.95453e-05	-0.927537	4.27296e-16	-0.42945	0.00895415	0.915668	5.13168e-15	-0.183013	0.28535	-0.4989	0.00195345	0.335884	0.0451999	-0.0797757	0.643723	-0.106555	0.536224	0.303184	0.0722599	-0.309289	0.0664261	-0.0601605	0.727435	-0.280559	0.0974345	0.353898	0.0342161	411.585	129.845	281.74	-151.895
LOC103845707	tudor domain-containing protein 3	.	.	blue	0.81343	1.64264e-09	0.813309	1.6591e-09	0.737964	2.80688e-07	0.665513	9.47374e-06	-0.933477	1.04571e-16	-0.365278	0.0284774	0.91766	3.47181e-15	-0.158553	0.355691	-0.511922	0.00141545	0.296934	0.0786393	-0.10226	0.552869	-0.108469	0.528884	0.377254	0.0233182	-0.338603	0.0433805	-0.0648495	0.707095	-0.261846	0.122906	0.327706	0.0510453	423.273	131.652	291.621	-159.969
LOC103846067	uncharacterized LOC103846067	.	.	blue	0.81172	1.89134e-09	0.834368	2.5777e-10	0.765889	5.23895e-08	0.609035	8.08647e-05	-0.841853	1.24821e-10	-0.452047	0.00564319	0.812982	1.70461e-09	-0.252428	0.137468	-0.438846	0.0074175	0.200101	0.241955	-0.235886	0.166053	-0.203889	0.232973	0.208904	0.221429	-0.229068	0.178996	-0.145409	0.397457	-0.225653	0.185742	0.300131	0.0753234	224.845	66.9791	157.866	-90.8869
LOC103856181	uncharacterized LOC103856181	.	.	blue	0.809152	2.33119e-09	0.885221	7.61184e-13	0.889149	4.34512e-13	0.631224	3.6629e-05	-0.956784	8.18887e-20	-0.563834	0.000342141	0.931912	1.53395e-16	-0.27234	0.108074	-0.492941	0.00225435	0.511405	0.00143402	-0.154661	0.367773	-0.1365	0.427299	0.208234	0.22295	-0.237252	0.163541	-0.0924266	0.591863	-0.283855	0.0933993	0.383071	0.0211071	508.516	154.048	354.468	-200.42
LOC117128470	xanthine dehydrogenase 1-like	.	.	blue	0.805811	3.04594e-09	0.894222	2.04e-13	0.853035	3.92893e-11	0.576118	0.000236037	-0.913769	7.38277e-15	-0.52293	0.0010672	0.894578	1.93188e-13	-0.229804	0.177566	-0.466572	0.0041254	0.362126	0.0299813	-0.224469	0.188123	-0.152513	0.374545	0.205883	0.228335	-0.230619	0.175991	-0.145363	0.397605	-0.311037	0.0648259	0.387188	0.0196501	378.762	120.593	258.169	-137.576
LOC103830319	beclin-1-like protein	.	.	blue	0.805046	3.23584e-09	0.839977	1.50224e-10	0.784167	1.53368e-08	0.65616	1.39328e-05	-0.881048	1.35123e-12	-0.417479	0.011298	0.870614	5.19042e-12	-0.218477	0.200499	-0.492615	0.0022719	0.349736	0.036537	0.0237617	0.89059	-0.0440836	0.798499	0.28015	0.0979433	-0.295157	0.0805312	0.0340295	0.843805	-0.162946	0.342347	0.280956	0.0969406	320.419	96.1537	224.265	-128.111
LOC103835033	uncharacterized LOC103835033	.	.	blue	0.804361	3.41539e-09	0.789527	1.04591e-08	0.771024	3.75225e-08	0.721409	6.89888e-07	-0.974599	1.11984e-23	-0.419145	0.0109435	0.944263	5.61978e-18	-0.232715	0.171985	-0.539755	0.00068016	0.453712	0.00544782	-0.0580284	0.736745	-0.0979168	0.569943	0.353391	0.0344921	-0.326085	0.0522725	-0.0374835	0.828177	-0.227709	0.181659	0.310839	0.0650049	553.037	160.699	392.337	-231.638
LOC103872469	uncharacterized LOC103872469	.	.	blue	0.802955	3.81287e-09	0.920576	1.92452e-15	0.89779	1.17104e-13	0.511259	0.0014393	-0.906649	2.68904e-14	-0.583219	0.000189157	0.900899	7.09924e-14	-0.131363	0.44506	-0.277604	0.101162	0.538438	0.000705167	-0.159785	0.351919	-0.142323	0.407654	0.165959	0.333373	-0.340263	0.0422992	-0.106823	0.535193	-0.453415	0.00548229	0.555015	0.000442709	385.928	123.289	262.64	-139.351
LOC103841848	cysteine protease ATG4b	.	.	blue	0.800962	4.45017e-09	0.724783	5.77368e-07	0.69005	3.22069e-06	0.760125	7.54552e-08	-0.819048	1.02301e-09	-0.425163	0.00974069	0.764816	5.61136e-08	-0.361238	0.0304162	-0.556176	0.000428127	0.331907	0.0479711	0.0322737	0.851773	-0.0137282	0.936662	0.234386	0.16884	-0.145207	0.39812	-0.0501811	0.771324	-0.0188594	0.913066	0.113772	0.50881	213.062	48.1528	164.909	-116.756
LOC103844508	alpha-crystallin domain-containing protein 22.3	.	.	blue	0.800464	4.62427e-09	0.844646	9.43224e-11	0.82073	8.84971e-10	0.645427	2.13464e-05	-0.961963	9.72854e-21	-0.453236	0.00550313	0.949672	1.0334e-18	-0.180456	0.292249	-0.485828	0.00266591	0.458434	0.0049251	-0.0331705	0.847701	-0.0699399	0.685237	0.313667	0.0624756	-0.33421	0.0463502	-0.0382931	0.824523	-0.284895	0.0921536	0.386886	0.0197541	509.811	157.01	352.801	-195.791
LOC103870439	SUN domain-containing protein 2	.	.	blue	0.798288	5.46084e-09	0.735337	3.25154e-07	0.698647	2.15229e-06	0.705713	1.52909e-06	-0.907705	2.23466e-14	-0.40988	0.0130409	0.864406	1.09546e-11	-0.236582	0.164769	-0.524295	0.00102977	0.33534	0.0455713	-0.182874	0.285722	-0.170195	0.321006	0.305978	0.0695414	-0.267165	0.11521	-0.12896	0.4535	-0.231812	0.173702	0.279682	0.0985293	345.814	95.2805	250.533	-155.253
LOC103847731	uncharacterized LOC103847731	.	.	blue	0.796964	6.03665e-09	0.859599	1.90525e-11	0.836268	2.15178e-10	0.542968	0.000622404	-0.915167	5.65297e-15	-0.525385	0.00100073	0.897493	1.22735e-13	-0.147946	0.389182	-0.306177	0.0693518	0.393698	0.0175175	-0.168902	0.324748	-0.150623	0.380561	0.228588	0.179934	-0.377512	0.0232163	-0.0609616	0.723946	-0.397755	0.0162895	0.498319	0.00198112	379.444	120.025	259.418	-139.393
LOC103835962	ubiquitin-conjugating enzyme E2 34	.	.	blue	0.796697	6.15931e-09	0.836361	2.13268e-10	0.815462	1.38665e-09	0.656009	1.40183e-05	-0.885199	7.63561e-13	-0.511262	0.00143919	0.854503	3.35232e-11	-0.309653	0.0660896	-0.575665	0.000239348	0.296567	0.0790273	-0.134272	0.434954	-0.0829421	0.630573	0.17763	0.299999	-0.130682	0.447441	-0.0820556	0.634244	-0.163394	0.341005	0.253907	0.135101	331.433	94.3962	237.037	-142.641
LOC103859249	growth hormone-regulated TBC protein 1	.	.	blue	0.795063	6.96189e-09	0.892928	2.48287e-13	0.890581	3.52299e-13	0.57716	0.000228565	-0.950489	7.8729e-19	-0.567731	0.00030461	0.933338	1.08222e-16	-0.21331	0.211618	-0.426392	0.00950949	0.515168	0.00130362	-0.205419	0.229407	-0.171102	0.318394	0.206075	0.227891	-0.274886	0.104688	-0.138172	0.421604	-0.362736	0.0296854	0.457792	0.00499353	481.098	152.891	328.207	-175.316
LOC103857128	serine/threonine-protein phosphatase 6 regulatory ankyrin repeat subunit A	.	.	blue	0.792467	8.43886e-09	0.871314	4.75978e-12	0.835822	2.24535e-10	0.621854	5.15551e-05	-0.94183	1.14026e-17	-0.46452	0.00431562	0.932103	1.46469e-16	-0.198454	0.245931	-0.533322	0.000810218	0.461146	0.00464488	-0.103755	0.547047	-0.101351	0.556422	0.280621	0.0973572	-0.262689	0.121661	-0.0660864	0.701761	-0.257192	0.12995	0.355603	0.0333007	456.925	142.608	314.317	-171.709
LOC103865790	dehydration-responsive element-binding protein 2C	ERF	.	blue	0.792277	8.55756e-09	0.895894	1.57662e-13	0.878501	1.89803e-12	0.565423	0.000326359	-0.959675	2.58043e-20	-0.527402	0.000948918	0.953719	2.56407e-19	-0.150502	0.38095	-0.415199	0.0117988	0.53717	0.000730001	-0.143655	0.403234	-0.136381	0.427706	0.25468	0.133875	-0.315299	0.0610514	-0.09987	0.562235	-0.400412	0.0155247	0.488998	0.00247505	510.054	165.964	344.09	-178.126
LOC103840154	MND1-interacting protein 1	.	.	blue	0.790293	9.89379e-09	0.720453	7.25259e-07	0.693171	2.78671e-06	0.817474	1.17002e-09	-0.936465	4.90045e-17	-0.342904	0.0406234	0.893678	2.2162e-13	-0.332884	0.0472784	-0.707231	1.41905e-06	0.3732	0.0249702	0.00343837	0.984121	-0.0434833	0.801187	0.382434	0.0213405	-0.220279	0.196719	0.0134489	0.937948	-0.0184246	0.915063	0.0977483	0.57061	503.822	130.723	373.099	-242.376
LOC103872757	uncharacterized LOC103872757	.	.	blue	0.789551	1.04415e-08	0.788523	1.12463e-08	0.758272	8.46604e-08	0.714385	9.91429e-07	-0.988865	1.01847e-29	-0.374831	0.0242942	0.964669	2.83285e-21	-0.221951	0.193258	-0.595366	0.000127967	0.415011	0.0118409	-0.0626287	0.716704	-0.0861136	0.617514	0.4064	0.0139115	-0.325447	0.0527619	-0.0372871	0.829064	-0.200809	0.240259	0.287804	0.0887353	613.57	182.836	430.733	-247.897
LOC103859229	peroxisomal membrane protein 13	.	.	blue	0.789385	1.05677e-08	0.747976	1.57642e-07	0.734137	3.47571e-07	0.716223	9.02615e-07	-0.910008	1.481e-14	-0.422277	0.0103027	0.872358	4.17906e-12	-0.294864	0.0808463	-0.524794	0.0010164	0.347675	0.037733	-0.0502878	0.77085	-0.0558085	0.746479	0.309224	0.0664855	-0.291553	0.0844757	-0.0685556	0.691157	-0.126726	0.461427	0.240392	0.157875	379.853	105.513	274.34	-168.827
LOC103855194	uncharacterized LOC103855194	.	.	blue	0.786915	1.26215e-08	0.869448	5.98952e-12	0.869928	5.64779e-12	0.596629	0.000122759	-0.890547	3.54075e-13	-0.567783	0.000304136	0.870767	5.09348e-12	-0.269894	0.111404	-0.4648	0.00428919	0.452741	0.00556106	-0.207037	0.225681	-0.16051	0.349709	0.158556	0.355682	-0.163841	0.339666	-0.110457	0.521316	-0.277926	0.100752	0.367743	0.0273451	337.948	102.463	235.485	-133.023
LOC103863645	myosin-binding protein 3	.	.	blue	0.785549	1.39102e-08	0.736064	3.12249e-07	0.704496	1.62302e-06	0.734395	3.42625e-07	-0.939841	1.98833e-17	-0.372875	0.0251066	0.90051	7.56418e-14	-0.269977	0.111289	-0.628835	4.00071e-05	0.303646	0.0718049	-0.167462	0.328952	-0.148502	0.387383	0.362577	0.0297622	-0.232616	0.172174	-0.116576	0.498352	-0.162353	0.34413	0.214683	0.208624	453.618	127.305	326.312	-199.007
LOC103845614	leucine-rich repeat protein 1	.	.	blue	0.782407	1.73501e-08	0.852034	4.37389e-11	0.843267	1.08391e-10	0.579815	0.000210473	-0.890901	3.36042e-13	-0.538757	0.000699035	0.864619	1.0683e-11	-0.269005	0.112633	-0.462216	0.00453815	0.3464	0.0384882	-0.33815	0.0436791	-0.229554	0.178052	0.18333	0.2845	-0.179265	0.295498	-0.183933	0.282893	-0.279159	0.0991873	0.366217	0.0280418	320.966	99.574	221.392	-121.818
LOC103840446	60S ribosomal protein L18a-like protein	.	.	blue	0.776666	2.57438e-08	0.813008	1.70095e-09	0.790048	1.00712e-08	0.653876	1.52783e-05	-0.972134	5.30637e-23	-0.409819	0.0130555	0.953863	2.43443e-19	-0.196738	0.250123	-0.510277	0.00147526	0.460261	0.0047347	-0.055876	0.746183	-0.0678699	0.694097	0.368173	0.0271516	-0.352006	0.0352554	-0.0423769	0.806148	-0.242197	0.154682	0.352944	0.0347369	540.437	165.883	374.554	-208.671
LOC103832523	syntaxin-52	.	.	blue	0.775954	2.70142e-08	0.724052	6.00197e-07	0.668892	8.21412e-06	0.71079	1.1888e-06	-0.941838	1.13749e-17	-0.317447	0.0592159	0.905304	3.39339e-14	-0.201165	0.239409	-0.573163	0.000258426	0.32583	0.0524675	-0.121032	0.481958	-0.127235	0.459616	0.425751	0.00962946	-0.323678	0.0541386	-0.0626326	0.716687	-0.188387	0.271193	0.239461	0.159539	441.109	125.357	315.753	-190.396
LOC103872548	uncharacterized LOC103872548	.	.	blue	0.773884	3.10409e-08	0.81998	9.44291e-10	0.803578	3.63174e-09	0.639981	2.63416e-05	-0.988776	1.16503e-29	-0.431351	0.00862306	0.973465	2.33282e-23	-0.181861	0.288443	-0.52241	0.00108176	0.459838	0.0047782	-0.12533	0.466417	-0.119589	0.487237	0.358564	0.0317584	-0.331656	0.0481505	-0.0788359	0.647646	-0.30078	0.0746643	0.388154	0.0193204	588.804	186.285	402.519	-216.234
LOC103843888	exocyst complex component EXO84B	.	.	blue	0.773631	3.1569e-08	0.73164	3.98805e-07	0.677673	5.62099e-06	0.766481	5.04348e-08	-0.922878	1.18859e-15	-0.305318	0.0701764	0.885464	7.35658e-13	-0.299798	0.0756634	-0.73209	3.89083e-07	0.263465	0.120525	-0.06493	0.706747	-0.0945312	0.583417	0.394232	0.0173516	-0.174214	0.309539	-0.0317811	0.854011	-0.030516	0.859764	0.102933	0.550245	455.217	119.426	335.791	-216.365
LOC103855569	NAC domain-containing protein 78	NAC	.	blue	0.771277	3.69035e-08	0.646721	2.02939e-05	0.598889	0.000113917	0.834162	2.62842e-10	-0.907764	2.21157e-14	-0.26216	0.122442	0.85966	1.89216e-11	-0.312344	0.0636491	-0.722847	6.39674e-07	0.262119	0.122502	-0.0258693	0.880952	-0.0719994	0.676464	0.431007	0.00868222	-0.219516	0.198313	-0.0243919	0.887706	-0.000570787	0.997364	0.0562404	0.744582	439.254	110.309	328.945	-218.636
LOC103865037	thylakoidal processing peptidase 1, chloroplastic	.	.	blue	0.770704	3.83212e-08	0.774194	3.04041e-08	0.752771	1.18459e-07	0.694262	2.64806e-06	-0.982999	1.29602e-26	-0.380676	0.0219956	0.955087	1.55574e-19	-0.216269	0.205201	-0.567409	0.000307561	0.434968	0.00802185	-0.122819	0.475464	-0.111239	0.518351	0.397612	0.0163314	-0.340359	0.042237	-0.0796932	0.644067	-0.21633	0.205069	0.304455	0.0710128	572.326	171.638	400.687	-229.049
LOC103827764	casein kinase II subunit alpha-2	.	.	blue	0.768995	4.28561e-08	0.852799	4.03e-11	0.828299	4.52281e-10	0.604856	9.32543e-05	-0.955563	1.30278e-19	-0.444557	0.00659861	0.950028	9.18483e-19	-0.176964	0.301844	-0.48979	0.00242924	0.493731	0.00221227	-0.0492739	0.775351	-0.0723914	0.674799	0.321683	0.0557244	-0.316277	0.0602099	-0.0670414	0.697654	-0.288023	0.0884821	0.387326	0.0196027	492.928	157.542	335.386	-177.843
LOC103872411	scarecrow-like protein 5	GRAS	.	blue	0.768455	4.43877e-08	0.826346	5.39478e-10	0.821106	8.56602e-10	0.627835	4.15033e-05	-0.979614	2.76668e-25	-0.466095	0.00416892	0.959981	2.27286e-20	-0.209303	0.22053	-0.525798	0.000989924	0.472495	0.00361649	-0.17271	0.313798	-0.154658	0.367781	0.318894	0.058004	-0.289398	0.0869039	-0.106639	0.535903	-0.297121	0.0784424	0.385356	0.0202879	555.167	174.513	380.654	-206.14
LOC103845355	ubiquitin-conjugating enzyme E2 7	.	.	blue	0.767515	4.71795e-08	0.871375	4.724e-12	0.872845	3.93179e-12	0.549969	0.000511424	-0.936435	4.93879e-17	-0.549559	0.000517402	0.923155	1.12037e-15	-0.198076	0.24685	-0.409886	0.0130393	0.537105	0.000731302	-0.167433	0.329035	-0.157814	0.357968	0.219546	0.198251	-0.281789	0.0959126	-0.103848	0.546689	-0.364719	0.0287393	0.463174	0.00444445	435.446	138.708	296.738	-158.03
LOC103827992	transcription initiation factor TFIID subunit 4b	.	.	blue	0.766387	5.07411e-08	0.828015	4.64056e-10	0.774195	3.04034e-08	0.606695	8.76036e-05	-0.944735	4.8809e-18	-0.383578	0.0209229	0.940027	1.88904e-17	-0.130455	0.448237	-0.509946	0.00148757	0.366546	0.0278905	-0.112233	0.514597	-0.10566	0.539675	0.362964	0.0295752	-0.331495	0.0482663	-0.0777823	0.652056	-0.304222	0.0712405	0.373896	0.0246798	451.203	149.11	302.094	-152.984
LOC103836409	serine/threonine-protein phosphatase 6 regulatory subunit 3	.	.	blue	0.762731	6.40596e-08	0.630836	3.71593e-05	0.583144	0.000189605	0.852667	4.08733e-11	-0.884403	8.53297e-13	-0.254531	0.134111	0.824383	6.42638e-10	-0.356222	0.0329734	-0.743404	2.05831e-07	0.289428	0.0868705	0.0383755	0.824152	-0.012337	0.94307	0.417005	0.0114006	-0.191981	0.261987	0.0398856	0.817346	0.0790268	0.646848	-0.0188137	0.913276	401.708	92.1193	309.589	-217.469
LOC103857263	ubiquitin-conjugating enzyme E2 27	.	.	blue	0.761635	6.86456e-08	0.722853	6.39475e-07	0.730637	4.21265e-07	0.633234	3.39908e-05	-0.80122	4.36254e-09	-0.537681	0.000719898	0.757748	8.74475e-08	-0.25144	0.139066	-0.333586	0.0467847	0.462433	0.00451675	0.0220625	0.898372	-0.0237339	0.890717	0.126518	0.46217	-0.266537	0.116099	0.0140341	0.935254	-0.222188	0.192768	0.323983	0.0538988	175.599	42.9343	132.665	-89.7309
LOC103841772	probable receptor-like protein kinase At2g42960	.	.	blue	0.760975	7.15475e-08	0.730497	4.2449e-07	0.699262	2.09004e-06	0.692686	2.85045e-06	-0.943509	7.02152e-18	-0.351334	0.0356313	0.910297	1.40535e-14	-0.225977	0.185094	-0.53817	0.000710358	0.331879	0.0479912	-0.0864536	0.616121	-0.100282	0.560614	0.397057	0.0164955	-0.356632	0.0327577	-0.0369283	0.830685	-0.181247	0.290104	0.269267	0.112269	454.73	133.308	321.423	-188.115
LOC103832421	succinate-semialdehyde dehydrogenase, mitochondrial	.	SSADH	blue	0.760184	7.5176e-08	0.849584	5.66911e-11	0.814012	1.56511e-09	0.559412	0.00038968	-0.953464	2.80975e-19	-0.446322	0.00636184	0.947372	2.17018e-18	-0.14241	0.407364	-0.477711	0.00321439	0.442989	0.00681532	-0.211836	0.214866	-0.163669	0.340179	0.322579	0.0550081	-0.3073	0.0682839	-0.134722	0.4334	-0.351375	0.035608	0.433622	0.00824124	466.187	155.451	310.736	-155.285
LOC103834040	uncharacterized LOC103834040	.	.	blue	0.760047	7.58226e-08	0.820785	8.80753e-10	0.827422	4.89675e-10	0.631251	3.65934e-05	-0.977308	1.68097e-24	-0.471984	0.00365813	0.959499	2.77515e-20	-0.200734	0.240437	-0.495618	0.00211451	0.577154	0.000228605	-0.0979854	0.569672	-0.102543	0.551767	0.321157	0.0561491	-0.314488	0.0617553	-0.0607487	0.724873	-0.299937	0.0755216	0.394748	0.0171925	551.636	170.264	381.372	-211.107
LOC103830036	protein RETICULATA-RELATED 6, chloroplastic	.	.	blue	0.759399	7.89456e-08	0.696887	2.34005e-06	0.67139	7.38331e-06	0.762915	6.33197e-08	-0.961945	9.80804e-21	-0.317516	0.0591577	0.925686	6.46728e-16	-0.242374	0.154372	-0.641818	2.4549e-05	0.395826	0.016864	-0.0290086	0.866627	-0.0822734	0.633341	0.434554	0.00808882	-0.294602	0.081129	-0.0172271	0.920565	-0.143146	0.404919	0.203708	0.233396	536.679	149.662	387.017	-237.355
LOC103843884	nifU-like protein 2, chloroplastic	.	.	blue	0.758218	8.4944e-08	0.797777	5.67682e-09	0.753294	1.14773e-07	0.569865	0.00028565	-0.94855	1.49013e-18	-0.379087	0.0226016	0.937394	3.84197e-17	-0.101977	0.553973	-0.415149	0.01181	0.332743	0.0473777	-0.184272	0.28199	-0.157725	0.358241	0.387505	0.0195414	-0.40203	0.0150741	-0.106902	0.534889	-0.356422	0.0328681	0.443921	0.00668588	444.571	145.061	299.51	-154.45
LOC103871091	ribonuclease TUDOR 1	.	.	blue	0.756681	9.33792e-08	0.795079	6.95369e-09	0.728336	4.77298e-07	0.526449	0.000973097	-0.818252	1.09506e-09	-0.416838	0.011437	0.813056	1.69426e-09	-0.113007	0.511683	-0.367411	0.0274956	0.233826	0.16989	-0.117693	0.494216	-0.169175	0.323956	0.236958	0.164079	-0.309964	0.0658046	-0.00584829	0.972995	-0.333518	0.0468325	0.39264	0.0178504	188.736	62.5476	126.188	-63.6405
LOC103864264	ubiquitin recognition factor in ER-associated degradation protein 1	.	.	blue	0.756377	9.51424e-08	0.845159	8.95334e-11	0.815224	1.41451e-09	0.536788	0.000737654	-0.901628	6.29802e-14	-0.484087	0.00277617	0.894616	1.92072e-13	-0.14836	0.38784	-0.423864	0.00999037	0.337859	0.0438724	-0.192337	0.261086	-0.158908	0.354603	0.237287	0.163478	-0.274011	0.105842	-0.104944	0.542442	-0.370909	0.0259455	0.439772	0.00727918	342.121	114.852	227.269	-112.416
LOC103847527	NAC domain containing protein 52	NAC	.	blue	0.755963	9.75836e-08	0.707743	1.38352e-06	0.643448	2.30526e-05	0.756159	9.64165e-08	-0.913165	8.27285e-15	-0.263518	0.120448	0.884124	8.86998e-13	-0.263117	0.121033	-0.708014	1.3651e-06	0.24715	0.146163	-0.0530354	0.758692	-0.0835915	0.62789	0.433685	0.00823089	-0.225921	0.185207	-0.0304381	0.860118	-0.0549514	0.750248	0.10728	0.53344	424.708	117.022	307.687	-190.665
LOC103859185	lipoamide acyltransferase component of branched-chain alpha-keto acid dehydrogenase complex, mitochondrial	.	.	blue	0.755854	9.82351e-08	0.799564	4.9547e-09	0.798483	5.38069e-09	0.612589	7.15175e-05	-0.979263	3.68807e-25	-0.443783	0.00670493	0.965797	1.64599e-21	-0.14341	0.404045	-0.436819	0.00772832	0.523039	0.00106417	-0.089845	0.602296	-0.116597	0.498276	0.35832	0.0318831	-0.382415	0.0213473	-0.0453303	0.792922	-0.359945	0.0310596	0.447241	0.0062414	548.155	173.458	374.697	-201.239
LOC103861351	UDP-galactose/UDP-glucose transporter 2	.	.	blue	0.755702	9.91521e-08	0.704413	1.62957e-06	0.619341	5.63991e-05	0.712334	1.09996e-06	-0.860015	1.81767e-11	-0.251871	0.138366	0.836605	2.08346e-10	-0.191108	0.264205	-0.624065	4.76071e-05	0.196837	0.24988	0.145623	0.396754	0.0571407	0.740633	0.414255	0.0120117	-0.262706	0.121636	0.123208	0.474058	-0.0672041	0.696954	0.131437	0.444799	288.852	76.8478	212.005	-135.157
LOC103859098	E3 ubiquitin-protein ligase RFI2	.	.	blue	0.755531	1.00195e-07	0.910752	1.29361e-14	0.930645	2.07789e-16	0.468711	0.00393485	-0.886139	6.6895e-13	-0.647679	1.95452e-05	0.882024	1.18375e-12	-0.166739	0.331075	-0.293688	0.0821206	0.629354	3.92503e-05	-0.184262	0.282016	-0.151314	0.378356	0.0893267	0.6044	-0.252738	0.136968	-0.138106	0.421829	-0.466951	0.00409106	0.557086	0.000416986	364.571	113.525	251.046	-137.521
LOC103836814	NAC domain-containing protein 69	NAC	.	blue	0.755175	1.02394e-07	0.716999	8.67363e-07	0.653791	1.533e-05	0.768104	4.54108e-08	-0.926796	5.05039e-16	-0.247649	0.145324	0.898614	1.02727e-13	-0.260228	0.125322	-0.733428	3.61458e-07	0.292782	0.0831136	0.0402087	0.815892	-0.0103698	0.952136	0.455764	0.00521503	-0.240499	0.157685	0.0435942	0.80069	-0.00248991	0.988501	0.0930153	0.589495	481.279	128.283	352.996	-224.713
LOC103857198	uncharacterized zinc finger CCHC domain-containing protein At4g19190	.	.	blue	0.754744	1.05117e-07	0.73171	3.97268e-07	0.691037	3.07718e-06	0.742968	2.11071e-07	-0.883796	9.28309e-13	-0.337967	0.0438004	0.860435	1.73299e-11	-0.297543	0.0779992	-0.689221	3.34588e-06	0.32511	0.0530222	0.00757137	0.965043	-0.0603437	0.726637	0.337406	0.0441737	-0.163149	0.341738	-0.0126396	0.941676	-0.0600371	0.727973	0.124367	0.469878	350.546	94.6206	255.926	-161.305
LOC103839779	vesicle-associated protein 4-3	.	.	blue	0.754573	1.06216e-07	0.835022	2.42299e-10	0.797458	5.81541e-09	0.552979	0.000469373	-0.968398	4.37637e-22	-0.409106	0.0132303	0.972641	3.89797e-23	-0.0753925	0.662102	-0.398678	0.0160201	0.478504	0.00315683	-0.119411	0.487891	-0.133568	0.437387	0.3788	0.0227127	-0.429214	0.00899601	-0.071734	0.677593	-0.412981	0.012304	0.495875	0.00210147	515.364	174.924	340.44	-165.517
LOC103835674	ubiquitin-conjugating enzyme E2 variant 1A	.	.	blue	0.75384	1.11048e-07	0.804232	3.45014e-09	0.764531	5.71456e-08	0.59088	0.000148102	-0.973472	2.32167e-23	-0.368837	0.0268545	0.964921	2.51304e-21	-0.112535	0.513459	-0.43689	0.00771734	0.405084	0.0142535	-0.133679	0.437002	-0.124362	0.469895	0.415755	0.011675	-0.438104	0.00753012	-0.0887043	0.606931	-0.336687	0.0446559	0.43051	0.00876824	530.75	173.62	357.13	-183.51
LOC103848861	phosphoinositide phospholipase C 2	.	.	blue	0.753676	1.12157e-07	0.776577	2.58998e-08	0.775671	2.75353e-08	0.66534	9.54293e-06	-0.916331	4.51084e-15	-0.472676	0.0036018	0.882005	1.1869e-12	-0.301324	0.0741149	-0.640731	2.55955e-05	0.377675	0.023152	-0.201945	0.237553	-0.170478	0.320188	0.241132	0.15656	-0.0972873	0.572438	-0.132931	0.439597	-0.196967	0.24956	0.243263	0.15282	404.935	113.548	291.387	-177.839
LOC103833979	probable enoyl-CoA hydratase 2, mitochondrial	.	.	blue	0.752402	1.21119e-07	0.796172	6.40713e-09	0.788721	1.10872e-08	0.631536	3.62083e-05	-0.90967	1.57415e-14	-0.443387	0.00675974	0.891115	3.25597e-13	-0.222223	0.192697	-0.452611	0.00557641	0.458727	0.00489405	0.00901286	0.958394	-0.0327434	0.84964	0.283662	0.0936322	-0.349769	0.0365178	0.00880151	0.959368	-0.203833	0.233103	0.333337	0.0469592	375.09	112.047	263.043	-150.997
LOC103845538	zinc finger protein ZPR1	.	.	blue	0.75056	1.35247e-07	0.823488	6.95524e-10	0.817003	1.21773e-09	0.629636	3.88452e-05	-0.863314	1.24446e-11	-0.513832	0.00134866	0.839454	1.58128e-10	-0.327448	0.051239	-0.635418	3.13188e-05	0.427352	0.00933201	-0.149922	0.382807	-0.123327	0.473626	0.154082	0.36959	-0.0572481	0.740162	-0.11986	0.486244	-0.149142	0.385318	0.221053	0.19511	305.602	83.0479	222.554	-139.506
LOC103864075	ubiquitin-conjugating enzyme E2 4	.	.	blue	0.750148	1.38615e-07	0.874003	3.39667e-12	0.862844	1.31423e-11	0.4664	0.00414103	-0.913486	7.788e-15	-0.525884	0.000987679	0.915648	5.15198e-15	-0.0840347	0.626062	-0.261429	0.123527	0.518217	0.00120576	-0.157545	0.358798	-0.124128	0.470738	0.239618	0.159258	-0.402942	0.0148249	-0.103781	0.546947	-0.470629	0.00377058	0.577767	0.000224305	391.272	130.852	260.42	-129.568
LOC103849206	eukaryotic translation initiation factor	.	.	blue	0.749679	1.42535e-07	0.754302	1.07977e-07	0.772256	3.45904e-08	0.667433	8.73806e-06	-0.801931	4.12902e-09	-0.550563	0.000502859	0.762122	6.65719e-08	-0.422824	0.0101942	-0.602861	9.97517e-05	0.375071	0.024196	-0.171451	0.317392	-0.13809	0.421885	0.0952121	0.580696	0.0410752	0.811994	-0.141231	0.4113	-0.0820596	0.634227	0.156729	0.361325	207.909	49.3519	158.557	-109.205
LOC117125733	alpha-L-arabinofuranosidase 2	.	.	blue	0.748746	1.5064e-07	0.776492	2.60493e-08	0.725685	5.50269e-07	0.66072	1.15634e-05	-0.864636	1.06617e-11	-0.370618	0.0260717	0.856674	2.64201e-11	-0.220795	0.195647	-0.551269	0.000492864	0.373664	0.0247762	0.0218316	0.89943	-0.0296394	0.863754	0.301721	0.0737155	-0.281418	0.0963702	-0.0372299	0.829323	-0.138685	0.419865	0.233722	0.170086	283.198	84.3724	198.826	-114.453
LOC103857029	autophagy-related protein 18f	.	.	blue	0.748536	1.52522e-07	0.708815	1.31194e-06	0.652499	1.61455e-05	0.721824	6.75053e-07	-0.958855	3.61142e-20	-0.249993	0.141429	0.940455	1.67817e-17	-0.159652	0.352325	-0.611258	7.48966e-05	0.359416	0.0313256	0.0568115	0.742076	-0.0133658	0.938331	0.500099	0.00189733	-0.364537	0.0288252	0.0382399	0.824763	-0.169254	0.323728	0.233242	0.170989	531.32	154.81	376.51	-221.7
LOC103857985	S-formylglutathione hydrolase	.	.	blue	0.748093	1.56563e-07	0.704601	1.61469e-06	0.697721	2.24933e-06	0.620345	5.44167e-05	-0.769009	4.28163e-08	-0.501298	0.00184265	0.718985	7.82806e-07	-0.368547	0.026984	-0.400594	0.0154734	0.247023	0.146377	-0.219093	0.199201	-0.163976	0.339262	0.131865	0.443304	-0.222711	0.191696	-0.132058	0.442632	-0.114858	0.504746	0.216967	0.203706	141.901	36.7003	105.201	-68.5003
LOC103841854	methionine aminopeptidase 2B	.	.	blue	0.747712	1.60114e-07	0.740333	2.45449e-07	0.765829	5.25936e-08	0.698275	2.19082e-06	-0.840865	1.37659e-10	-0.541583	0.000646748	0.789217	1.06971e-08	-0.444708	0.00657815	-0.663201	1.04345e-05	0.392029	0.0180451	-0.162119	0.344836	-0.190068	0.266861	0.118218	0.49228	0.0479895	0.781062	-0.0963718	0.576074	-0.073221	0.67128	0.133299	0.438318	275.389	63.4403	211.949	-148.508
LOC103854273	auxin-responsive protein IAA11	.	.	blue	0.746708	1.69839e-07	0.77844	2.28167e-08	0.740547	2.4247e-07	0.564351	0.000336935	-0.875763	2.71234e-12	-0.417544	0.011284	0.85971	1.88151e-11	-0.13171	0.443845	-0.349632	0.0365965	0.411831	0.0125729	-0.0976917	0.570835	-0.0336063	0.845725	0.311011	0.0648495	-0.367079	0.0276465	-0.0771371	0.654762	-0.3134	0.0627109	0.405172	0.0142304	270.925	82.983	187.942	-104.959
LOC103868740	transcription factor VIP1	bZIP	.	blue	0.746316	1.73782e-07	0.838542	1.7281e-10	0.820618	8.93623e-10	0.546405	0.000565496	-0.93282	1.22961e-16	-0.475645	0.00336876	0.920772	1.84831e-15	-0.146889	0.392618	-0.43957	0.00730918	0.506392	0.00162547	-0.236929	0.164133	-0.2057	0.228758	0.284003	0.0932216	-0.268621	0.113166	-0.120136	0.485233	-0.383795	0.0208448	0.442163	0.00693194	408.192	132.029	276.162	-144.133
LOC103834124	cyclin-T1-4	.	.	blue	0.74541	1.83227e-07	0.861843	1.4752e-11	0.823194	7.13733e-10	0.504423	0.00170658	-0.870265	5.41847e-12	-0.484186	0.00276975	0.877364	2.20344e-12	-0.108027	0.530577	-0.376344	0.0236811	0.377576	0.0231912	-0.103181	0.549279	-0.109904	0.523416	0.217008	0.203619	-0.288392	0.0880561	-0.082909	0.63071	-0.392814	0.0177953	0.457176	0.00505995	288.614	99.9466	188.667	-88.7206
LOC103861662	transcription factor MYB73	MYB	.	blue	0.743339	2.06601e-07	0.656201	1.39096e-05	0.60834	8.28164e-05	0.80595	3.01252e-09	-0.902482	5.46714e-14	-0.232313	0.172748	0.864405	1.09551e-11	-0.292567	0.0833514	-0.706017	1.5065e-06	0.289919	0.0863125	0.0550665	0.749741	-0.0086588	0.960027	0.454189	0.00539291	-0.274856	0.104727	0.035858	0.835524	0.0497031	0.773445	0.0539948	0.75446	427.594	109.731	317.863	-208.132
LOC103854813	putative nuclease HARBI1	.	.	blue	0.741744	2.26443e-07	0.761467	6.93708e-08	0.770834	3.79936e-08	0.691066	3.07308e-06	-0.825362	5.89057e-10	-0.50044	0.00188165	0.792668	8.31508e-09	-0.313651	0.0624898	-0.534911	0.000776197	0.679366	5.2168e-06	0.139193	0.418148	0.0331995	0.84757	0.166148	0.332815	-0.134271	0.434954	0.0923152	0.592312	-0.102964	0.550126	0.198324	0.246249	232.061	53.9272	178.134	-124.207
LOC103860812	protein pleiotropic regulatory locus 1	.	.	blue	0.741461	2.30145e-07	0.734553	3.39642e-07	0.72052	7.22717e-07	0.714842	9.68619e-07	-0.947243	2.25973e-18	-0.359375	0.0313462	0.923354	1.07366e-15	-0.250567	0.140488	-0.68282	4.47344e-06	0.397706	0.0163038	-0.0410809	0.811969	-0.0668463	0.698492	0.375074	0.024195	-0.204102	0.232473	-0.0332498	0.847342	-0.142954	0.405558	0.205026	0.230319	495.293	141.155	354.138	-212.983
LOC103853242	F-box/LRR-repeat protein 14	.	.	blue	0.741023	2.35977e-07	0.655367	1.43868e-05	0.609294	8.01472e-05	0.783666	1.58865e-08	-0.934917	7.29003e-17	-0.236003	0.165836	0.895538	1.66635e-13	-0.252838	0.136809	-0.689248	3.34169e-06	0.332948	0.0472329	0.00219394	0.989868	-0.043784	0.79984	0.488188	0.00252263	-0.282922	0.0945288	0.00832148	0.961583	-0.0464358	0.787986	0.112901	0.512081	488.303	129.687	358.617	-228.93
LOC103861498	uncharacterized LOC103861498	.	.	blue	0.739864	2.52085e-07	0.879145	1.74307e-12	0.827606	4.81595e-10	0.492231	0.00229277	-0.866748	8.30036e-12	-0.459828	0.00477925	0.880667	1.42228e-12	-0.0742979	0.666722	-0.35158	0.0354933	0.495717	0.00210947	-0.0933764	0.588045	-0.10989	0.523467	0.238652	0.160998	-0.327682	0.0510634	-0.106827	0.535178	-0.388268	0.019282	0.479573	0.00308057	287.415	98.7481	188.667	-89.9186
LOC103864931	probable serine/threonine-protein kinase PBL10	.	.	blue	0.738389	2.74034e-07	0.874427	3.21824e-12	0.901694	6.22957e-14	0.468807	0.00392647	-0.873634	3.55915e-12	-0.642629	2.37934e-05	0.858621	2.12711e-11	-0.176774	0.302371	-0.298533	0.0769674	0.575495	0.000240603	-0.146297	0.394548	-0.124936	0.467832	0.0762831	0.658351	-0.226873	0.183313	-0.112086	0.51515	-0.443709	0.00671506	0.530281	0.000879039	321.208	97.2593	223.949	-126.69
LOC103868532	uncharacterized LOC103868532	.	.	blue	0.737248	2.92206e-07	0.829998	3.87256e-10	0.801976	4.11435e-09	0.5957	0.000126569	-0.873828	3.47271e-12	-0.43866	0.00744567	0.863797	1.17637e-11	-0.205646	0.228881	-0.482238	0.00289755	0.458608	0.00490666	-0.0184653	0.914876	-0.0226363	0.895743	0.254542	0.134093	-0.28311	0.0942997	-0.0141	0.93495	-0.193376	0.25847	0.308656	0.0670126	293.186	89.3481	203.838	-114.49
LOC103850461	two-component response regulator-like APRR7	.	.	blue	0.73677	3.00155e-07	0.642822	2.36174e-05	0.619681	5.57209e-05	0.697597	2.26265e-06	-0.803418	3.6775e-09	-0.375658	0.0239574	0.755496	1.00406e-07	-0.266751	0.115795	-0.407259	0.0136921	0.353406	0.0344839	-0.0767098	0.656557	-0.126097	0.463673	0.266715	0.115847	-0.324955	0.0531417	-0.0516649	0.76475	-0.160774	0.348905	0.213732	0.210695	186.14	45.5322	140.608	-95.0759
LOC103859262	E3 ubiquitin-protein ligase makorin	C3H	.	blue	0.736747	3.00535e-07	0.797789	5.67146e-09	0.722198	6.61907e-07	0.46742	0.00404894	-0.741354	2.31549e-07	-0.414625	0.011928	0.741337	2.31783e-07	-0.0805488	0.640502	-0.236108	0.165641	0.340495	0.0421495	-0.017302	0.920221	-0.00710567	0.967192	0.197884	0.247319	-0.342333	0.040981	-0.00272334	0.987423	-0.319436	0.0575558	0.409666	0.0130929	109.022	33.6523	75.3697	-41.7174
LOC103866737	protein FAM133	.	.	blue	0.735888	3.15319e-07	0.775579	2.77061e-08	0.748556	1.52341e-07	0.644387	2.22277e-05	-0.952168	4.43706e-19	-0.364476	0.0288541	0.946203	3.12439e-18	-0.173416	0.311794	-0.57246	0.000264028	0.465126	0.00425862	-0.0242442	0.888382	-0.0572629	0.740098	0.388191	0.0193082	-0.303415	0.0720319	-0.0355351	0.836986	-0.225875	0.185299	0.319917	0.0571601	480.059	148.984	331.076	-182.092
LOC103828356	adagio protein 2	.	.	blue	0.735477	3.22629e-07	0.586648	0.000169668	0.545906	0.000573462	0.758653	8.26856e-08	-0.829531	4.04195e-10	-0.268032	0.11399	0.779573	2.11126e-08	-0.249389	0.142427	-0.564144	0.000339011	0.180354	0.292527	0.0348212	0.840218	-0.0131691	0.939237	0.383708	0.0208759	-0.28337	0.0939848	0.0547022	0.751344	-0.0494398	0.774614	0.1136	0.509457	242.139	58.5599	183.579	-125.019
LOC103835695	protein NRT1/ PTR FAMILY 5.15	.	.	blue	0.735466	3.22838e-07	0.606319	8.87345e-05	0.586246	0.000171851	0.787135	1.2424e-08	-0.86845	6.76278e-12	-0.310044	0.0657309	0.798162	5.51337e-09	-0.342307	0.0409977	-0.658665	1.25817e-05	0.236455	0.165003	-0.121424	0.48053	-0.110165	0.522423	0.360593	0.0307358	-0.188007	0.27218	-0.0582483	0.735784	-0.00260226	0.987982	0.0580618	0.736599	311.632	74.1375	237.495	-163.358
LOC103835184	serine/threonine-protein kinase STY46	.	.	blue	0.733706	3.55947e-07	0.758818	8.1847e-08	0.726964	5.13854e-07	0.607493	8.52498e-05	-0.940964	1.45595e-17	-0.344509	0.0396317	0.929791	2.54157e-16	-0.102379	0.552405	-0.37515	0.024164	0.477675	0.00321705	-0.012536	0.942153	-0.0619098	0.719824	0.413679	0.012143	-0.495654	0.00211266	-0.00182535	0.99157	-0.310423	0.0653841	0.415919	0.0116387	448.351	137.375	310.976	-173.601
LOC103838710	probable E3 ubiquitin-protein ligase ARI1	.	.	blue	0.733658	3.56892e-07	0.615839	6.38346e-05	0.581943	0.000196906	0.778249	2.31178e-08	-0.908985	1.7803e-14	-0.255909	0.131944	0.861655	1.5075e-11	-0.24427	0.151074	-0.596661	0.000122629	0.372581	0.0252305	-0.00235221	0.989137	-0.0547906	0.750955	0.452393	0.00560212	-0.340159	0.042366	-0.00569568	0.9737	-0.0861502	0.617364	0.151657	0.377263	399.755	104.099	295.657	-191.558
LOC103856931	nitrilase 2	.	.	blue	0.73158	4.00118e-07	0.721197	6.976e-07	0.713733	1.02483e-06	0.688257	3.49712e-06	-0.921147	1.70985e-15	-0.369591	0.0265209	0.892845	2.51399e-13	-0.236686	0.164578	-0.586006	0.000173172	0.526546	0.00097061	0.0125706	0.941994	-0.00170241	0.992138	0.36653	0.0278978	-0.265976	0.116898	-0.0168951	0.922091	-0.150542	0.380823	0.23093	0.175392	392.971	109.64	283.331	-173.691
LOC103858118	F-box/kelch-repeat protein At2g44130	.	.	blue	0.731486	4.02181e-07	0.633454	3.37119e-05	0.513889	0.0013467	0.672257	7.11321e-06	-0.850399	5.20309e-11	-0.124287	0.470165	0.824152	6.55911e-10	-0.095285	0.580405	-0.490393	0.00239489	0.07841	0.649427	-0.0227527	0.89521	-0.0370708	0.830041	0.534159	0.000792148	-0.449367	0.00597038	0.00790001	0.963527	-0.125541	0.465661	0.194	0.256906	279.786	76.3885	203.397	-127.008
LOC103859075	WD repeat-containing protein 48	.	.	blue	0.731271	4.06943e-07	0.720468	7.24706e-07	0.701778	1.85197e-06	0.701354	1.89032e-06	-0.978254	8.20637e-25	-0.320247	0.0568891	0.957157	7.08923e-20	-0.179953	0.293618	-0.601367	0.00010488	0.481454	0.00295039	-0.0305715	0.859511	-0.080079	0.642459	0.45448	0.00535968	-0.333567	0.0467985	-0.0223596	0.89701	-0.211996	0.214511	0.279838	0.0983344	569.602	169.609	399.992	-230.383
LOC103849368	plant UBX domain-containing protein 8	.	.	blue	0.729266	4.53866e-07	0.621127	5.29154e-05	0.568998	0.000293222	0.812236	1.81288e-09	-0.879586	1.64372e-12	-0.209488	0.220111	0.840741	1.39347e-10	-0.306922	0.0686424	-0.745909	1.77972e-07	0.295997	0.0796325	0.047289	0.784182	-0.0380973	0.825406	0.455604	0.00523294	-0.211452	0.215719	0.0051365	0.976281	0.0494878	0.774401	0.0112076	0.948274	381.308	94.1831	287.125	-192.942
LOC103842444	uncharacterized protein At2g23090	.	.	blue	0.728995	4.60594e-07	0.83592	2.22459e-10	0.882438	1.11885e-12	0.481201	0.00296759	-0.890502	3.56448e-13	-0.629898	3.84704e-05	0.879583	1.64438e-12	-0.164485	0.337744	-0.241745	0.155478	0.637623	2.88156e-05	-0.168481	0.325975	-0.150629	0.380542	0.126655	0.461681	-0.328355	0.0505599	-0.158395	0.356177	-0.466514	0.00413067	0.573912	0.000252578	350.823	107.855	242.967	-135.112
LOC103841928	uncharacterized LOC103841928	.	.	blue	0.72768	4.94465e-07	0.690448	3.1621e-06	0.667229	8.81371e-06	0.720371	7.28373e-07	-0.963664	4.52928e-21	-0.294332	0.0814215	0.934616	7.86552e-17	-0.19915	0.244245	-0.590775	0.000148607	0.423995	0.00996494	-0.0551817	0.749235	-0.086659	0.61528	0.461033	0.00465629	-0.357519	0.0322958	-0.0494542	0.77455	-0.180392	0.292423	0.25137	0.139178	525.03	153.514	371.516	-218.003
LOC103873934	uncharacterized LOC103873934	bHLH	.	blue	0.726643	5.22797e-07	0.780911	1.92511e-08	0.804975	3.25416e-09	0.589753	0.000153593	-0.812835	1.72545e-09	-0.560376	0.000378849	0.797251	5.90717e-09	-0.296086	0.0795375	-0.488846	0.00248389	0.479008	0.00312069	-0.00244069	0.988728	-0.123538	0.472865	0.0936373	0.586998	-0.0744535	0.666065	0.00227661	0.989486	-0.225598	0.185853	0.294753	0.0809655	205.001	56.5185	148.483	-91.9643
LOC103853014	UPF0725 protein At2g20620	.	.	blue	0.726531	5.25923e-07	0.793093	8.0582e-09	0.805533	3.11381e-09	0.566118	0.00031967	-0.860778	1.66652e-11	-0.550307	0.000506539	0.842585	1.16044e-10	-0.248924	0.143196	-0.506978	0.001602	0.475144	0.00340716	-0.214942	0.208061	-0.202777	0.235586	0.139349	0.417623	-0.095253	0.580532	-0.182781	0.285972	-0.322607	0.0549857	0.360184	0.0309396	282.501	83.031	199.47	-116.44
LOC103827547	probable xyloglucan endotransglucosylase/hydrolase protein 27	.	.	blue	0.726334	5.31519e-07	0.673137	6.84844e-06	0.644271	2.23285e-05	0.715762	9.24173e-07	-0.961909	9.96252e-21	-0.272099	0.108399	0.929154	2.94896e-16	-0.188001	0.272195	-0.588179	0.000161558	0.377753	0.0231212	-0.0673952	0.696134	-0.0769061	0.655732	0.488524	0.00250279	-0.361794	0.0301434	-0.0253424	0.88336	-0.161724	0.346028	0.242646	0.153895	518.697	149.654	369.043	-219.39
LOC103841949	uncharacterized protein At3g61260	.	.	blue	0.724845	5.75456e-07	0.740399	2.4453e-07	0.780856	1.93248e-08	0.647883	1.93888e-05	-0.922336	1.33307e-15	-0.503445	0.00174818	0.881111	1.33973e-12	-0.310451	0.0653588	-0.537407	0.000725307	0.528246	0.000927947	-0.197776	0.247583	-0.171882	0.31616	0.243597	0.152239	-0.186354	0.276492	-0.116239	0.499602	-0.203221	0.23454	0.295173	0.0805136	386.196	109.574	276.622	-167.048
LOC103859341	pumilio homolog 4	.	.	blue	0.724153	5.9699e-07	0.576171	0.000235647	0.538507	0.000703841	0.846373	7.90949e-11	-0.870931	4.99137e-12	-0.220893	0.195444	0.812409	1.78719e-09	-0.357004	0.0325635	-0.763249	6.19961e-08	0.283424	0.0939196	0.00390396	0.981972	-0.0467029	0.786794	0.438397	0.00748545	-0.188257	0.271531	0.0178234	0.917824	0.0953869	0.579998	-0.0368895	0.830861	380.044	87.8408	292.203	-204.362
LOC103855422	pyridoxal 5'-phosphate synthase subunit PDX1.3	.	.	blue	0.724113	5.98256e-07	0.694032	2.67673e-06	0.748582	1.52108e-07	0.612228	7.24198e-05	-0.82955	4.03504e-10	-0.58689	0.00016836	0.769522	4.14075e-08	-0.339362	0.0428832	-0.443764	0.0067075	0.452385	0.00560313	-0.300764	0.0746798	-0.262023	0.122645	0.0997893	0.562553	-0.0850992	0.621679	-0.164305	0.338282	-0.271405	0.109338	0.30655	0.0689953	215.197	52.4932	162.704	-110.211
LOC103831516	uncharacterized LOC103831516	.	.	blue	0.722864	6.39104e-07	0.868172	6.99491e-12	0.795319	6.83024e-09	0.426475	0.00949404	-0.768679	4.37464e-08	-0.45591	0.00519885	0.778416	2.2855e-08	-0.118261	0.49212	-0.312219	0.0637608	0.368723	0.0269057	-0.165836	0.333736	-0.0965737	0.575272	0.176932	0.301931	-0.240519	0.157648	-0.073124	0.671691	-0.325397	0.0528003	0.414398	0.0119791	142.884	49.0209	93.8634	-44.8425
LOC103870597	serine/threonine-protein kinase AtPK2/AtPK19	.	.	blue	0.722253	6.59976e-07	0.731079	4.11223e-07	0.707958	1.36889e-06	0.689717	3.27054e-06	-0.962614	7.29196e-21	-0.318743	0.0581299	0.944029	6.02363e-18	-0.215163	0.207583	-0.638684	2.76773e-05	0.396783	0.0165769	-0.0820047	0.634455	-0.0940611	0.585299	0.432455	0.00843559	-0.298676	0.0768184	-0.0661049	0.701682	-0.151306	0.37838	0.247974	0.144779	524.551	158.421	366.13	-207.709
LOC103855286	uncharacterized LOC103855286	.	.	blue	0.72179	6.7624e-07	0.892508	2.64476e-13	0.932079	1.473e-16	0.435417	0.00794985	-0.868476	6.74213e-12	-0.660534	1.16522e-05	0.864243	1.11648e-11	-0.168712	0.325302	-0.258489	0.127958	0.651421	1.68551e-05	-0.149579	0.38391	-0.124737	0.468547	0.0685665	0.691111	-0.259612	0.126252	-0.113248	0.510779	-0.452604	0.00557717	0.567622	0.000305602	336.314	103.436	232.878	-129.441
LOC103850796	coiled-coil domain-containing protein 93	.	.	blue	0.721241	6.9599e-07	0.838833	1.67989e-10	0.843613	1.04692e-10	0.505818	0.00164874	-0.849492	5.72422e-11	-0.538221	0.000709367	0.845171	8.94315e-11	-0.206779	0.226273	-0.396763	0.0165829	0.436344	0.00780273	-0.0965983	0.575174	-0.104545	0.543984	0.15198	0.376235	-0.201914	0.237626	-0.074926	0.664069	-0.300679	0.074766	0.416999	0.0114019	255.446	81.1803	174.266	-93.0857
LOC103832675	tubby-like F-box protein 7	.	.	blue	0.717037	8.65674e-07	0.754028	1.09789e-07	0.733006	3.69969e-07	0.620044	5.50028e-05	-0.982203	2.80406e-26	-0.340662	0.0420424	0.971395	8.23233e-23	-0.121278	0.481062	-0.50728	0.00159002	0.470645	0.00376924	-0.108625	0.528291	-0.117655	0.494358	0.440556	0.00716363	-0.402249	0.015014	-0.0786024	0.648623	-0.314737	0.0615387	0.383887	0.0208113	554.253	178.324	375.929	-197.605
LOC103870048	GDSL esterase/lipase 4	.	.	blue	0.716569	8.8676e-07	0.724278	5.93033e-07	0.670307	7.73358e-06	0.662413	1.07816e-05	-0.814263	1.53279e-09	-0.32959	0.0496479	0.787351	1.22337e-08	-0.276037	0.103184	-0.663542	1.02876e-05	0.263518	0.120447	-0.119613	0.48715	-0.117773	0.493919	0.285049	0.0919702	-0.108526	0.528668	-0.0850949	0.621697	-0.024883	0.88546	0.0932909	0.588388	206.021	54.5978	151.423	-96.8256
LOC103828077	F-box/kelch-repeat protein At4g38940	.	.	blue	0.716113	9.07731e-07	0.762453	6.51972e-08	0.758873	8.15652e-08	0.595097	0.000129101	-0.95103	6.55937e-19	-0.413915	0.0120892	0.937946	3.31975e-17	-0.120264	0.484764	-0.447254	0.00623977	0.596321	0.00012401	-0.07255	0.674126	-0.102255	0.552889	0.352114	0.0351959	-0.358475	0.0318037	-0.0798292	0.6435	-0.363689	0.0292276	0.431541	0.00859047	447.94	138.209	309.731	-171.522
LOC103846786	E3 ubiquitin-protein ligase MBR2	.	.	blue	0.715792	9.2276e-07	0.658915	1.24535e-05	0.628292	4.08133e-05	0.730395	4.26866e-07	-0.950848	6.97718e-19	-0.250771	0.140154	0.925619	6.56292e-16	-0.19537	0.253498	-0.628373	4.06922e-05	0.399135	0.0158884	0.0118053	0.945519	-0.0427759	0.804358	0.498539	0.0019706	-0.343046	0.0405346	-0.00566732	0.973831	-0.138456	0.420643	0.204296	0.232019	505.94	145.319	360.621	-215.302
LOC103859073	protein CANDIDATE G-PROTEIN COUPLED RECEPTOR 2	.	.	blue	0.71512	9.54992e-07	0.856516	2.68856e-11	0.843311	1.07916e-10	0.440175	0.00721963	-0.909525	1.61589e-14	-0.499054	0.00194614	0.919583	2.35867e-15	-0.0275934	0.87308	-0.242139	0.154784	0.552825	0.000471455	-0.0975227	0.571504	-0.106113	0.537928	0.25763	0.129276	-0.434837	0.00804295	-0.0800966	0.642385	-0.503088	0.00176362	0.601049	0.000106005	382.037	129.86	252.176	-122.316
LOC103854072	uncharacterized LOC103854072	.	.	blue	0.712918	1.068e-06	0.656001	1.40228e-05	0.65211	1.63985e-05	0.767678	4.66848e-08	-0.858198	2.23031e-11	-0.343851	0.040036	0.820427	9.08505e-10	-0.32302	0.054658	-0.657798	1.30349e-05	0.472863	0.00358674	0.0844472	0.624362	0.0187204	0.913704	0.328404	0.0505239	-0.191763	0.262539	0.0541721	0.753679	-0.00823068	0.962002	0.0763779	0.657952	292.879	72.3517	220.527	-148.175
LOC103830563	acetyltransferase At1g77540	.	.	blue	0.711895	1.12457e-06	0.716945	8.69789e-07	0.708524	1.331e-06	0.63324	3.39827e-05	-0.952674	3.71752e-19	-0.345727	0.038892	0.931636	1.6396e-16	-0.156941	0.360665	-0.478618	0.00314861	0.475979	0.00334336	-0.0479255	0.781347	-0.0295329	0.864239	0.425028	0.00976646	-0.407891	0.0135328	-0.0400438	0.816634	-0.241175	0.156484	0.347759	0.0376836	465.656	141.03	324.626	-183.596
LOC103861522	uncharacterized LOC103861522	.	.	blue	0.711765	1.13199e-06	0.598638	0.000114867	0.571609	0.000270954	0.787258	1.23156e-08	-0.90374	4.42783e-14	-0.236008	0.165826	0.853325	3.80814e-11	-0.291305	0.0847517	-0.681859	4.66981e-06	0.319673	0.0573605	-0.0490163	0.776496	-0.0596853	0.729507	0.465944	0.00418281	-0.266702	0.115865	-0.0350287	0.839278	-0.00940631	0.956579	0.0692896	0.688016	406.552	104.865	301.687	-196.822
LOC103839511	tRNA (guanine(9)-N1)-methyltransferase	.	.	blue	0.71092	1.18104e-06	0.762606	6.45678e-08	0.782744	1.69463e-08	0.64661	2.03822e-05	-0.91706	3.90983e-15	-0.467998	0.00399748	0.890216	3.71771e-13	-0.305968	0.0695517	-0.632959	3.43403e-05	0.476379	0.00331318	-0.157545	0.358799	-0.156851	0.360944	0.251882	0.138348	-0.128181	0.456257	-0.12755	0.458496	-0.174517	0.308684	0.2465	0.14726	399.282	114.906	284.376	-169.47
LOC117125765	xanthine dehydrogenase 1-like	.	.	blue	0.710458	1.20871e-06	0.843375	1.07222e-10	0.811167	1.97906e-09	0.470436	0.00378681	-0.90432	4.01401e-14	-0.457416	0.00503394	0.905988	3.01624e-14	-0.114931	0.504476	-0.409527	0.013127	0.411534	0.0126434	-0.232492	0.172409	-0.185685	0.278251	0.267821	0.114285	-0.297083	0.0784823	-0.155238	0.365968	-0.411079	0.0127516	0.473672	0.00352209	344.037	120.109	223.928	-103.819
LOC103837912	NEDD8-conjugating enzyme Ubc12	.	.	blue	0.710411	1.21157e-06	0.830747	3.61464e-10	0.835736	2.26403e-10	0.482394	0.00288713	-0.93763	3.61012e-17	-0.484111	0.00277459	0.940767	1.53856e-17	-0.0606252	0.72541	-0.296897	0.0786779	0.62943	3.91399e-05	-0.058566	0.734394	-0.0747598	0.664771	0.296165	0.0794534	-0.426568	0.00947663	-0.0325725	0.850416	-0.462955	0.00446572	0.562675	0.000354068	439.371	143.04	296.332	-153.292
LOC103870807	protein farnesyltransferase/geranylgeranyltransferase type-1 subunit alpha	.	.	blue	0.709356	1.27708e-06	0.799412	5.0127e-09	0.803309	3.709e-09	0.54987	0.000512857	-0.922939	1.17321e-15	-0.437451	0.00763027	0.927402	4.40646e-16	-0.124059	0.470985	-0.41619	0.011579	0.528754	0.000915506	0.00623779	0.971198	-0.0448306	0.795156	0.318299	0.0584998	-0.363072	0.0295231	0.0247442	0.886095	-0.31679	0.0597724	0.438742	0.00743318	395.734	129.269	266.464	-137.195
LOC117125640	protein VERNALIZATION INSENSITIVE 3-like	.	.	blue	0.708834	1.31066e-06	0.847905	6.75425e-11	0.838046	1.81327e-10	0.458079	0.00496276	-0.924226	8.89947e-16	-0.485457	0.00268913	0.9346	7.89808e-17	-0.0547641	0.751072	-0.32498	0.0531226	0.534976	0.000774836	-0.197785	0.247559	-0.173323	0.312058	0.269675	0.111705	-0.364046	0.0290575	-0.140973	0.412162	-0.499573	0.00192176	0.574459	0.000248385	406.314	142.021	264.293	-122.272
LOC103856460	20 kDa chaperonin, chloroplastic	.	.	blue	0.708593	1.32646e-06	0.806824	2.81035e-09	0.765982	5.20786e-08	0.434818	0.00804613	-0.929664	2.61809e-16	-0.403867	0.014576	0.93397	9.25063e-17	0.0158718	0.926797	-0.26429	0.119324	0.418691	0.0110392	-0.276467	0.102626	-0.234845	0.167984	0.36343	0.0293512	-0.458393	0.00492944	-0.137873	0.422622	-0.539232	0.000689981	0.6063	8.87904e-05	396.766	138.326	258.44	-120.113
LOC103859042	uncharacterized LOC103859042	.	.	blue	0.708361	1.3418e-06	0.573903	0.00025265	0.514985	0.00130973	0.7532	1.15429e-07	-0.824323	6.46038e-10	-0.231194	0.174886	0.774544	2.97009e-08	-0.264638	0.11882	-0.660819	1.15164e-05	0.250151	0.141171	-0.113654	0.509253	-0.145663	0.396623	0.39925	0.0158554	-0.172078	0.315601	-0.0726445	0.673725	-0.0515765	0.765141	0.066156	0.701462	233.893	57.4897	176.403	-118.913
LOC103871842	AMSH-like ubiquitin thioesterase 2	.	.	blue	0.707743	1.38356e-06	0.833295	2.85184e-10	0.801407	4.29989e-09	0.409089	0.0132345	-0.836027	2.20189e-10	-0.493515	0.0022237	0.846509	7.80004e-11	-0.0448642	0.795006	-0.205683	0.228796	0.480125	0.00304186	-0.119156	0.488828	-0.11144	0.517592	0.204654	0.231186	-0.406457	0.013897	-0.0577523	0.737954	-0.471142	0.00372768	0.559262	0.000391394	231.87	78.3794	153.491	-75.1114
LOC103858272	serine/threonine-protein phosphatase PP1 isozyme 1	.	.	blue	0.707021	1.43378e-06	0.742559	2.16099e-07	0.805832	3.0408e-09	0.616805	6.17007e-05	-0.885454	7.36716e-13	-0.565947	0.000321309	0.846664	7.67677e-11	-0.323745	0.054086	-0.495736	0.00210849	0.585699	0.00017487	-0.22993	0.177321	-0.184151	0.282312	0.157765	0.358118	-0.137772	0.422963	-0.166637	0.331372	-0.249515	0.142218	0.32026	0.0568789	314.181	88.1077	226.074	-137.966
LOC103830630	SKP1-like protein 1A	.	.	blue	0.706484	1.47228e-06	0.775902	2.71097e-08	0.759776	7.71151e-08	0.539541	0.000684166	-0.970811	1.15544e-22	-0.365179	0.0285236	0.9697	2.16189e-22	-0.0576843	0.738252	-0.378424	0.0228587	0.50347	0.00174711	-0.0870979	0.613484	-0.0908982	0.598031	0.4276	0.00928658	-0.486393	0.00263099	-0.0347083	0.84073	-0.391545	0.0182002	0.491239	0.00234742	521.142	171.156	349.986	-178.83
LOC103845602	SNF1-related protein kinase regulatory subunit beta-1	.	.	blue	0.705494	1.54565e-06	0.719464	7.63594e-07	0.686956	3.71108e-06	0.632138	3.54065e-05	-0.982579	1.95544e-26	-0.27091	0.110011	0.974297	1.36561e-23	-0.0868565	0.614472	-0.491835	0.00231444	0.456549	0.00512832	-0.0196369	0.909496	-0.0607767	0.724751	0.510033	0.00148431	-0.479031	0.003119	-0.0117701	0.945682	-0.284982	0.0920501	0.373559	0.02482	579.095	181.702	397.393	-215.692
LOC103841029	UPF0183 protein At3g51130	.	.	blue	0.70507	1.57805e-06	0.773273	3.23316e-08	0.748082	1.56659e-07	0.563317	0.000347418	-0.935581	6.15463e-17	-0.35209	0.035209	0.94068	1.57623e-17	-0.0334056	0.846635	-0.393469	0.0175892	0.567593	0.000305869	0.0977237	0.570708	0.0111754	0.948423	0.414124	0.0120415	-0.446707	0.00631113	0.0405042	0.814562	-0.362537	0.0297816	0.451439	0.00571602	424.297	133.106	291.191	-158.085
LOC103855201	YTH domain-containing protein ECT1	.	.	blue	0.704887	1.59225e-06	0.658375	1.27313e-05	0.583168	0.000189464	0.505063	0.00167984	-0.790843	9.50545e-09	-0.30487	0.0706095	0.757905	8.66009e-08	-0.0593155	0.73112	-0.199462	0.243493	0.190616	0.265459	-0.292159	0.0838023	-0.211587	0.21542	0.351287	0.0356574	-0.45105	0.00576309	-0.110984	0.519318	-0.364493	0.0288461	0.425561	0.00966529	148.435	41.7629	106.672	-64.9095
LOC103873021	acetyltransferase At1g77540	.	.	blue	0.704658	1.61017e-06	0.838405	1.75126e-10	0.868786	6.49291e-12	0.443113	0.00679802	-0.900006	8.21071e-14	-0.571699	0.000270212	0.897906	1.14981e-13	-0.0946115	0.583095	-0.228978	0.179172	0.615203	6.52777e-05	-0.154601	0.367961	-0.127042	0.460303	0.181918	0.288291	-0.381814	0.0215694	-0.129492	0.451626	-0.490107	0.00241114	0.60163	0.000103963	365.543	117.779	247.764	-129.984
LOC103867663	uncharacterized protein C24B11.05	.	.	blue	0.704158	1.64999e-06	0.727646	4.95379e-07	0.691213	3.05216e-06	0.607291	8.58406e-05	-0.981439	5.69511e-26	-0.273664	0.106302	0.977625	1.32629e-24	-0.0527708	0.759861	-0.449505	0.00595316	0.478066	0.00318848	0.00253066	0.988313	-0.042716	0.804627	0.514172	0.00133708	-0.505722	0.00165269	0.0045336	0.979065	-0.327827	0.0509544	0.413412	0.0122044	571.921	180.466	391.455	-210.989
LOC103869202	GATA transcription factor 24	GATA	.	blue	0.703732	1.68462e-06	0.788453	1.1303e-08	0.851871	4.4508e-11	0.525537	0.000996753	-0.820791	8.80292e-10	-0.646594	2.03952e-05	0.789538	1.04509e-08	-0.284863	0.0921919	-0.328251	0.0506375	0.637108	2.93837e-05	-0.0810703	0.638333	-0.116817	0.497456	0.035113	0.838896	-0.182828	0.285844	-0.0207753	0.904273	-0.321278	0.0560511	0.407484	0.0136352	215.095	57.3256	157.769	-100.444
LOC103833776	selenium-binding protein 1	.	.	blue	0.703498	1.70385e-06	0.650361	1.75811e-05	0.620518	5.40812e-05	0.721984	6.69378e-07	-0.935424	6.40841e-17	-0.229973	0.177239	0.908532	1.93013e-14	-0.187767	0.272802	-0.601909	0.000102994	0.415623	0.0117044	0.05031	0.770752	-0.0109707	0.949366	0.506662	0.00161462	-0.374674	0.0243586	0.0486054	0.778322	-0.106337	0.537063	0.187218	0.274232	466.506	130.97	335.536	-204.567
LOC103860367	protein ALP1-like	.	.	blue	0.703425	1.70994e-06	0.726752	5.19758e-07	0.692258	2.90773e-06	0.524485	0.00102467	-0.909419	1.64719e-14	-0.359143	0.0314639	0.900203	7.95159e-14	-0.0583613	0.735289	-0.356594	0.0327777	0.37531	0.0240988	-0.266352	0.116362	-0.235599	0.166584	0.387005	0.0197131	-0.40792	0.0135253	-0.151858	0.376623	-0.409482	0.0131378	0.469131	0.00389836	323.693	107.401	216.292	-108.891
LOC103859751	CRM-domain containing factor CFM3, chloroplastic/mitochondrial	.	.	blue	0.7031	1.73717e-06	0.656617	1.36768e-05	0.650215	1.76828e-05	0.649625	1.81011e-05	-0.893994	2.11231e-13	-0.373386	0.0248924	0.85495	3.19284e-11	-0.20763	0.224324	-0.501096	0.00185178	0.395624	0.0169252	-0.280485	0.0975262	-0.23437	0.168871	0.339012	0.0431117	-0.262561	0.121851	-0.186656	0.275701	-0.272526	0.107823	0.301765	0.0736711	305.744	89.9663	215.778	-125.811
LOC103859235	arogenate dehydratase/prephenate dehydratase 2, chloroplastic	.	.	blue	0.702617	1.77837e-06	0.651026	1.7122e-05	0.63271	3.46611e-05	0.687173	3.67453e-06	-0.944472	5.28127e-18	-0.287518	0.089067	0.916063	4.75305e-15	-0.176586	0.302894	-0.5612	0.000369795	0.42058	0.0106459	-0.0994	0.564086	-0.11576	0.501382	0.467436	0.00404752	-0.343062	0.0405251	-0.0686065	0.690939	-0.212461	0.213486	0.279062	0.0993095	448.077	131.646	316.431	-184.785
LOC103861951	FGGY carbohydrate kinase domain-containing protein	.	.	blue	0.702244	1.81074e-06	0.690603	3.1395e-06	0.693797	2.70634e-06	0.703513	1.70266e-06	-0.925212	7.1785e-16	-0.343537	0.0402296	0.901348	6.59499e-14	-0.224389	0.188284	-0.542919	0.000623266	0.573983	0.000252035	0.0567333	0.742419	-0.034841	0.840128	0.38817	0.0193153	-0.349205	0.036842	0.0156809	0.927675	-0.154945	0.366885	0.250912	0.139925	413.644	117.875	295.768	-177.893
LOC103847376	exocyst complex component EXO70A1	.	.	blue	0.701567	1.87095e-06	0.636951	2.95585e-05	0.602804	9.99424e-05	0.754617	1.05933e-07	-0.928524	3.41089e-16	-0.222954	0.1912	0.894386	1.98956e-13	-0.25316	0.136292	-0.684865	4.08023e-06	0.339501	0.0427926	-0.044117	0.798349	-0.0938876	0.585994	0.488014	0.00253295	-0.30361	0.0718402	-0.0126	0.941858	-0.0512657	0.766517	0.117231	0.495923	464.644	129.109	335.535	-206.426
LOC103835928	nuclear poly(A) polymerase 1	.	.	blue	0.700937	1.92863e-06	0.754419	1.07218e-07	0.809244	2.31391e-09	0.59899	0.000113535	-0.889889	3.90047e-13	-0.544582	0.00059508	0.864948	1.02779e-11	-0.281858	0.0958285	-0.494268	0.00218402	0.574914	0.000244944	-0.125003	0.467589	-0.124095	0.470857	0.179503	0.294847	-0.173272	0.312202	-0.141682	0.409792	-0.253638	0.135528	0.34061	0.0420754	319.208	93.0289	226.179	-133.151
LOC103838507	ADP-ribosylation factor 1	.	.	blue	0.698526	2.16477e-06	0.772544	3.39361e-08	0.700854	1.9364e-06	0.554729	0.00044637	-0.882775	1.06839e-12	-0.278835	0.099596	0.897271	1.27114e-13	-0.0761431	0.65894	-0.504417	0.00170687	0.325638	0.0526153	0.0623556	0.717889	0.0164619	0.924083	0.415789	0.0116675	-0.377378	0.0232691	0.030053	0.861871	-0.233428	0.170639	0.328593	0.0503831	317.485	104.428	213.057	-108.629
LOC103843791	heavy metal-associated isoprenylated plant protein 39	.	.	blue	0.696925	2.33584e-06	0.833265	2.85973e-10	0.811419	1.93858e-09	0.410937	0.0127855	-0.862936	1.3003e-11	-0.471045	0.00373571	0.863592	1.20475e-11	-0.0633823	0.713438	-0.220122	0.197046	0.395149	0.0170696	-0.278329	0.100239	-0.21041	0.218041	0.248699	0.14357	-0.402416	0.0149681	-0.138308	0.421145	-0.458498	0.00491824	0.553255	0.000465677	266.174	92.3243	173.85	-81.5254
LOC103872432	thiosulfate/3-mercaptopyruvate sulfurtransferase 2	.	.	blue	0.696704	2.36042e-06	0.872895	3.90694e-12	0.867289	7.77963e-12	0.391142	0.0183306	-0.753034	1.16593e-07	-0.589099	0.000156857	0.751174	1.30378e-07	-0.173398	0.311844	-0.246407	0.147418	0.482712	0.00286596	-0.124211	0.470437	-0.0574834	0.739131	0.0284256	0.869284	-0.23074	0.175758	-0.0561229	0.745098	-0.325507	0.052716	0.457285	0.00504807	153.321	47.0017	106.319	-59.3176
LOC103844521	uncharacterized LOC103844521	.	.	blue	0.695735	2.47096e-06	0.687945	3.54736e-06	0.661958	1.0987e-05	0.696911	2.33744e-06	-0.938516	2.85051e-17	-0.27605	0.103167	0.908958	1.78901e-14	-0.218172	0.201144	-0.661226	1.13247e-05	0.409631	0.0131015	-0.0720178	0.676386	-0.0613416	0.722293	0.441361	0.00704679	-0.257013	0.130228	-0.033555	0.845957	-0.119913	0.48605	0.188362	0.271257	458.502	129.438	329.064	-199.626
LOC103843261	WD repeat-containing protein GTS1	.	.	blue	0.695322	2.51954e-06	0.844202	9.86585e-11	0.848071	6.63893e-11	0.430464	0.00877613	-0.870468	5.28484e-12	-0.550681	0.000501178	0.872478	4.11718e-12	-0.131979	0.442908	-0.363313	0.0294075	0.47447	0.0034594	-0.225976	0.185096	-0.169574	0.322798	0.165942	0.333422	-0.228847	0.179427	-0.172076	0.315606	-0.429715	0.00890724	0.516063	0.00127418	297.092	100.677	196.415	-95.7374
LOC103871127	uncharacterized LOC103871127	.	.	blue	0.694966	2.56203e-06	0.755547	1.00095e-07	0.727473	5.00001e-07	0.52002	0.00115097	-0.93254	1.31679e-16	-0.354733	0.033765	0.933126	1.14035e-16	-0.0324003	0.851198	-0.319996	0.0570949	0.494654	0.00216395	-0.169423	0.323237	-0.159945	0.351431	0.415451	0.0117426	-0.473204	0.00355936	-0.105574	0.540005	-0.439786	0.00727708	0.511636	0.00142568	396.342	132.182	264.16	-131.979
LOC103840458	pterin-4-alpha-carbinolamine dehydratase 2, mitochondrial	.	.	blue	0.691755	2.97647e-06	0.686504	3.78821e-06	0.621714	5.18143e-05	0.65345	1.55414e-05	-0.88738	5.60728e-13	-0.215829	0.206147	0.875889	2.66859e-12	-0.177392	0.300656	-0.66379	1.01817e-05	0.230931	0.17539	0.0359071	0.835302	0.0226768	0.895557	0.464031	0.00436207	-0.268767	0.112964	-0.0140205	0.935316	-0.0700485	0.684774	0.155808	0.364188	346.722	98.8165	247.905	-149.089
LOC103845853	myb-related protein 1	G2-like	.	blue	0.691507	3.01092e-06	0.740154	2.4796e-07	0.647002	2.00718e-05	0.494269	0.00218397	-0.659388	1.22145e-05	-0.360245	0.0309091	0.646391	2.05572e-05	-0.159251	0.353552	-0.34948	0.0366839	0.191501	0.263204	-0.10721	0.533708	-0.122746	0.475728	0.156039	0.363469	-0.157121	0.360107	-0.0416223	0.809536	-0.176024	0.304459	0.23769	0.162741	53.9393	16.1429	37.7964	-21.6535
LOC103855392	uncharacterized LOC103855392	.	.	blue	0.690483	3.15702e-06	0.710715	1.19322e-06	0.714479	9.86694e-07	0.651861	1.65623e-05	-0.849351	5.80914e-11	-0.412277	0.012468	0.820636	8.9224e-10	-0.291381	0.0846672	-0.582312	0.000194637	0.447331	0.0062298	0.00173265	0.991998	-0.0163674	0.924518	0.249747	0.141836	-0.206957	0.225864	0.0134028	0.93816	-0.0760313	0.659411	0.176739	0.302469	248.28	68.9237	179.357	-110.433
LOC103831192	protein HHL1, chloroplastic	.	.	blue	0.689942	3.23678e-06	0.791932	8.77756e-09	0.783758	1.57849e-08	0.421796	0.010399	-0.841393	1.30661e-10	-0.480994	0.00298177	0.845069	9.03578e-11	-0.0276745	0.87271	-0.111876	0.515944	0.544325	0.000599358	-0.146524	0.393806	-0.137597	0.42356	0.239622	0.159251	-0.505023	0.0016815	-0.0769137	0.6557	-0.494993	0.00214645	0.601456	0.000104568	253.423	79.2804	174.143	-94.8624
LOC103859131	sugar transport protein 6	.	.	blue	0.689384	3.32101e-06	0.821246	8.46266e-10	0.832224	3.1522e-10	0.472738	0.00359682	-0.881822	1.21673e-12	-0.518121	0.00120873	0.874491	3.19217e-12	-0.124879	0.468034	-0.338266	0.0436025	0.589359	0.000155554	-0.197372	0.24857	-0.165682	0.334192	0.192679	0.260224	-0.298284	0.0772257	-0.128414	0.455432	-0.407972	0.0135123	0.508029	0.0015606	301.938	95.6217	206.316	-110.695
LOC103857085	leucine-rich repeat extensin-like protein 5	.	.	blue	0.688327	3.48601e-06	0.814895	1.45406e-09	0.816053	1.31937e-09	0.444564	0.00659774	-0.921702	1.52317e-15	-0.477872	0.00320262	0.923054	1.14482e-15	-0.0390349	0.821178	-0.288449	0.087991	0.628809	4.0045e-05	-0.175768	0.305175	-0.141008	0.412044	0.290335	0.0858423	-0.391201	0.0183114	-0.0876194	0.611354	-0.512416	0.00139791	0.579478	0.000212694	386.471	127.163	259.307	-132.144
LOC103845625	serine/threonine-protein kinase TOUSLED	.	.	blue	0.688231	3.50125e-06	0.73837	2.74336e-07	0.649593	1.81243e-05	0.579228	0.000214356	-0.854179	3.47229e-11	-0.231456	0.174383	0.861939	1.45906e-11	-0.0871977	0.613076	-0.549532	0.000517791	0.301595	0.0738416	-0.0167065	0.922958	-0.0343668	0.842277	0.431635	0.00857453	-0.315851	0.0605752	-0.00160252	0.992599	-0.189407	0.268558	0.246917	0.146555	254.57	81.4378	173.133	-91.6947
LOC103866046	uncharacterized LOC103866046	.	.	blue	0.687313	3.65118e-06	0.773529	3.17863e-08	0.741923	2.24137e-07	0.497064	0.00204214	-0.939362	2.26691e-17	-0.344824	0.0394391	0.944834	4.73893e-18	-0.00156428	0.992776	-0.321901	0.0555497	0.541388	0.00065023	-0.0894394	0.603943	-0.0860049	0.61796	0.426993	0.00939797	-0.483457	0.00281702	-0.0474299	0.783554	-0.438942	0.00740304	0.530567	0.000872353	421.575	138.378	283.197	-144.819
LOC103868172	uncharacterized LOC103868172	.	.	blue	0.687253	3.6613e-06	0.669397	8.03969e-06	0.617643	5.9901e-05	0.636652	2.9895e-05	-0.966722	1.04012e-21	-0.202546	0.23613	0.954496	1.93394e-19	-0.0701625	0.684287	-0.515066	0.001307	0.366474	0.0279235	-0.0840009	0.626201	-0.101722	0.55497	0.561746	0.0003639	-0.477073	0.00326141	-0.0473498	0.783911	-0.262593	0.121803	0.336518	0.0447703	524.251	163.765	360.486	-196.721
LOC103865069	PTI1-like tyrosine-protein kinase 2	.	.	blue	0.686614	3.76929e-06	0.793304	7.93388e-09	0.80314	3.75813e-09	0.511366	0.00143543	-0.781311	1.87252e-08	-0.542236	0.00063517	0.783538	1.60305e-08	-0.229938	0.177305	-0.488558	0.00250083	0.384798	0.0204852	0.00359099	0.983417	-0.0543659	0.752825	0.0828811	0.630826	-0.0440809	0.798511	-0.0334962	0.846224	-0.25791	0.128845	0.318694	0.0581706	177.855	53.1928	124.663	-71.4699
LOC103859775	ras-related protein RABG3f	.	.	blue	0.686361	3.81291e-06	0.816268	1.2957e-09	0.75582	9.84404e-08	0.386471	0.0198975	-0.880571	1.44073e-12	-0.380564	0.0220379	0.906092	2.96209e-14	0.0837292	0.627322	-0.201835	0.237815	0.436568	0.00776758	-0.171234	0.318014	-0.168607	0.325606	0.350872	0.0358913	-0.502735	0.00177894	-0.10673	0.535552	-0.557612	0.000410669	0.636445	3.01299e-05	310.667	112.969	197.698	-84.7283
LOC117127666	iron-sulfur assembly protein IscA-like 1, mitochondrial	.	.	blue	0.685886	3.89608e-06	0.817456	1.17183e-09	0.797774	5.67811e-09	0.452512	0.00558803	-0.882628	1.09005e-12	-0.438752	0.00743168	0.896586	1.41542e-13	-0.0205462	0.905324	-0.300701	0.0747436	0.537656	0.000720392	-0.0170705	0.921285	-0.0723032	0.675173	0.277084	0.10183	-0.393403	0.0176097	-0.0593464	0.730986	-0.439298	0.00734967	0.540494	0.000666472	306.753	103.374	203.379	-100.005
LOC103871895	universal stress protein PHOS32	.	.	blue	0.68467	4.11625e-06	0.743376	2.06155e-07	0.721096	7.01303e-07	0.52009	0.00114889	-0.972661	3.8508e-23	-0.338535	0.043425	0.971351	8.44913e-23	-0.0134272	0.938048	-0.374064	0.02461	0.486692	0.0026127	-0.123857	0.471715	-0.151009	0.379329	0.450695	0.00580628	-0.494234	0.00218581	-0.0549964	0.75005	-0.448935	0.00602463	0.515183	0.00130313	513.095	170.645	342.45	-171.804
LOC103845917	glutamic acid-rich protein	.	.	blue	0.684265	4.1921e-06	0.758794	8.19673e-08	0.718127	8.18376e-07	0.504146	0.0017183	-0.911392	1.15051e-14	-0.341246	0.0416686	0.929891	2.4824e-16	0.0137597	0.936517	-0.360021	0.0310212	0.478332	0.00316922	-0.0611687	0.723045	-0.0974049	0.571971	0.402251	0.0150134	-0.439005	0.00739357	-0.0730505	0.672003	-0.447305	0.0062331	0.508431	0.00154502	354.774	123.67	231.103	-107.433
LOC103829790	serine/arginine-rich SC35-like splicing factor SCL33	.	.	blue	0.683984	4.24551e-06	0.721077	7.01998e-07	0.785626	1.38341e-08	0.598842	0.000114093	-0.878312	1.94576e-12	-0.539594	0.000683161	0.839198	1.62118e-10	-0.280977	0.0969155	-0.454078	0.00540565	0.635664	3.10306e-05	-0.123781	0.471989	-0.112657	0.512998	0.177218	0.301139	-0.174167	0.309671	-0.118986	0.48945	-0.262361	0.122146	0.331577	0.0482073	292.954	80.0132	212.94	-132.927
LOC103859078	uncharacterized LOC103859078	.	.	blue	0.683518	4.33545e-06	0.765457	5.38626e-08	0.764861	5.59522e-08	0.497547	0.00201848	-0.970911	1.09074e-22	-0.394514	0.0172646	0.972409	4.49171e-23	-0.0320812	0.852647	-0.348255	0.0373933	0.536237	0.000748776	-0.183978	0.282773	-0.166779	0.330955	0.401172	0.0153117	-0.462299	0.00453	-0.121133	0.481591	-0.474781	0.00343516	0.554723	0.000446447	507.707	171.792	335.915	-164.124
LOC103866739	NADH dehydrogenase [ubiquinone] 1 alpha subcomplex assembly factor 2	.	.	blue	0.68177	4.68851e-06	0.815256	1.41075e-09	0.798591	5.33658e-09	0.437703	0.00759147	-0.758731	8.22857e-08	-0.537256	0.000728299	0.76301	6.29397e-08	-0.12166	0.479673	-0.240348	0.157954	0.52755	0.000945215	-0.0541042	0.753978	-0.146473	0.393973	0.0828085	0.631126	-0.248817	0.143374	-0.022649	0.895685	-0.397328	0.016415	0.480544	0.00301274	138.678	42.9251	95.753	-52.8279
LOC103832483	pyrophosphate-energized vacuolar membrane proton pump 1-like	.	.	blue	0.680165	5.0354e-06	0.719078	7.79047e-07	0.693872	2.69686e-06	0.588805	0.000158349	-0.94891	1.32647e-18	-0.28358	0.0937307	0.947754	1.92272e-18	-0.0570999	0.740812	-0.406724	0.0138284	0.509342	0.00151025	0.0412653	0.81114	-0.0132852	0.938702	0.4756	0.0033722	-0.51975	0.00115902	0.0231033	0.893604	-0.302305	0.0731318	0.414204	0.0120233	475.728	149.281	326.447	-177.166
LOC103839858	short-chain dehydrogenase/reductase SDRA	.	.	blue	0.678231	5.48462e-06	0.813808	1.5919e-09	0.768756	4.35287e-08	0.474842	0.00343047	-0.827329	4.93772e-10	-0.381673	0.0216219	0.839039	1.64651e-10	-0.111042	0.519098	-0.457283	0.00504831	0.358206	0.0319415	-0.0826017	0.631982	-0.0953177	0.580274	0.274894	0.104678	-0.211945	0.214626	-0.024286	0.888191	-0.259708	0.126106	0.359136	0.0314674	218.542	73.3159	145.226	-71.9103
LOC103830608	glutathione S-transferase T3-like	.	.	blue	0.675377	6.21465e-06	0.764425	5.75331e-08	0.766651	4.98849e-08	0.504665	0.00169646	-0.829775	3.95293e-10	-0.485951	0.0026583	0.821011	8.63727e-10	-0.172293	0.314987	-0.433453	0.0082691	0.460718	0.00468816	-0.161912	0.345459	-0.128353	0.455648	0.182921	0.285595	-0.188557	0.270753	-0.152914	0.373275	-0.307554	0.0680443	0.388235	0.019293	198.575	61.9999	136.575	-74.5749
LOC103864076	probable E3 ubiquitin-protein ligase RHB1A	.	.	blue	0.674055	6.58193e-06	0.741121	2.34658e-07	0.685525	3.96025e-06	0.556302	0.000426563	-0.929447	2.75463e-16	-0.265295	0.117873	0.92801	3.8376e-16	-0.0808954	0.639061	-0.548909	0.000527003	0.316218	0.0602606	-0.11217	0.514835	-0.0969417	0.573809	0.464562	0.00431162	-0.328021	0.0508091	-0.0466143	0.78719	-0.269801	0.111531	0.336089	0.0450606	405.876	133.264	272.612	-139.348
LOC103858242	proline-rich protein 12	.	.	blue	0.673707	6.68198e-06	0.740117	2.48481e-07	0.684315	4.18281e-06	0.540336	0.000669381	-0.964063	3.76577e-21	-0.245855	0.148355	0.977446	1.51692e-24	0.0140598	0.935135	-0.443651	0.00672308	0.441633	0.00700763	-0.0605065	0.725927	-0.096769	0.574495	0.516716	0.0012531	-0.492263	0.00229104	-0.058705	0.733787	-0.394856	0.0171593	0.455137	0.00528521	505.299	173.181	332.118	-158.937
LOC103834865	pre-mRNA cleavage factor Im 25 kDa subunit 2	.	.	blue	0.673076	6.86674e-06	0.809679	2.23396e-09	0.78438	1.51087e-08	0.478084	0.0031872	-0.776736	2.56221e-08	-0.450345	0.0058492	0.777995	2.35207e-08	-0.203613	0.233617	-0.431778	0.00855005	0.358726	0.0316757	-0.10151	0.5558	-0.0574768	0.73916	0.164438	0.337883	-0.155758	0.364344	-0.0561793	0.744851	-0.221854	0.193457	0.306394	0.069144	151.06	48.4931	102.567	-54.0741
LOC103874359	zinc finger protein CONSTANS-LIKE 4	CO-like	.	blue	0.672547	7.02495e-06	0.72484	5.75614e-07	0.705614	1.5366e-06	0.565496	0.000325658	-0.988141	2.95473e-29	-0.299786	0.0756762	0.983166	1.09659e-26	-0.0640523	0.710539	-0.474709	0.00344076	0.479714	0.00307067	-0.148897	0.386106	-0.133076	0.43909	0.491993	0.00230577	-0.449811	0.00591515	-0.0911154	0.597152	-0.36033	0.0308666	0.433713	0.00822629	566.974	187.506	379.468	-191.961
LOC103864136	protein ABIL4	.	.	blue	0.671113	7.4714e-06	0.836628	2.07893e-10	0.788639	1.11524e-08	0.324252	0.0536888	-0.69755	2.2677e-06	-0.546811	0.000559093	0.690032	3.22336e-06	-0.14138	0.410799	-0.224093	0.188884	0.282136	0.0954877	-0.436924	0.00771202	-0.337599	0.0440454	0.0185972	0.91427	-0.138837	0.419351	-0.270148	0.111054	-0.423028	0.0101539	0.472228	0.00363816	94.0649	30.699	63.3658	-32.6668
LOC103846642	mitochondrial fission 1 protein B	.	.	blue	0.670382	7.70887e-06	0.794702	7.15212e-09	0.776559	2.59324e-08	0.392686	0.0178358	-0.887378	5.60897e-13	-0.428881	0.00905521	0.906225	2.89469e-14	0.0347342	0.840612	-0.184919	0.280276	0.474017	0.00349492	-0.176217	0.303921	-0.167154	0.329856	0.321825	0.0556111	-0.500729	0.00186843	-0.10731	0.533324	-0.555953	0.000430889	0.63521	3.15649e-05	323.675	113.39	210.285	-96.8947
LOC103857905	putative ABC1 protein At2g40090	.	.	blue	0.669374	8.0476e-06	0.709401	1.27424e-06	0.756794	9.2734e-08	0.589546	0.000154617	-0.77708	2.50311e-08	-0.551666	0.000487326	0.736107	3.115e-07	-0.349723	0.0365446	-0.506795	0.00160929	0.553665	0.000460245	-0.0179125	0.917415	-0.0307392	0.858748	0.0613916	0.722076	-0.0178998	0.917473	-0.0922623	0.592525	-0.148876	0.386176	0.218944	0.199515	159.59	37.0339	122.556	-85.5217
LOC103869406	E3 ubiquitin ligase BIG BROTHER-related	.	.	blue	0.669013	8.17192e-06	0.689648	3.28081e-06	0.769214	4.22494e-08	0.57868	0.000218039	-0.807875	2.58366e-09	-0.577454	0.000226489	0.773573	3.16914e-08	-0.342377	0.0409533	-0.41258	0.0123973	0.550994	0.000496741	-0.148072	0.388775	-0.110114	0.522616	0.0988609	0.566211	-0.165343	0.335194	-0.0887774	0.606634	-0.228765	0.179589	0.306564	0.0689818	181.362	50.3134	131.048	-80.7349
LOC103834140	potassium transporter 9	.	.	blue	0.668759	8.26082e-06	0.660853	1.15001e-05	0.578367	0.000220175	0.611701	7.3756e-05	-0.935871	5.71436e-17	-0.148837	0.3863	0.933566	1.0229e-16	-0.0308591	0.858203	-0.543716	0.00060961	0.276871	0.102105	-0.0750613	0.663498	-0.0966327	0.575037	0.576238	0.000235163	-0.45603	0.00518549	-0.0622734	0.718246	-0.260763	0.124519	0.313434	0.0626811	441.565	142.31	299.255	-156.945
LOC103865105	uncharacterized LOC103865105	.	.	blue	0.667517	8.70703e-06	0.724958	5.72005e-07	0.661142	1.13639e-05	0.542497	0.000630586	-0.925514	6.71771e-16	-0.237982	0.16221	0.934165	8.81026e-17	0.0117026	0.945993	-0.442263	0.00691779	0.468036	0.00399411	0.00846754	0.960909	-0.0445899	0.796233	0.496637	0.0020633	-0.436074	0.00784534	-0.00543033	0.974925	-0.37669	0.0235425	0.417045	0.0113918	387.327	126.805	260.522	-133.717
LOC103854519	scarecrow-like transcription factor PAT1	.	.	blue	0.665912	9.31636e-06	0.641532	2.48208e-05	0.616023	6.34228e-05	0.604083	9.57258e-05	-0.948111	1.71605e-18	-0.256593	0.130879	0.926832	5.01005e-16	-0.0997858	0.562567	-0.48793	0.00253799	0.326154	0.0522194	-0.225124	0.186805	-0.180589	0.291886	0.499832	0.00190972	-0.417646	0.0112621	-0.132311	0.441752	-0.299956	0.0755026	0.364868	0.0286697	435.121	138.842	296.279	-157.437
LOC103830645	B-box zinc finger protein 21	DBB	.	blue	0.664837	9.74612e-06	0.561537	0.000366144	0.504192	0.00171633	0.721766	6.7711e-07	-0.899522	8.87911e-14	-0.138721	0.419743	0.86401	1.14736e-11	-0.169825	0.322075	-0.64579	2.10458e-05	0.244727	0.150287	-0.0694416	0.687366	-0.0964979	0.575573	0.55488	0.000444442	-0.328562	0.0504064	-0.056807	0.742096	-0.0947797	0.582423	0.137234	0.424793	380.242	106.219	274.023	-167.804
LOC103839040	mitochondrial import receptor subunit TOM20-2	.	.	blue	0.664696	9.80369e-06	0.739739	2.53877e-07	0.741998	2.23173e-07	0.517018	0.00124342	-0.938556	2.81972e-17	-0.390759	0.0184552	0.932864	1.21647e-16	-0.106014	0.538309	-0.465638	0.00421107	0.449999	0.00589185	-0.193875	0.25722	-0.158637	0.355433	0.370808	0.0259894	-0.314175	0.0620296	-0.136809	0.426243	-0.375112	0.0241794	0.440777	0.00713142	409.296	135.926	273.37	-137.445
LOC103837060	uncharacterized LOC103837060	.	.	blue	0.66295	1.05441e-05	0.705121	1.57412e-06	0.693778	2.70878e-06	0.368565	0.026976	-0.739495	2.57418e-07	-0.484008	0.00278123	0.726046	5.39771e-07	-0.0177017	0.918384	-0.0427693	0.804388	0.440099	0.00723084	-0.276955	0.101996	-0.222605	0.191914	0.161508	0.34668	-0.401503	0.0152196	-0.116545	0.498467	-0.548979	0.000525962	0.592997	0.000138272	115.678	31.4436	84.2343	-52.7907
LOC103869987	F-box/kelch-repeat protein SKIP6-like	.	.	blue	0.66283	1.05969e-05	0.670784	7.57738e-06	0.58961	0.0001543	0.479059	0.00311707	-0.649432	1.82399e-05	-0.347087	0.0380795	0.659961	1.19304e-05	-0.0546319	0.751654	-0.296312	0.0792972	0.294886	0.0808221	0.0709075	0.68111	-0.0398356	0.817571	0.177827	0.299453	-0.239541	0.159397	-0.0271242	0.875221	-0.320116	0.0569965	0.329213	0.0499249	58.7248	19.7255	38.9992	-19.2737
LOC103863456	ubiquitin-conjugating enzyme E2 variant 1D	.	.	blue	0.662495	1.07449e-05	0.803652	3.61069e-09	0.783968	1.55528e-08	0.41033	0.0129316	-0.877374	2.20057e-12	-0.422185	0.010321	0.899455	8.97591e-14	-0.00281483	0.987001	-0.261654	0.123192	0.472556	0.00361156	-0.0226248	0.895795	-0.0458617	0.790548	0.30589	0.0696262	-0.450063	0.00588386	-0.033628	0.845626	-0.453371	0.00548731	0.567081	0.000310597	308.655	109.876	198.779	-88.9026
LOC103871070	E3 ubiquitin-protein ligase SPL2	.	.	blue	0.661704	1.1103e-05	0.697186	2.30717e-06	0.687297	3.65387e-06	0.571308	0.000273443	-0.972503	4.242e-23	-0.295404	0.0802662	0.966118	1.406e-21	-0.0642344	0.709752	-0.466851	0.00410004	0.481694	0.00293411	-0.0611913	0.722947	-0.0937533	0.586533	0.481376	0.0029557	-0.439616	0.00730233	-0.0531407	0.758228	-0.355073	0.0335827	0.418284	0.0111256	513.158	165.716	347.442	-181.726
LOC103874716	SNF1-related protein kinase regulatory subunit gamma-1-like	.	.	blue	0.661403	1.12418e-05	0.65068	1.73595e-05	0.589218	0.000156258	0.642114	2.42706e-05	-0.954016	2.30344e-19	-0.144755	0.399605	0.949051	1.2667e-18	-0.0639744	0.710876	-0.576991	0.000229763	0.327376	0.0512928	0.0198183	0.908664	-0.0400798	0.816472	0.591719	0.000144134	-0.459493	0.00481397	0.0103861	0.952061	-0.203943	0.232844	0.273008	0.107178	518.83	160.813	358.017	-197.203
LOC103831096	THO complex subunit 4C	.	.	blue	0.660997	1.1432e-05	0.643797	2.27424e-05	0.614525	6.68466e-05	0.632133	3.54142e-05	-0.956562	8.9194e-20	-0.231108	0.175051	0.939492	2.18766e-17	-0.113147	0.511157	-0.589281	0.000155946	0.349659	0.0365809	-0.140544	0.4136	-0.135174	0.431846	0.519361	0.00117074	-0.354368	0.0339614	-0.0826619	0.631733	-0.253481	0.135779	0.301109	0.0743307	484.096	151.151	332.945	-181.794
LOC103859395	vacuolar protein sorting-associated protein 55 homolog	.	.	blue	0.660949	1.14549e-05	0.785645	1.38155e-08	0.748295	1.54706e-07	0.426173	0.00955024	-0.901381	6.55961e-14	-0.343315	0.0403677	0.916233	4.59814e-15	0.00766956	0.96459	-0.29368	0.0821302	0.4393	0.00734945	-0.0953728	0.580054	-0.0712957	0.679457	0.402873	0.0148437	-0.473041	0.00357246	-0.0448895	0.794893	-0.407889	0.0135331	0.530566	0.000872385	341.016	119.004	222.012	-103.008
LOC103832366	uncharacterized LOC103832366	.	.	blue	0.660095	1.18646e-05	0.786024	1.34484e-08	0.812568	1.7639e-09	0.433012	0.00834232	-0.924692	8.04253e-16	-0.494279	0.00218347	0.928285	3.60347e-16	-0.0465436	0.787505	-0.277002	0.101936	0.606674	8.76674e-05	-0.183978	0.282771	-0.156331	0.36256	0.27867	0.099806	-0.401442	0.0152366	-0.118597	0.490883	-0.521226	0.00111556	0.602636	0.000100509	397.651	134.54	263.11	-128.57
LOC103864545	transcription factor HHO5	G2-like	.	blue	0.659674	1.20718e-05	0.730222	4.30909e-07	0.648289	1.90818e-05	0.516284	0.001267	-0.923069	1.1412e-15	-0.189703	0.267798	0.947725	1.94086e-18	0.0690231	0.689156	-0.401427	0.0152409	0.428277	0.00916369	0.059549	0.730101	-0.0305556	0.859583	0.544308	0.000599639	-0.535927	0.000755108	0.0289132	0.867062	-0.36813	0.0271708	0.451384	0.00572264	405.711	137.788	267.923	-130.136
LOC103851974	cytochrome c-type biogenesis ccda-like chloroplastic protein	.	.	blue	0.658798	1.25131e-05	0.760845	7.21342e-08	0.706189	1.49381e-06	0.466585	0.00412416	-0.957896	5.30278e-20	-0.265131	0.118109	0.973441	2.36896e-23	0.0572623	0.7401	-0.369529	0.0265483	0.473905	0.00350373	-0.130684	0.447436	-0.135992	0.429038	0.508374	0.00154726	-0.499208	0.00193891	-0.0745725	0.665562	-0.457666	0.00500704	0.524148	0.00103374	476.847	165	311.847	-146.847
LOC103866817	acyl carrier protein 1, mitochondrial	.	.	blue	0.657458	1.32169e-05	0.660156	1.1835e-05	0.59884	0.000114102	0.568792	0.000295043	-0.854402	3.38925e-11	-0.221101	0.195013	0.844172	9.89575e-11	-0.11891	0.489729	-0.494662	0.00216356	0.322425	0.0551306	0.0317812	0.854011	-0.030188	0.861256	0.458458	0.0049225	-0.369393	0.0266081	0.0184639	0.914882	-0.16423	0.338504	0.260176	0.125402	238.438	70.8782	167.56	-96.6821
LOC103828795	uncharacterized LOC103828795	.	.	blue	0.657087	1.34178e-05	0.814171	1.54453e-09	0.805128	3.21517e-09	0.348366	0.0373285	-0.847327	7.16998e-11	-0.506771	0.00161022	0.854696	3.28233e-11	-0.0342513	0.8428	-0.25647	0.13107	0.441888	0.0069712	-0.26026	0.125275	-0.177887	0.299288	0.198904	0.24484	-0.297689	0.0778461	-0.195713	0.252649	-0.518858	0.00118602	0.594825	0.000130257	251.665	88.7749	162.89	-74.1155
LOC103859396	probable UDP-N-acetylglucosamine--peptide N-acetylglucosaminyltransferase SPINDLY	.	.	blue	0.654505	1.4896e-05	0.762977	6.3072e-08	0.683619	4.31581e-06	0.396867	0.0165519	-0.706333	1.48325e-06	-0.384591	0.0205589	0.733865	3.52843e-07	0.00600238	0.972284	-0.262926	0.121314	0.351779	0.0353821	0.00843293	0.961069	-0.0611301	0.723213	0.183028	0.285309	-0.297355	0.0781969	-0.0497368	0.773295	-0.417418	0.0113111	0.452472	0.00559272	99.7329	37.2627	62.4702	-25.2075
LOC103859369	senescence associated gene 20-like	.	.	blue	0.654379	1.49721e-05	0.754019	1.09852e-07	0.7117	1.13567e-06	0.375583	0.0239876	-0.887977	5.14742e-13	-0.35579	0.0332016	0.904309	4.02156e-14	0.0753107	0.662446	-0.169726	0.322359	0.363934	0.0291107	-0.227789	0.181502	-0.19431	0.256133	0.382983	0.0211392	-0.562491	0.000355997	-0.143601	0.403412	-0.575044	0.000243964	0.644983	2.17191e-05	323.408	113.678	209.73	-96.052
LOC103874213	mitochondrial intermembrane space import and assembly protein 40 homolog	.	.	blue	0.654125	1.51258e-05	0.827548	4.84105e-10	0.834243	2.60849e-10	0.379319	0.0225123	-0.87136	4.73309e-12	-0.497455	0.00202299	0.894053	2.09326e-13	-0.033299	0.847119	-0.255024	0.133333	0.546965	0.000556672	-0.117079	0.496489	-0.125166	0.467007	0.226459	0.184134	-0.370425	0.0261556	-0.0593926	0.730784	-0.499615	0.00191983	0.600127	0.000109317	303.174	106.916	196.258	-89.3418
LOC103844503	protein NETWORKED 3A	.	.	blue	0.653511	1.55035e-05	0.736606	3.02924e-07	0.709879	1.2442e-06	0.452367	0.00560519	-0.918287	3.0641e-15	-0.339401	0.0428581	0.932065	1.47819e-16	0.0528221	0.759634	-0.29259	0.0833254	0.491586	0.00232818	-0.174627	0.308376	-0.16768	0.328312	0.418439	0.0110926	-0.491702	0.00232176	-0.124175	0.470567	-0.516488	0.00126044	0.579757	0.000210851	363.88	126.706	237.174	-110.469
LOC103852437	putative caffeoyl-CoA O-methyltransferase At1g67980	.	.	blue	0.65334	1.56104e-05	0.691152	3.06081e-06	0.656903	1.35188e-05	0.617895	5.93692e-05	-0.942478	9.47293e-18	-0.211258	0.216149	0.942213	1.02222e-17	-0.0778079	0.651949	-0.524091	0.0010353	0.481302	0.00296073	0.0739126	0.668351	0.00942147	0.956509	0.525835	0.00098896	-0.453059	0.00552374	0.0443029	0.797517	-0.197201	0.248989	0.311041	0.0648224	469.47	145.331	324.138	-178.807
LOC103842850	putative rRNA methylase YtqB	.	.	blue	0.650606	1.74103e-05	0.725715	5.49405e-07	0.762834	6.36471e-08	0.469284	0.00388511	-0.881233	1.31792e-12	-0.476728	0.00328709	0.867177	7.88462e-12	-0.111745	0.51644	-0.301319	0.0741191	0.545056	0.000587263	-0.179828	0.293959	-0.136195	0.428343	0.246385	0.147455	-0.355397	0.0334101	-0.131208	0.445598	-0.422735	0.0102116	0.520073	0.00114939	277.76	87.518	190.242	-102.723
LOC103870532	DEAD-box ATP-dependent RNA helicase 42	.	.	blue	0.650347	1.75905e-05	0.642706	2.37229e-05	0.598924	0.000113785	0.595883	0.000125811	-0.736333	3.07583e-07	-0.330177	0.0492186	0.732383	3.82878e-07	-0.147654	0.390128	-0.444784	0.00656776	0.434812	0.008047	0.213569	0.211051	0.0396186	0.818549	0.264929	0.118401	-0.222163	0.192821	0.0645111	0.708556	-0.185537	0.278641	0.23447	0.168684	101.616	28.8735	72.7427	-43.8692
LOC103863092	protein encore	.	.	blue	0.64989	1.79125e-05	0.608736	8.16983e-05	0.590687	0.00014903	0.645862	2.0987e-05	-0.947647	1.9892e-18	-0.219237	0.198898	0.924657	8.10539e-16	-0.129227	0.452558	-0.540126	0.000673257	0.405928	0.0140334	-0.149298	0.384814	-0.158995	0.354334	0.536612	0.000741183	-0.413505	0.0121831	-0.0914271	0.595893	-0.238231	0.16176	0.290127	0.0860768	458.152	141.039	317.113	-176.075
LOC103872269	protein OBERON 3	.	.	blue	0.649859	1.79342e-05	0.619927	5.52337e-05	0.580205	0.000207924	0.691375	3.02945e-06	-0.943218	7.64509e-18	-0.162755	0.342919	0.926609	5.267e-16	-0.152756	0.373774	-0.679789	5.12004e-06	0.356569	0.0327911	-0.0354242	0.837488	-0.0736406	0.669503	0.558662	0.000398308	-0.34103	0.0418069	-0.0236781	0.890972	-0.12113	0.481603	0.180914	0.291004	498.454	147.859	350.595	-202.736
LOC103843634	vesicle-associated membrane protein 721	.	.	blue	0.649168	1.84314e-05	0.74682	1.68734e-07	0.683079	4.4217e-06	0.474766	0.00343633	-0.826848	5.15647e-10	-0.286816	0.0898852	0.838643	1.71136e-10	-0.0734334	0.67038	-0.433888	0.00819745	0.243867	0.15177	-0.0244908	0.887254	-0.0201401	0.907187	0.369666	0.0264877	-0.35408	0.0341175	-0.0233582	0.892437	-0.244447	0.150768	0.344797	0.0394559	207.549	71.7357	135.813	-64.0773
LOC103835303	nudix hydrolase 15, mitochondrial	.	.	blue	0.647686	1.95396e-05	0.597866	0.000117845	0.518242	0.00120497	0.639933	2.63896e-05	-0.854981	3.18217e-11	-0.127683	0.458021	0.838732	1.69655e-10	-0.15531	0.365743	-0.618287	5.85498e-05	0.0966066	0.575141	-0.0806284	0.640171	-0.0821597	0.633812	0.523766	0.00104413	-0.339061	0.0430797	-0.0522588	0.762123	-0.0795767	0.644553	0.137069	0.425356	280.31	82.5741	197.736	-115.162
LOC103833820	putative RING-type E3 ubiquitin transferase C3H69	C3H	.	blue	0.646777	2.02492e-05	0.771423	3.65496e-08	0.766327	5.09364e-08	0.448826	0.00603846	-0.863659	1.19536e-11	-0.405016	0.0142713	0.884041	8.97273e-13	-0.0577368	0.738022	-0.336441	0.044822	0.478829	0.0031335	-0.0827399	0.63141	-0.103324	0.548724	0.301616	0.0738212	-0.356965	0.032584	-0.100263	0.560688	-0.40012	0.0156072	0.487351	0.00257267	260.669	92.2287	168.44	-76.2111
LOC103852673	ubiquitin-conjugating enzyme E2 variant 1B	.	.	blue	0.646488	2.04796e-05	0.575364	0.000241579	0.50689	0.0016055	0.689248	3.34173e-06	-0.829527	4.04369e-10	-0.118793	0.490161	0.807679	2.62452e-09	-0.204086	0.232511	-0.669947	7.85346e-06	0.176727	0.302501	-0.0108678	0.94984	-0.0535279	0.756519	0.508466	0.0015437	-0.274272	0.105497	0.0191563	0.911702	0.0326644	0.849999	0.0591792	0.731715	246.899	66.0933	180.806	-114.712
LOC103871941	homologous-pairing protein 2 homolog	.	.	blue	0.644319	2.22866e-05	0.789084	1.07999e-08	0.738651	2.70005e-07	0.47713	0.0032572	-0.87394	3.42405e-12	-0.305335	0.0701602	0.893638	2.22988e-13	-0.0484228	0.779134	-0.440106	0.0072298	0.430854	0.00870865	-0.015678	0.927688	-0.0168517	0.922291	0.382234	0.0214141	-0.374482	0.0244375	-0.0234577	0.891982	-0.282036	0.0956097	0.388664	0.0191485	290.478	100.27	190.209	-89.9388
LOC103872590	uncharacterized LOC103872590	.	.	blue	0.64361	2.2908e-05	0.658931	1.24452e-05	0.647253	1.98751e-05	0.676227	5.98842e-06	-0.871597	4.59555e-12	-0.258966	0.127232	0.861379	1.55588e-11	-0.183476	0.28411	-0.571054	0.000275557	0.58483	0.000179762	0.15951	0.352759	0.037059	0.830095	0.419291	0.0109131	-0.329983	0.0493602	0.0989428	0.565888	-0.0861515	0.617359	0.186267	0.276721	307.584	86.4279	221.156	-134.728
LOC103844271	TNF receptor-associated factor homolog 1b	.	.	blue	0.643407	2.30884e-05	0.552832	0.000471356	0.518458	0.00119829	0.729953	4.37248e-07	-0.901269	6.6817e-14	-0.151828	0.376717	0.867167	7.89431e-12	-0.211011	0.216701	-0.690388	3.17092e-06	0.314788	0.0614946	-0.069671	0.686386	-0.112213	0.514674	0.534769	0.000779188	-0.294683	0.0810412	-0.04959	0.773947	-0.0636168	0.712423	0.106612	0.536004	395.987	109.536	286.45	-176.914
LOC103856812	uncharacterized LOC103856812	.	.	blue	0.642474	2.39361e-05	0.752804	1.18221e-07	0.710974	1.17783e-06	0.464455	0.00432172	-0.959036	3.3552e-20	-0.266893	0.115594	0.97626	3.5912e-24	0.0568558	0.741882	-0.375166	0.0241573	0.444753	0.00657205	-0.0806348	0.640144	-0.0893268	0.6044	0.503288	0.00175495	-0.512501	0.00139489	-0.0239669	0.889651	-0.439922	0.00725692	0.525778	0.000990462	487.364	170.172	317.192	-147.02
LOC103843989	uncharacterized LOC103843989	.	.	blue	0.64245	2.39588e-05	0.679853	5.10552e-06	0.637726	2.87037e-05	0.578355	0.000220256	-0.973859	1.81429e-23	-0.182604	0.286447	0.982766	1.62967e-26	0.00706111	0.967398	-0.488786	0.00248741	0.465812	0.00419493	0.0538807	0.754963	-0.012652	0.941619	0.587663	0.000164254	-0.517118	0.00124024	0.0283019	0.869848	-0.32022	0.0569114	0.393055	0.0177191	563.032	182.124	380.908	-198.784
LOC103861648	protein NLP7	Nin-like	.	blue	0.640087	2.62346e-05	0.497185	0.0020362	0.425668	0.00964515	0.758291	8.45628e-08	-0.850628	5.07887e-11	-0.0514755	0.765588	0.810327	2.1194e-09	-0.188487	0.270933	-0.674462	6.46692e-06	0.169439	0.323191	0.0189128	0.912821	-0.0332125	0.847511	0.586962	0.000167974	-0.348277	0.03738	0.035396	0.837615	0.025838	0.881095	0.0165443	0.923704	330.564	85.3937	245.17	-159.776
LOC103865667	peroxidase C3	.	.	blue	0.63937	2.6963e-05	0.659852	1.19837e-05	0.721456	6.882e-07	0.663445	1.03289e-05	-0.838533	1.72964e-10	-0.438147	0.00752356	0.803264	3.72188e-09	-0.339147	0.0430236	-0.576429	0.000233781	0.621138	5.2895e-05	0.00454707	0.979002	-0.0450452	0.794197	0.236066	0.16572	-0.154829	0.367245	-0.00596309	0.972466	-0.0515971	0.76505	0.163815	0.339742	240.794	63.6583	177.136	-113.478
LOC103866340	zinc finger protein CONSTANS-LIKE 13	CO-like	.	blue	0.638764	2.7594e-05	0.579482	0.000212668	0.456918	0.00508791	0.51764	0.00122376	-0.7957	6.63812e-09	-0.083928	0.626502	0.791655	8.95716e-09	0.0433936	0.801589	-0.347011	0.0381247	0.028128	0.870641	-0.173139	0.31258	-0.154647	0.367818	0.542647	0.000627971	-0.50687	0.00160627	-0.0721968	0.675626	-0.306343	0.0691928	0.329247	0.0498995	175.419	54.9905	120.429	-65.4384
LOC103837097	putative hydrolase YtaP	.	.	blue	0.638074	2.83273e-05	0.747967	1.57726e-07	0.713959	1.01314e-06	0.392829	0.0177906	-0.703543	1.70017e-06	-0.43161	0.00857875	0.714196	1.00103e-06	-0.0441299	0.798291	-0.126053	0.463828	0.442421	0.00689538	0.0184934	0.914747	-0.0594689	0.730451	0.157824	0.357937	-0.354911	0.0336696	0.0347285	0.840638	-0.370813	0.0259873	0.485619	0.00267899	85.5689	26.4811	59.0879	-32.6068
LOC103853074	NAC transcription factor 32	NAC	.	blue	0.637914	2.85001e-05	0.569921	0.000285169	0.464349	0.00433178	0.640047	2.62747e-05	-0.879011	1.77425e-12	-0.0375472	0.827889	0.871678	4.54975e-12	-0.0174738	0.919431	-0.553865	0.000457603	0.245413	0.14911	-0.0192707	0.911177	-0.0650726	0.706132	0.640143	2.61785e-05	-0.460357	0.00472489	-0.00845782	0.960954	-0.167812	0.327926	0.220223	0.196836	328.456	98.3741	230.082	-131.708
LOC103842288	peroxisomal (S)-2-hydroxy-acid oxidase GLO4	.	.	blue	0.637417	2.90422e-05	0.614686	6.64696e-05	0.568564	0.00029708	0.692657	2.85432e-06	-0.8916	3.02956e-13	-0.151601	0.37744	0.876106	2.59464e-12	-0.191073	0.264292	-0.694388	2.63255e-06	0.312231	0.0637503	-0.00284714	0.986851	-0.0791951	0.646146	0.528412	0.000923863	-0.285407	0.091544	0.00569755	0.973691	-0.0462071	0.789006	0.114215	0.50715	370.664	105.296	265.368	-160.071
LOC103873610	uncharacterized LOC103873610	.	.	blue	0.637372	2.90919e-05	0.731161	4.094e-07	0.750219	1.38023e-07	0.573716	0.000254099	-0.827555	4.83792e-10	-0.420086	0.0107476	0.815223	1.41465e-09	-0.256864	0.130458	-0.589631	0.000154194	0.557373	0.000413529	0.0449707	0.79453	0.0209291	0.903567	0.228434	0.180236	-0.113506	0.509807	-0.0180198	0.916922	-0.0991566	0.565045	0.205689	0.228783	229.778	62.8092	166.969	-104.159
LOC103854047	uncharacterized LOC103854047	.	.	blue	0.635797	3.08751e-05	0.758728	8.23056e-08	0.779316	2.1488e-08	0.401454	0.0152333	-0.907251	2.42048e-14	-0.464706	0.00429802	0.910204	1.42933e-14	-0.0132331	0.938942	-0.231574	0.174158	0.589437	0.000155162	-0.262794	0.121507	-0.215144	0.207624	0.292107	0.08386	-0.442465	0.00688914	-0.184484	0.281429	-0.551799	0.00048548	0.620915	5.33191e-05	347.388	118.061	229.327	-111.266
LOC103869650	UV-B-induced protein At3g17800, chloroplastic	.	.	blue	0.635641	3.10575e-05	0.690835	3.10606e-06	0.664212	1.0004e-05	0.531465	0.00085167	-0.981261	6.68801e-26	-0.234466	0.168692	0.986576	2.40111e-28	0.0150676	0.930497	-0.442281	0.00691519	0.468259	0.00397445	-0.0977533	0.570591	-0.116757	0.49768	0.552154	0.000480588	-0.499539	0.00192336	-0.044433	0.796935	-0.403513	0.0146707	0.46339	0.00442356	553.69	185.787	367.903	-182.116
LOC103875273	transcription factor ICE1	bHLH	.	blue	0.632809	3.45339e-05	0.635526	3.11915e-05	0.700679	1.95276e-06	0.490812	0.00237124	-0.75083	1.33087e-07	-0.592223	0.000141795	0.697706	2.25093e-06	-0.313876	0.0622917	-0.314842	0.0614475	0.470513	0.00378033	-0.411623	0.0126222	-0.33552	0.0454481	0.0360406	0.834699	-0.118628	0.490767	-0.258289	0.128265	-0.331096	0.0485531	0.369715	0.0264661	118.742	30.4535	88.2883	-57.8348
LOC103853046	uncharacterized LOC103853046	.	.	blue	0.630465	3.7674e-05	0.475251	0.00339889	0.398466	0.0160817	0.671908	7.22095e-06	-0.767509	4.7197e-08	-0.0983715	0.568144	0.735425	3.23566e-07	-0.105034	0.542091	-0.500203	0.00189254	0.122473	0.476719	-0.0275832	0.873126	-0.0446842	0.795811	0.498151	0.00198924	-0.349395	0.0367324	0.0249059	0.885355	-0.108429	0.529037	0.124136	0.470708	153.708	40.7869	112.921	-72.1344
LOC103844008	probable galacturonosyltransferase 6	.	.	blue	0.629503	3.90358e-05	0.657662	1.31074e-05	0.562822	0.000352534	0.445165	0.00651618	-0.648328	1.9052e-05	-0.301638	0.0737988	0.65007	1.7785e-05	-0.0935864	0.587202	-0.401305	0.0152746	0.0736507	0.66946	-0.0801769	0.642051	-0.0428653	0.803957	0.211041	0.216634	-0.141525	0.410315	-0.0926608	0.590921	-0.250431	0.140711	0.255916	0.131934	53.7844	17.7165	36.0679	-18.3515
LOC103846862	alpha-L-arabinofuranosidase 2	.	.	blue	0.628164	4.10057e-05	0.748513	1.52723e-07	0.727205	5.07267e-07	0.447752	0.00617538	-0.931259	1.79488e-16	-0.332419	0.0476067	0.95243	4.04971e-19	0.0306334	0.85923	-0.390952	0.0183922	0.557961	0.000406523	-0.102981	0.550059	-0.114387	0.506508	0.422974	0.0101645	-0.420885	0.0105835	-0.0827424	0.6314	-0.478426	0.00316239	0.527374	0.000949613	403.449	142.118	261.332	-119.214
LOC103870662	ubiquitin-like-conjugating enzyme ATG10	.	.	blue	0.62794	4.13434e-05	0.714904	9.65594e-07	0.672767	6.95871e-06	0.416325	0.0115492	-0.75252	1.20261e-07	-0.348113	0.0374761	0.754246	1.08343e-07	-0.0745066	0.66584	-0.222406	0.192322	0.385473	0.0202464	-0.0124412	0.94259	-0.0585145	0.734619	0.264934	0.118392	-0.40782	0.0135504	-0.0136729	0.936917	-0.303267	0.0721773	0.405178	0.0142287	113.726	35.9259	77.7996	-41.8737
LOC103869919	stem-specific protein TSJT1	.	.	blue	0.627474	4.20556e-05	0.6972	2.30561e-06	0.667553	8.69389e-06	0.472314	0.00363115	-0.948881	1.33863e-18	-0.248914	0.143213	0.963747	4.3601e-21	0.0847861	0.622967	-0.268487	0.113353	0.54477	0.00059197	-0.0180685	0.916698	-0.0570138	0.741189	0.528307	0.000926435	-0.629197	3.94779e-05	-0.0208436	0.90396	-0.480335	0.00302727	0.565525	0.000325377	480.594	156.772	323.822	-167.05
LOC103851406	SNF1-related protein kinase regulatory subunit beta-1	.	.	blue	0.627292	4.23363e-05	0.683462	4.34635e-06	0.637787	2.8637e-05	0.501332	0.00184112	-0.932137	1.45261e-16	-0.20134	0.238992	0.947956	1.80307e-18	0.0702442	0.683938	-0.310889	0.06496	0.475807	0.0033564	0.0336798	0.845391	-0.0306672	0.859076	0.551991	0.000482819	-0.628071	4.11456e-05	0.0277599	0.87232	-0.403587	0.0146509	0.497671	0.00201246	445.248	143.942	301.306	-157.363
LOC103845965	uncharacterized LOC103845965	.	.	blue	0.627082	4.26623e-05	0.78114	1.89476e-08	0.753707	1.11943e-07	0.312827	0.0632189	-0.768027	4.56382e-08	-0.467101	0.00407755	0.779109	2.17965e-08	0.0114948	0.94695	-0.206031	0.227992	0.440019	0.00724254	-0.277285	0.101572	-0.196497	0.250716	0.169196	0.323894	-0.266814	0.115705	-0.165005	0.336198	-0.533973	0.000796141	0.563153	0.000349109	141.689	48.9325	92.7569	-43.8244
LOC103840784	ubiquitin-conjugating enzyme E2 variant 1A	.	.	blue	0.626675	4.33005e-05	0.761844	6.77485e-08	0.717087	8.63454e-07	0.385963	0.0200744	-0.925225	7.15866e-16	-0.28948	0.0868106	0.955204	1.48942e-19	0.116564	0.498395	-0.224082	0.188905	0.502307	0.00179771	-0.0786615	0.648375	-0.0789077	0.647346	0.468355	0.00396605	-0.607793	8.4382e-05	-0.0676546	0.69502	-0.538898	0.000696327	0.628052	4.11747e-05	420.591	148.55	272.041	-123.492
LOC103871728	phytochrome A	.	.	blue	0.624373	4.70795e-05	0.489973	0.00241878	0.434579	0.00808479	0.768544	4.41331e-08	-0.864266	1.11357e-11	-0.0593516	0.730963	0.825406	5.86789e-10	-0.214545	0.208923	-0.739229	2.61326e-07	0.195116	0.254127	0.020968	0.903389	-0.0296293	0.8638	0.583598	0.000186907	-0.297818	0.0777115	0.012225	0.943586	0.0500906	0.771725	-0.00339038	0.984343	367.29	94.8962	272.394	-177.498
LOC103846258	autophagy protein 5	.	.	blue	0.623992	4.77334e-05	0.716094	9.08635e-07	0.668613	8.31224e-06	0.499293	0.00193489	-0.902057	5.86701e-14	-0.219007	0.199383	0.920817	1.83092e-15	-0.000928002	0.995714	-0.436494	0.0077793	0.422788	0.0102012	0.0731773	0.671465	0.00355056	0.983603	0.502677	0.00178149	-0.441134	0.00707958	0.0611644	0.723064	-0.292392	0.083544	0.391406	0.018245	348.166	116.89	231.277	-114.387
LOC103836899	transcription factor bHLH121	bHLH	.	blue	0.623337	4.88759e-05	0.712109	1.11255e-06	0.658925	1.24483e-05	0.48145	0.00295061	-0.965518	1.88611e-21	-0.202856	0.235399	0.978225	8.39352e-25	0.0613158	0.722406	-0.41964	0.0108401	0.454919	0.0053098	-0.124869	0.468071	-0.124519	0.46933	0.566011	0.000320698	-0.516633	0.00125576	-0.0586892	0.733856	-0.421818	0.0103947	0.48082	0.00299369	501.931	172.318	329.613	-157.295
LOC103867927	uncharacterized LOC103867927	.	.	blue	0.622929	4.95996e-05	0.793537	7.79794e-09	0.80655	2.87222e-09	0.378465	0.0228427	-0.921919	1.45536e-15	-0.444731	0.00657497	0.941008	1.43824e-17	0.0162194	0.925198	-0.265482	0.117605	0.645686	2.11316e-05	-0.172755	0.31367	-0.151056	0.379177	0.323894	0.053969	-0.422787	0.0102014	-0.136955	0.425744	-0.556117	0.000428853	0.635439	3.12937e-05	405.578	142.486	263.092	-120.606
LOC103867879	probable fructokinase-1	.	.	blue	0.622635	5.0127e-05	0.796496	6.25325e-09	0.746614	1.70783e-07	0.406245	0.0139515	-0.855406	3.03747e-11	-0.320833	0.0564116	0.876021	2.62354e-12	-0.00453612	0.979053	-0.37985	0.0223089	0.476695	0.0032895	-0.0814302	0.636838	-0.034774	0.840432	0.366141	0.0280767	-0.358485	0.0317988	-0.026328	0.878856	-0.348659	0.0371579	0.449723	0.00592597	256.06	89.785	166.275	-76.4903
LOC103831530	uncharacterized LOC103831530	.	.	blue	0.62221	5.08998e-05	0.547053	0.000555299	0.484745	0.00273406	0.645417	2.13543e-05	-0.885521	7.29776e-13	-0.0773739	0.653768	0.876823	2.36448e-12	-0.0313144	0.856132	-0.50586	0.00164706	0.313972	0.0622075	0.044341	0.797346	-0.0147179	0.932106	0.614577	6.6724e-05	-0.502889	0.00177226	0.0302117	0.861148	-0.167528	0.328759	0.246524	0.147219	344.043	100.859	243.184	-142.325
LOC103870996	E3 ubiquitin-protein ligase RGLG1	.	.	blue	0.620943	5.32661e-05	0.627345	4.22542e-05	0.565973	0.00032106	0.617697	5.97858e-05	-0.938599	2.78751e-17	-0.109545	0.524783	0.941512	1.24771e-17	-0.0347595	0.840497	-0.593464	0.000136181	0.393073	0.0177137	0.0412025	0.811422	-0.0242969	0.888141	0.616642	6.20563e-05	-0.444235	0.0066427	-0.0170443	0.921405	-0.199688	0.242947	0.262831	0.121453	473.304	147.282	326.021	-178.739
LOC103829993	uncharacterized LOC103829993	.	.	blue	0.620271	5.45591e-05	0.633669	3.34417e-05	0.487663	0.00255394	0.423723	0.0100177	-0.630549	3.75564e-05	-0.17118	0.318171	0.626062	4.42791e-05	-0.0165183	0.923824	-0.287739	0.0888111	-0.0295004	0.864387	-0.173467	0.31165	-0.0838982	0.626625	0.300618	0.0748285	-0.327292	0.0513562	-0.100824	0.558486	-0.238873	0.160598	0.26689	0.115599	42.3839	13.946	28.4379	-14.4919
LOC103867192	arginine biosynthesis bifunctional protein ArgJ, chloroplastic	.	.	blue	0.619485	5.6111e-05	0.701263	1.8986e-06	0.698823	2.1343e-06	0.421172	0.010525	-0.696842	2.34508e-06	-0.496909	0.00204982	0.673327	6.79267e-06	-0.207738	0.224078	-0.284307	0.0928558	0.355524	0.0333422	-0.214126	0.209835	-0.157337	0.359439	0.0724387	0.674598	-0.147965	0.38912	-0.204035	0.232629	-0.288984	0.0873771	0.359424	0.0313217	69.3566	20.4316	48.925	-28.4933
LOC103850960	uncharacterized LOC103850960	.	.	blue	0.618708	5.76815e-05	0.699309	2.0853e-06	0.663887	1.01406e-05	0.491499	0.00233295	-0.975454	6.29919e-24	-0.212321	0.213794	0.990028	1.57498e-30	0.0574105	0.739451	-0.400264	0.0155667	0.501203	0.00184696	-0.0606976	0.725095	-0.0870063	0.613859	0.571109	0.000275097	-0.557226	0.00041529	-0.0264815	0.878155	-0.422373	0.0102836	0.494938	0.00214929	547.491	185.372	362.119	-176.746
LOC103847584	alpha-L-arabinofuranosidase 2	.	.	blue	0.618598	5.79069e-05	0.774455	2.9879e-08	0.701243	1.90047e-06	0.370109	0.0262936	-0.848507	6.34455e-11	-0.282855	0.0946101	0.886727	6.15467e-13	0.0891327	0.605189	-0.276477	0.102613	0.403719	0.0146155	-0.0471436	0.78483	-0.0349404	0.839678	0.407549	0.0136189	-0.496822	0.0020541	-0.0703395	0.683532	-0.456064	0.00518173	0.536816	0.000737073	248.391	92.7434	155.648	-62.9043
LOC103869945	uncharacterized LOC103869945	.	.	blue	0.618525	5.80572e-05	0.811786	1.88114e-09	0.757673	8.78519e-08	0.278521	0.0999947	-0.690957	3.08861e-06	-0.456126	0.00517488	0.714913	9.65159e-07	0.00121617	0.994383	-0.202656	0.235871	0.270841	0.110105	-0.0977301	0.570683	-0.0315668	0.854985	0.0979975	0.569624	-0.266706	0.115859	-0.144235	0.401317	-0.411705	0.0126028	0.504623	0.00169819	96.5149	35.3444	61.1704	-25.826
LOC103847339	alpha-L-arabinofuranosidase 1	.	.	blue	0.617657	5.98708e-05	0.697369	2.28721e-06	0.672509	7.03644e-06	0.517185	0.00123812	-0.963455	4.9858e-21	-0.228196	0.180702	0.975944	4.48772e-24	0.0277436	0.872394	-0.407666	0.0135893	0.581782	0.000197906	0.0208534	0.903915	-0.0344739	0.841791	0.545776	0.000575556	-0.542684	0.000627326	0.0069929	0.967713	-0.378546	0.0228114	0.46473	0.00429578	512.35	168.773	343.577	-174.804
LOC103860864	leukocyte receptor cluster member 1	.	.	blue	0.617562	6.00732e-05	0.645228	2.15121e-05	0.568648	0.000296326	0.533451	0.000807413	-0.900565	7.49732e-14	-0.133582	0.437336	0.902633	5.331e-14	0.0285261	0.868826	-0.47403	0.00349388	0.336101	0.0450526	-0.0275327	0.873357	-0.0507769	0.768682	0.5783	0.000220633	-0.475326	0.00339318	0.0185784	0.914356	-0.263154	0.120979	0.338658	0.0433445	338.296	108.054	230.242	-122.188
LOC103830546	uncharacterized LOC103830546	.	.	blue	0.616201	6.30278e-05	0.597211	0.000120426	0.618562	5.79814e-05	0.61312	7.02075e-05	-0.819829	9.56644e-10	-0.32812	0.0507357	0.790364	9.843e-09	-0.230941	0.17537	-0.577615	0.000225365	0.480451	0.0030192	-0.0927342	0.590625	-0.0474141	0.783624	0.320475	0.0567036	-0.179867	0.293854	-0.116786	0.497574	-0.139118	0.418403	0.187661	0.273078	182.022	49.5482	132.474	-82.9256
LOC103863419	L-type lectin-domain containing receptor kinase VIII.1	.	.	blue	0.61536	6.49175e-05	0.684212	4.20211e-06	0.666978	8.90765e-06	0.357037	0.0325464	-0.788431	1.13209e-08	-0.437165	0.0076746	0.775315	2.82023e-08	-0.0245342	0.887055	-0.189337	0.26874	0.395181	0.01706	-0.418896	0.0109959	-0.295394	0.0802768	0.219224	0.198927	-0.347068	0.0380912	-0.233153	0.171157	-0.531009	0.000862109	0.557618	0.000410595	142.702	46.1547	96.5477	-50.393
LOC103851993	homogentisate 1,2-dioxygenase	.	.	blue	0.614828	6.61395e-05	0.636606	2.99469e-05	0.606404	8.84771e-05	0.573304	0.000257318	-0.969614	2.26736e-22	-0.165143	0.335789	0.972633	3.91693e-23	0.00747269	0.965499	-0.466704	0.00411339	0.49713	0.00203889	0.0120935	0.944191	-0.0347317	0.840623	0.607575	8.50139e-05	-0.538949	0.000695367	0.00317778	0.985325	-0.321489	0.055881	0.394874	0.0171538	545.01	174.138	370.872	-196.734
LOC103843163	G-type lectin S-receptor-like serine/threonine-protein kinase At1g11330	.	.	blue	0.614004	6.80744e-05	0.467999	0.0039974	0.440993	0.00709998	0.726054	5.39523e-07	-0.810841	2.03248e-09	-0.132904	0.439689	0.769507	4.14482e-08	-0.241772	0.15543	-0.648323	1.90558e-05	0.185239	0.279429	-0.055792	0.746551	-0.0725574	0.674095	0.493717	0.00221296	-0.256132	0.131596	-0.0154797	0.928601	0.00721451	0.96669	0.0236666	0.891025	223.101	58.2489	164.852	-106.603
LOC103864580	F-box/kelch-repeat protein At1g64840	.	.	blue	0.613791	6.85842e-05	0.572257	0.000265669	0.49747	0.00202224	0.513213	0.00136999	-0.829701	3.97965e-10	-0.165825	0.333769	0.819403	9.92335e-10	0.0219209	0.89902	-0.39126	0.0182922	0.282227	0.0953765	-0.219718	0.197891	-0.165816	0.333795	0.499371	0.00193124	-0.421304	0.0104982	-0.136163	0.428451	-0.381261	0.0217755	0.373133	0.0249981	192.383	61.6683	130.715	-69.0467
LOC103873024	TLC domain-containing protein 2	.	.	blue	0.61375	6.86808e-05	0.652068	1.64255e-05	0.602435	0.00010119	0.443269	0.00677625	-0.863997	1.1492e-11	-0.216859	0.203936	0.877967	2.03628e-12	0.0685453	0.691201	-0.29271	0.0831929	0.311222	0.064658	-0.131711	0.443841	-0.0860652	0.617713	0.498016	0.00199571	-0.503623	0.00174058	-0.114437	0.50632	-0.432998	0.0083447	0.503276	0.00175548	249.306	84.6137	164.692	-80.0782
LOC103860602	uncharacterized Rho GTPase-activating protein At5g61530	.	.	blue	0.613457	6.93882e-05	0.568141	0.00030088	0.488988	0.00247561	0.671064	7.48717e-06	-0.882556	1.10096e-12	-0.0331106	0.847973	0.880404	1.47339e-12	-0.0862483	0.616962	-0.644462	2.21635e-05	0.287681	0.0888778	0.12219	0.477747	0.0286495	0.868264	0.639304	2.70316e-05	-0.425143	0.00974451	0.082539	0.632241	-0.0594933	0.730344	0.12608	0.463732	380.772	109.718	271.055	-161.337
LOC103828147	tetraspanin-19	.	.	blue	0.610445	7.7032e-05	0.651543	1.67733e-05	0.616083	6.3289e-05	0.541651	0.000645532	-0.967847	5.84778e-22	-0.175968	0.304615	0.977092	1.97063e-24	0.0385294	0.823457	-0.480763	0.00299762	0.484494	0.00275003	0.0164606	0.924089	-0.023076	0.893729	0.594482	0.000131729	-0.49782	0.00200518	-0.0268057	0.876675	-0.361956	0.030064	0.417241	0.0113494	524.7	171.182	353.518	-182.335
LOC103863259	protein NRT1/ PTR FAMILY 8.1	.	.	blue	0.606283	8.88426e-05	0.621455	5.22976e-05	0.533976	0.000796069	0.507662	0.00157494	-0.887527	5.4907e-13	-0.104439	0.544393	0.904231	4.07523e-14	0.0874564	0.612019	-0.4495	0.00595382	0.244294	0.151033	-0.0334492	0.846437	-0.0840038	0.626189	0.585916	0.000173667	-0.482642	0.00287059	-0.0340752	0.843598	-0.375813	0.0238946	0.391239	0.0182992	321.201	110.164	211.037	-100.873
LOC103835363	YTH domain-containing family protein	.	.	blue	0.605847	9.01691e-05	0.675751	6.11415e-06	0.627083	4.2661e-05	0.424844	0.00980144	-0.834787	2.47761e-10	-0.27328	0.106814	0.851747	4.51011e-11	0.0674372	0.695953	-0.292858	0.0830306	0.399265	0.0158512	0.00231494	0.989309	-0.0352704	0.838184	0.389459	0.018883	-0.478416	0.00316318	-0.0536624	0.755926	-0.451326	0.00572963	0.499323	0.0019335	206.815	70.1722	136.643	-66.4709
LOC103834444	methylcrotonoyl-CoA carboxylase beta chain, mitochondrial	.	.	blue	0.603743	9.68318e-05	0.632993	3.42972e-05	0.584926	0.000179219	0.571803	0.000269361	-0.9595	2.77411e-20	-0.11658	0.498338	0.971043	1.01079e-22	0.0332908	0.847156	-0.500745	0.00186771	0.462095	0.0045501	0.0637392	0.711893	-0.00758778	0.964968	0.638057	2.83448e-05	-0.537517	0.000723133	0.039168	0.820579	-0.295441	0.0802262	0.366985	0.0276895	530.799	170.9	359.9	-189
LOC103867594	centromere/kinetochore protein zw10 homolog	.	.	blue	0.602913	9.95759e-05	0.641175	2.51632e-05	0.656244	1.38853e-05	0.60594	8.98867e-05	-0.815665	1.36321e-09	-0.340004	0.0424663	0.805959	3.0103e-09	-0.208655	0.221993	-0.542555	0.000629574	0.626768	4.31546e-05	0.112191	0.514755	-0.0287487	0.867811	0.316917	0.0596644	-0.220297	0.196683	0.0917883	0.594435	-0.133366	0.438086	0.203267	0.234432	191.433	53.0544	138.378	-85.3239
LOC103829076	nuclear transport factor 2A	.	.	blue	0.600327	0.000108592	0.730847	4.16477e-07	0.722275	6.59225e-07	0.332467	0.0475732	-0.885087	7.75602e-13	-0.366833	0.027759	0.910459	1.36472e-14	0.113385	0.510261	-0.111126	0.518779	0.558963	0.000394831	-0.12782	0.457537	-0.104941	0.542451	0.388793	0.0191052	-0.581308	0.000200873	-0.129978	0.449913	-0.607289	8.5846e-05	0.704972	1.58569e-06	332.953	114.239	218.714	-104.475
LOC103868910	CSC1-like protein At1g32090	.	.	blue	0.597334	0.000119938	0.49059	0.00238373	0.417183	0.011362	0.575284	0.00024217	-0.747129	1.65699e-07	-0.107358	0.53314	0.730856	4.16272e-07	-0.031796	0.853943	-0.4248	0.00980992	0.0765814	0.657097	-0.00763419	0.964754	-0.0508984	0.768144	0.464625	0.00430565	-0.371247	0.0257999	-0.0156786	0.927686	-0.201062	0.239654	0.210711	0.217369	117.429	34.3618	83.0669	-48.7051
LOC103842108	methyl-CpG-binding domain-containing protein 4	.	.	blue	0.59625	0.000124302	0.685413	3.98043e-06	0.706488	1.47195e-06	0.469838	0.00383761	-0.896932	1.34066e-13	-0.354811	0.0337233	0.903278	4.78562e-14	-0.0754568	0.661831	-0.390036	0.0186919	0.514645	0.00132109	-0.0218185	0.89949	-0.108146	0.530122	0.371387	0.0257395	-0.3743	0.0245127	-0.0365558	0.832369	-0.37214	0.0254175	0.456319	0.00515355	308.702	103.217	205.485	-102.268
LOC103869912	NAC transcription factor 56	NAC	.	blue	0.594845	0.000130172	0.586301	0.000171553	0.537627	0.000720964	0.530417	0.000875856	-0.738913	2.66047e-07	-0.211708	0.21515	0.727366	5.02893e-07	-0.0911181	0.597141	-0.411642	0.0126176	0.388585	0.0191749	0.0859764	0.618077	-0.0640925	0.710365	0.374038	0.024621	-0.264996	0.118304	0.0703022	0.683691	-0.181815	0.288569	0.219207	0.198962	92.8814	25.4697	67.4117	-41.942
LOC103859231	uncharacterized LOC103859231	.	.	blue	0.594086	0.000133446	0.610299	7.74205e-05	0.571176	0.000274543	0.561024	0.000371714	-0.959075	3.30265e-20	-0.124054	0.471003	0.964008	3.86371e-21	0.0180217	0.916914	-0.512073	0.00141007	0.39349	0.0175827	-0.0037731	0.982576	-0.0535155	0.756574	0.629164	3.95264e-05	-0.498264	0.00198376	0.0037314	0.982768	-0.312157	0.0638162	0.366826	0.0277621	511.306	165.847	345.459	-179.611
LOC103836873	G-box-binding factor 2	bZIP	.	blue	0.593925	0.000134147	0.661935	1.09976e-05	0.616042	6.33818e-05	0.497802	0.00200607	-0.894228	2.03811e-13	-0.168984	0.324512	0.913071	8.42053e-15	0.0420827	0.807468	-0.363456	0.0293389	0.405994	0.0140163	0.0621607	0.718735	-0.00898618	0.958517	0.535661	0.000760595	-0.570248	0.000282365	0.0560578	0.745384	-0.31834	0.0584662	0.42285	0.010189	345.909	114.498	231.411	-116.913
LOC103846356	uncharacterized LOC103846356	Nin-like	.	blue	0.592487	0.000140585	0.698124	2.20657e-06	0.689599	3.28827e-06	0.365113	0.0285548	-0.900695	7.33992e-14	-0.321342	0.0559999	0.91276	8.92527e-15	0.0933544	0.588133	-0.139792	0.416128	0.5198	0.00115755	-0.194758	0.255017	-0.158536	0.355743	0.432592	0.00841265	-0.619016	5.70543e-05	-0.109651	0.524377	-0.567608	0.000305737	0.649305	1.83317e-05	352.666	117.228	235.438	-118.21
LOC103858812	NDR1/HIN1-like protein 1	.	.	blue	0.591381	0.000145723	0.598839	0.000114105	0.528396	0.000924253	0.466442	0.00413719	-0.856154	2.79797e-11	-0.145445	0.397339	0.868758	6.51494e-12	0.0714712	0.67871	-0.386751	0.0198005	0.149074	0.385535	-0.107414	0.532926	-0.105443	0.540511	0.527274	0.000952132	-0.484375	0.00275766	-0.0841041	0.625776	-0.388522	0.0191962	0.421332	0.0104925	249.379	86.1469	163.232	-77.0853
LOC103844120	synaptotagmin-5	.	.	blue	0.587645	0.000164347	0.605177	9.22466e-05	0.519391	0.00116982	0.568831	0.000294698	-0.843643	1.04375e-10	-0.0663221	0.700747	0.856559	2.67581e-11	-0.0449547	0.794601	-0.608	8.37843e-05	0.142825	0.405984	0.0402339	0.815778	-0.011668	0.946152	0.563697	0.000343531	-0.381163	0.0218125	0.023782	0.890497	-0.119661	0.486973	0.188128	0.271864	273.862	86.2413	187.621	-101.38
LOC103862195	TOM1-like protein 9	.	.	blue	0.586991	0.000167818	0.648103	1.92218e-05	0.615924	6.3645e-05	0.522853	0.00106933	-0.955832	1.17744e-19	-0.174193	0.309597	0.964559	2.98463e-21	0.0257405	0.88154	-0.475371	0.00338968	0.511027	0.00144773	-0.0496272	0.773782	-0.0916694	0.594915	0.579503	0.000212526	-0.4915	0.0023329	-0.0403338	0.815329	-0.357951	0.0320728	0.412846	0.0123354	479.54	159.776	319.764	-159.987
LOC103828982	uncharacterized LOC103828982	.	.	blue	0.585654	0.000175122	0.645332	2.14256e-05	0.597228	0.000120359	0.44549	0.00647254	-0.851319	4.72032e-11	-0.204675	0.231136	0.873917	3.43381e-12	0.0845086	0.624109	-0.342213	0.0410566	0.419977	0.0107701	0.0706655	0.682142	-0.0513289	0.766237	0.471214	0.00372169	-0.45669	0.00511287	0.0847135	0.623265	-0.444692	0.00658024	0.467835	0.00401198	231.853	79.1887	152.665	-73.4761
LOC103847173	serine/threonine-protein kinase SRK2G	.	.	blue	0.582977	0.000190604	0.658476	1.26789e-05	0.58689	0.00016836	0.474798	0.00343387	-0.930316	2.24622e-16	-0.116694	0.497915	0.956181	1.03155e-19	0.109065	0.52661	-0.451438	0.00571621	0.406069	0.013997	-0.0655637	0.704014	-0.0993651	0.564223	0.61551	6.45782e-05	-0.520482	0.00113729	-0.0607812	0.724731	-0.399925	0.0156627	0.445937	0.00641286	422.497	147.81	274.688	-126.878
LOC103836884	uncharacterized LOC103836884	.	.	blue	0.581892	0.000197225	0.477434	0.00323475	0.472599	0.0036081	0.682363	4.56583e-06	-0.815366	1.39785e-09	-0.171947	0.315975	0.775888	2.71337e-08	-0.243043	0.153202	-0.592357	0.000141181	0.332797	0.0473396	0.00315129	0.985447	-0.0364546	0.832826	0.471457	0.00370155	-0.278671	0.0998045	0.0203111	0.906402	-0.034802	0.840305	0.0835023	0.628259	211.23	56.7704	154.459	-97.6889
LOC103870263	transcription factor TGA6	bZIP	.	blue	0.581235	0.000201333	0.549877	0.000512747	0.554382	0.000450854	0.555146	0.00044104	-0.777322	2.46232e-08	-0.320116	0.0569964	0.736528	3.04246e-07	-0.222595	0.191935	-0.488726	0.00249096	0.295059	0.0806366	-0.210824	0.217117	-0.212855	0.212618	0.30809	0.0675414	-0.177324	0.300844	-0.0220479	0.898439	-0.163168	0.34168	0.217775	0.201986	122.729	34.6339	88.0953	-53.4614
LOC103868759	uncharacterized LOC103868759	.	.	blue	0.580462	0.00020626	0.731057	4.11716e-07	0.669795	7.9046e-06	0.316425	0.0600834	-0.659255	1.22812e-05	-0.359344	0.0313622	0.702614	1.77861e-06	0.0537039	0.755743	-0.237201	0.163634	0.302993	0.0724484	0.181404	0.289679	0.082998	0.630342	0.168074	0.327162	-0.27821	0.10039	0.0556006	0.747393	-0.410614	0.0128631	0.449747	0.005923	76.9314	30.4893	46.4421	-15.9528
LOC103872766	phosphatidylinositol/phosphatidylcholine transfer protein SFH4	.	.	blue	0.580372	0.000206843	0.611624	7.39538e-05	0.590108	0.000151846	0.606212	8.90575e-05	-0.91117	1.19841e-14	-0.149914	0.382833	0.917355	3.68819e-15	-0.0674124	0.69606	-0.57669	0.000231907	0.489936	0.00242087	0.0744565	0.666052	0.0202732	0.906576	0.555687	0.000434212	-0.423581	0.0100454	0.00306611	0.98584	-0.167895	0.327685	0.258435	0.128041	392.547	123.225	269.322	-146.097
LOC103849531	uncharacterized LOC103849531	.	.	blue	0.579193	0.000214592	0.758163	8.52318e-08	0.756532	9.42402e-08	0.224532	0.187996	-0.804814	3.29575e-09	-0.454303	0.00537992	0.828759	4.33745e-10	0.119413	0.487882	0.0203588	0.906183	0.534885	0.000776754	-0.262262	0.122292	-0.190163	0.266617	0.241864	0.155267	-0.546619	0.000562119	-0.151597	0.377453	-0.676983	5.79368e-06	0.76009	7.56191e-08	220.698	72.986	147.712	-74.7261
LOC103868162	autophagy-related protein 8a	.	.	blue	0.578691	0.00021797	0.701001	1.92272e-06	0.668674	8.29062e-06	0.414724	0.0119055	-0.956673	8.54861e-20	-0.214474	0.209076	0.986378	3.07382e-28	0.131334	0.445158	-0.339874	0.0425501	0.54698	0.000556443	-0.0184162	0.915101	-0.0467955	0.786381	0.560056	0.000382414	-0.566417	0.000316827	-0.0272556	0.874621	-0.504934	0.00168522	0.57277	0.00026155	495.759	173.368	322.391	-149.023
LOC103852182	11-beta-hydroxysteroid dehydrogenase 1A	.	.	blue	0.578687	0.000217991	0.713315	1.0468e-06	0.760441	7.39799e-08	0.467764	0.00401823	-0.798423	5.40521e-09	-0.453357	0.00548896	0.798645	5.3145e-09	-0.152613	0.374226	-0.404329	0.0144526	0.663445	1.03293e-05	0.080782	0.639532	0.0220084	0.89862	0.182904	0.285641	-0.237844	0.162461	0.0188568	0.913078	-0.26094	0.124255	0.35642	0.0328693	172.218	51.3711	120.847	-69.476
LOC103841750	citrate synthase 2, peroxisomal	.	CSY	blue	0.577804	0.000224054	0.637249	2.92276e-05	0.624541	4.67945e-05	0.492103	0.00229974	-0.953437	2.83642e-19	-0.202735	0.235684	0.96566	1.75995e-21	0.0659369	0.702405	-0.388942	0.0190552	0.556136	0.000428621	0.0195497	0.909897	-0.0388952	0.821808	0.571981	0.000267906	-0.531722	0.000845826	0.00196403	0.99093	-0.423661	0.0100299	0.479078	0.00311568	471.95	155.427	316.523	-161.097
LOC103867566	3-ketoacyl-CoA thiolase 2, peroxisomal	.	.	blue	0.576342	0.000234412	0.596332	0.000123967	0.563353	0.000347051	0.556516	0.000423925	-0.951036	6.54511e-19	-0.110313	0.52186	0.956242	1.00817e-19	0.0245769	0.88686	-0.480384	0.00302384	0.452425	0.00559831	0.034811	0.840264	-0.0188139	0.913275	0.640751	2.55765e-05	-0.541884	0.000641381	0.0263216	0.878885	-0.289731	0.0865251	0.365205	0.0285115	499.076	159.323	339.753	-180.43
LOC103847058	glutamate dehydrogenase 2	.	GDH	blue	0.575841	0.000238061	0.748123	1.56284e-07	0.715587	9.32511e-07	0.354966	0.03364	-0.901174	6.78624e-14	-0.296168	0.07945	0.936846	4.43733e-17	0.122203	0.477697	-0.311921	0.0640279	0.517869	0.00121658	-0.0831926	0.629538	-0.110988	0.519303	0.42816	0.0091849	-0.465361	0.00423669	-0.0736255	0.669567	-0.533538	0.000805536	0.601302	0.00010511	351.992	130.055	221.937	-91.8824
LOC103856466	phosphoinositide phosphatase SAC4	.	.	blue	0.575588	0.000239917	0.473774	0.00351402	0.459046	0.00486058	0.708496	1.3329e-06	-0.840543	1.42092e-10	-0.132574	0.440835	0.803954	3.52626e-09	-0.247597	0.145411	-0.743544	2.04175e-07	0.238277	0.161676	-0.0578274	0.737625	-0.105237	0.541309	0.496183	0.00208598	-0.188154	0.271798	-0.0521236	0.762721	-0.00359078	0.983418	0.0215203	0.900857	284.877	75.596	209.281	-133.685
LOC103870017	uncharacterized LOC103870017	.	.	blue	0.574341	0.000249283	0.83935	1.59737e-10	0.865816	9.27547e-12	0.212331	0.213772	-0.74337	2.0623e-07	-0.576914	0.000230308	0.780404	1.99371e-08	0.0109081	0.949654	-0.109385	0.525389	0.617663	5.98578e-05	-0.148548	0.387234	-0.113351	0.510391	0.0581077	0.736399	-0.283186	0.094208	-0.108134	0.530168	-0.570609	0.0002793	0.669961	7.84854e-06	183.003	60.664	122.339	-61.6754
LOC103870954	polypyrimidine tract-binding protein homolog 1	.	.	blue	0.573672	0.000254443	0.564245	0.000337996	0.506168	0.00163453	0.583962	0.00018477	-0.915343	5.46485e-15	-0.0585792	0.734337	0.914458	6.47623e-15	-0.0235611	0.891508	-0.590496	0.000149952	0.304621	0.0708514	0.0213233	0.90176	-0.0160526	0.925965	0.651071	1.7092e-05	-0.446708	0.00631107	0.0306078	0.859346	-0.182956	0.285501	0.240328	0.157988	414.632	128.103	286.529	-158.427
LOC103845274	transcription initiation factor TFIID subunit 15b	.	.	blue	0.573191	0.000258208	0.569955	0.000284876	0.550978	0.000496964	0.563168	0.000348947	-0.77106	3.74347e-08	-0.269074	0.112537	0.750957	1.3208e-07	-0.184261	0.282021	-0.611655	7.3874e-05	0.319206	0.0577455	-0.143841	0.402618	-0.146022	0.395447	0.33544	0.0455027	-0.0853403	0.620688	-0.159317	0.353349	-0.13311	0.438975	0.165173	0.335699	137.478	37.1748	100.303	-63.1281
LOC103873262	protein DEHYDRATION-INDUCED 19 homolog 5-like	.	.	blue	0.571864	0.000268859	0.720671	7.17035e-07	0.680231	5.02075e-06	0.380715	0.0219807	-0.856244	2.77049e-11	-0.276192	0.102982	0.882536	1.10395e-12	0.0658114	0.702946	-0.342771	0.0407062	0.461412	0.00461812	-0.0578711	0.737434	-0.0744658	0.666012	0.417407	0.0113136	-0.43595	0.00786504	-0.0379181	0.826215	-0.420819	0.0105969	0.49186	0.00231307	245.503	88.9377	156.565	-67.6272
LOC103837098	protein PEROXIN-4	.	.	blue	0.569641	0.000287593	0.738005	2.80037e-07	0.781425	1.85768e-08	0.314961	0.0613441	-0.793191	8.00044e-09	-0.506086	0.00163784	0.810844	2.03193e-09	-0.0272278	0.874748	-0.165691	0.334166	0.679988	5.07505e-06	-0.0559528	0.745845	-0.0885638	0.607503	0.176358	0.303528	-0.352774	0.0348306	-0.0538281	0.755195	-0.510742	0.00145814	0.600617	0.000107547	178.584	57.4891	121.095	-63.6062
LOC103850005	hydrophobic protein RCI2B	.	.	blue	0.569386	0.000289809	0.64827	1.90958e-05	0.625928	4.44967e-05	0.439651	0.00729706	-0.925366	6.93983e-16	-0.224794	0.187467	0.940483	1.66496e-17	0.0613878	0.722092	-0.409099	0.013232	0.435099	0.00800083	-0.138089	0.421886	-0.119314	0.488246	0.527117	0.000956085	-0.450121	0.00587673	-0.129772	0.450637	-0.44072	0.00713976	0.497448	0.00202329	380.516	132.579	247.937	-115.358
LOC103829722	U4/U6 small nuclear ribonucleoprotein Prp31 homolog	.	.	blue	0.568145	0.000300847	0.601575	0.000104152	0.547265	0.000551998	0.515946	0.00127799	-0.836908	2.02378e-10	-0.147144	0.391787	0.833406	2.82221e-10	-0.078344	0.649704	-0.613198	7.00171e-05	0.225741	0.185566	-0.123562	0.472777	-0.104456	0.544331	0.499954	0.00190403	-0.225631	0.185787	-0.0341329	0.843337	-0.173369	0.311928	0.21132	0.216011	234.042	69.9745	164.067	-94.0928
LOC103843915	uncharacterized LOC103843915	.	.	blue	0.568127	0.000301004	0.457518	0.00502291	0.361915	0.0300841	0.609576	7.9373e-05	-0.788427	1.13245e-08	0.0069746	0.967797	0.761019	7.13515e-08	-0.0702679	0.683837	-0.571098	0.000275192	0.0507229	0.768922	-0.0865634	0.615672	-0.0887219	0.60686	0.606982	8.67522e-05	-0.360793	0.0306367	0.0526036	0.7606	-0.0833423	0.628919	0.100093	0.56136	185.773	52.4243	133.349	-80.9242
LOC103863555	calmodulin-binding protein 60 D	.	.	blue	0.566991	0.000311436	0.579176	0.000214704	0.484722	0.00273548	0.447674	0.00618545	-0.742144	2.21314e-07	-0.117988	0.493126	0.768016	4.5672e-08	0.073432	0.670386	-0.381704	0.0216103	0.245285	0.149329	0.0183826	0.915256	-0.0777526	0.652181	0.484496	0.00274991	-0.386672	0.0198281	0.0196405	0.90948	-0.315555	0.0608303	0.333503	0.046843	105.021	36.1658	68.8552	-32.6895
LOC103850070	uncharacterized LOC103850070	.	.	blue	0.566712	0.000314044	0.696947	2.33338e-06	0.690136	3.20801e-06	0.361639	0.0302195	-0.844729	9.35351e-11	-0.347527	0.0378201	0.872825	3.94168e-12	0.0641082	0.710297	-0.282542	0.0949911	0.514944	0.00131109	-0.0176614	0.918569	-0.0918956	0.594003	0.34929	0.0367932	-0.41988	0.0107901	-0.0279619	0.871399	-0.503119	0.00176224	0.569142	0.000291957	225.371	81.4503	143.921	-62.4706
LOC103844364	DNA-directed RNA polymerases II, IV and V subunit 3	.	.	blue	0.566459	0.000316433	0.786596	1.29122e-08	0.831224	3.45887e-10	0.209262	0.220622	-0.7716	3.61249e-08	-0.599433	0.000111874	0.787988	1.16874e-08	-0.00572749	0.973553	-0.0629802	0.71518	0.580004	0.000209237	-0.322266	0.0552574	-0.241374	0.156132	0.0675356	0.695531	-0.322556	0.0550261	-0.195452	0.253294	-0.646411	2.05413e-05	0.717569	8.42272e-07	194.899	63.8537	131.046	-67.192
LOC103844628	uncharacterized LOC103844628	.	.	blue	0.565124	0.000329278	0.557127	0.000416493	0.49324	0.00223835	0.48288	0.00285489	-0.856585	2.66824e-11	-0.0822421	0.633471	0.865613	9.50145e-12	0.105848	0.538946	-0.268264	0.113665	0.382357	0.0213689	0.0239761	0.889609	-0.00565396	0.973893	0.617187	6.08731e-05	-0.670449	7.68695e-06	0.0216534	0.900247	-0.348044	0.0375162	0.431252	0.00863995	293.732	85.8005	207.931	-122.131
LOC103839570	probable protein phosphatase 2C 42	.	.	blue	0.564799	0.000332481	0.735292	3.2598e-07	0.733372	3.62568e-07	0.358991	0.031541	-0.879022	1.77169e-12	-0.347257	0.0379794	0.902046	5.87705e-14	0.0209416	0.90351	-0.336245	0.0449546	0.514616	0.00132205	-0.170934	0.318875	-0.165322	0.335258	0.367091	0.0276412	-0.401239	0.0152932	-0.08918	0.604997	-0.45292	0.00554008	0.536338	0.000746739	287.339	105.331	182.008	-76.6773
LOC103838587	glutathione S-transferase U16	.	.	blue	0.564151	0.000338937	0.68156	4.73254e-06	0.593006	0.000138231	0.345171	0.0392286	-0.715557	9.33953e-07	-0.213494	0.211216	0.724401	5.89179e-07	0.00735364	0.966048	-0.320997	0.0562788	0.254845	0.133615	-0.249052	0.142984	-0.131846	0.44337	0.365708	0.0282772	-0.284737	0.0923418	-0.0899552	0.601849	-0.281127	0.0967293	0.352754	0.0348414	80.745	27.5952	53.1497	-25.5545
LOC103854395	uncharacterized LOC103854395	.	.	blue	0.563604	0.000344482	0.538335	0.000707145	0.481828	0.00292508	0.598487	0.000115444	-0.923904	9.54162e-16	-0.0360362	0.834718	0.922083	1.40621e-15	-0.00500748	0.976877	-0.580926	0.00020329	0.32298	0.0546893	-0.0091799	0.957623	-0.0668	0.698691	0.676656	5.87733e-06	-0.485102	0.00271145	0.0203733	0.906117	-0.199118	0.244323	0.249062	0.142967	444.946	138.921	306.025	-167.104
LOC103840324	uncharacterized LOC103840324	.	.	blue	0.562808	0.000352679	0.748385	1.53886e-07	0.682014	4.63755e-06	0.334564	0.0461051	-0.71492	9.6478e-07	-0.296163	0.0794555	0.759856	7.673e-08	0.067456	0.695873	-0.312629	0.0633947	0.481028	0.0029794	0.195395	0.253436	0.0721354	0.675886	0.273207	0.106911	-0.302409	0.0730276	0.133046	0.439197	-0.358671	0.0317036	0.422004	0.0103574	104.991	37.8807	67.1103	-29.2296
LOC103847475	uncharacterized LOC103847475	.	.	blue	0.561308	0.000368619	0.676402	5.94297e-06	0.655401	1.43673e-05	0.425212	0.00973145	-0.854946	3.19434e-11	-0.280393	0.0976409	0.860486	1.72307e-11	-0.0481951	0.780147	-0.439358	0.00734078	0.362248	0.0299219	-0.13198	0.442905	-0.128887	0.453759	0.394396	0.0173011	-0.329733	0.049543	-0.109573	0.524674	-0.332928	0.047247	0.388779	0.01911	224.351	77.0173	147.334	-70.3164
LOC103846997	myosin-binding protein 7	.	.	blue	0.560433	0.000378209	0.46036	0.00472459	0.371933	0.0255058	0.605359	9.16768e-05	-0.818304	1.09024e-09	0.0198725	0.908415	0.807376	2.68909e-09	0.00455926	0.978946	-0.538722	0.000699704	0.137552	0.423713	0.0101808	0.953007	-0.0325214	0.850648	0.654699	1.47799e-05	-0.45544	0.00525126	0.0119663	0.944777	-0.127588	0.45836	0.172872	0.313338	228.027	66.5039	161.523	-95.0195
LOC103827528	uncharacterized LOC103827528	.	.	blue	0.559229	0.000391776	0.640106	2.62163e-05	0.579237	0.000214295	0.421567	0.010445	-0.672662	6.99049e-06	-0.260186	0.125385	0.704605	1.61434e-06	0.00879604	0.959394	-0.341373	0.041588	0.355485	0.0333635	0.151149	0.37888	0.018673	0.913922	0.275244	0.104218	-0.313932	0.0622424	0.0126235	0.94175	-0.283282	0.094091	0.339327	0.0429062	66.3289	23.408	42.9209	-19.5129
LOC103839365	uncharacterized LOC103839365	.	.	blue	0.558632	0.00039866	0.80986	2.20131e-09	0.812131	1.82859e-09	0.137067	0.425362	-0.667011	8.89499e-06	-0.561599	0.000365482	0.70493	1.58894e-06	0.0428002	0.804249	0.00686238	0.968315	0.493043	0.00224885	-0.17389	0.310453	-0.12093	0.482333	0.026806	0.876673	-0.306532	0.0690124	-0.0971726	0.572893	-0.606795	8.73055e-05	0.693007	2.80806e-06	115.103	38.1211	76.9823	-38.8612
LOC103853207	chaperone protein dnaJ 8, chloroplastic	.	.	blue	0.55839	0.000401481	0.618441	5.82317e-05	0.567647	0.000305377	0.418483	0.0110833	-0.904323	4.01189e-14	-0.125936	0.464247	0.928532	3.40484e-16	0.174222	0.309517	-0.215518	0.206817	0.473094	0.00356815	0.019783	0.908825	-0.0356473	0.836478	0.613221	6.9961e-05	-0.713319	1.04659e-06	0.0285738	0.868609	-0.479326	0.00309803	0.560807	0.00037409	395.653	125.256	270.397	-145.142
LOC103845863	uncharacterized LOC103845863	.	.	blue	0.558343	0.000402026	0.540773	0.000661364	0.487419	0.0025686	0.505804	0.00164932	-0.773156	3.25849e-08	-0.130434	0.448313	0.790309	9.88258e-09	0.00243728	0.988744	-0.394901	0.0171456	0.208369	0.222643	0.0333452	0.846909	-0.0260118	0.880301	0.491274	0.00234544	-0.428929	0.00904667	-0.0459722	0.790055	-0.236543	0.164842	0.309874	0.0658864	135.709	44.3531	91.3555	-47.0024
LOC103844986	mitochondrial import inner membrane translocase subunit TIM22-3	.	.	blue	0.558069	0.000405245	0.600698	0.000107254	0.631551	3.61876e-05	0.470965	0.00374239	-0.901082	6.88917e-14	-0.298182	0.0773322	0.897902	1.15046e-13	-0.0479085	0.781422	-0.363975	0.0290914	0.476538	0.00330127	-0.091239	0.596653	-0.102474	0.552036	0.437225	0.00766526	-0.443527	0.00674028	-0.109307	0.525689	-0.372498	0.0252658	0.457616	0.00501235	310.121	103.197	206.924	-103.728
LOC103855676	protein RISC-INTERACTING CLEARING 3'-5' EXORIBONUCLEASE 2	.	.	blue	0.557684	0.000409812	0.623559	4.84857e-05	0.560721	0.000375028	0.433554	0.00825248	-0.882481	1.11226e-12	-0.109038	0.526713	0.905161	3.47777e-14	0.075027	0.663643	-0.380114	0.0222083	0.224101	0.188867	-0.0996517	0.563094	-0.0862302	0.617036	0.589449	0.000155104	-0.557484	0.000412197	-0.0645613	0.708339	-0.336384	0.044861	0.426694	0.00945335	314.802	109.428	205.374	-95.9457
LOC103846869	probable mediator of RNA polymerase II transcription subunit 26b	.	.	blue	0.556302	0.000426569	0.658532	1.26502e-05	0.588339	0.000160735	0.412665	0.0123774	-0.92283	1.20078e-15	-0.0964618	0.575716	0.957408	6.42739e-20	0.169954	0.321701	-0.339462	0.0428183	0.379253	0.0225376	-0.0180179	0.916931	-0.0527098	0.76013	0.633305	3.39004e-05	-0.632095	3.54643e-05	0.00909647	0.958008	-0.444011	0.00667338	0.51539	0.00129628	422.737	148.413	274.325	-125.912
LOC108870377	probable E3 ubiquitin-protein ligase RHA4A	.	.	blue	0.556007	0.000430214	0.487982	0.0025349	0.41105	0.0127586	0.534823	0.000778055	-0.764933	5.5696e-08	-0.0634747	0.713038	0.736391	3.06586e-07	-0.0921875	0.592826	-0.498067	0.00199326	0.0232676	0.892851	-0.159813	0.351833	-0.0868177	0.61463	0.52456	0.00102266	-0.324105	0.0538035	-0.0587402	0.733633	-0.112584	0.513274	0.147941	0.389198	133.806	37.7799	96.026	-58.2462
LOC103856432	uncharacterized LOC103856432	.	.	blue	0.55599	0.000430429	0.753276	1.14898e-07	0.696658	2.36552e-06	0.221046	0.195124	-0.770903	3.78223e-08	-0.332602	0.0474775	0.814059	1.55902e-09	0.182661	0.286292	-0.0694821	0.687193	0.461006	0.00465897	-0.20105	0.239682	-0.116431	0.498891	0.316162	0.0603081	-0.521532	0.00110674	-0.12728	0.459455	-0.601676	0.000103801	0.691136	3.06305e-06	164.975	61.9184	103.057	-41.1382
LOC103856080	myb-like protein X	.	.	blue	0.555958	0.00043083	0.674367	6.49353e-06	0.710678	1.19548e-06	0.411488	0.0126541	-0.834582	2.52626e-10	-0.425138	0.00974539	0.827174	5.00726e-10	-0.0908458	0.598242	-0.356379	0.0328905	0.608087	8.3537e-05	-0.258408	0.128082	-0.202741	0.235669	0.255617	0.132402	-0.235718	0.166362	-0.18711	0.274515	-0.434738	0.008059	0.463767	0.00438726	207.029	66.0195	141.01	-74.9904
LOC103851817	uncharacterized LOC103851817	.	.	blue	0.555857	0.000432088	0.596728	0.00012236	0.565454	0.000326059	0.488848	0.00248379	-0.948064	1.74172e-18	-0.124386	0.469808	0.958558	4.07066e-20	0.0812152	0.637731	-0.41187	0.0125639	0.431593	0.00858157	-0.0336997	0.845301	-0.0682234	0.692581	0.635285	3.14752e-05	-0.558333	0.000402143	-0.0146318	0.932502	-0.388913	0.0190648	0.451626	0.00569361	465.745	154.709	311.037	-156.328
LOC103866633	transcription factor VOZ2	VOZ	.	blue	0.555061	0.000442123	0.620175	5.47467e-05	0.581675	0.000198575	0.499202	0.00193915	-0.927379	4.42949e-16	-0.141697	0.409742	0.942223	1.01925e-17	0.0569945	0.741274	-0.480669	0.0030041	0.526683	0.000967121	-0.0192076	0.911467	-0.0709372	0.680984	0.58552	0.000175869	-0.468106	0.00398797	-0.0428941	0.803828	-0.365485	0.0283811	0.40561	0.0141161	403.676	134.867	268.809	-133.943
LOC103860262	ER lumen protein-retaining receptor B	.	.	blue	0.554779	0.000445737	0.695279	2.52457e-06	0.700238	1.99451e-06	0.362816	0.0296466	-0.901207	6.74929e-14	-0.323522	0.0542615	0.918412	2.9882e-15	0.0250523	0.884686	-0.356355	0.0329031	0.50947	0.00150543	-0.182403	0.286985	-0.157129	0.360085	0.4092	0.0132073	-0.395017	0.0171101	-0.10134	0.556468	-0.490055	0.00241408	0.5403	0.000670039	325.087	116.237	208.85	-92.6131
LOC103832445	chaperone protein dnaJ 8, chloroplastic	.	.	blue	0.554609	0.000447924	0.622929	4.95995e-05	0.607594	8.49568e-05	0.368711	0.026911	-0.799089	5.13768e-09	-0.262913	0.121333	0.81252	1.77095e-09	0.108275	0.529626	-0.0606259	0.725408	0.523398	0.00105422	0.0678674	0.694107	0.0114109	0.947337	0.412592	0.0123944	-0.65956	1.21287e-05	0.0573359	0.739778	-0.467714	0.00402268	0.576428	0.000233792	209.928	60.0534	149.874	-89.8211
LOC103835101	PLAT domain-containing protein 1	.	.	blue	0.554118	0.000454289	0.691593	2.99896e-06	0.687434	3.63117e-06	0.365175	0.0285258	-0.922445	1.30268e-15	-0.284185	0.0930021	0.945993	3.33227e-18	0.087159	0.613234	-0.330678	0.0488546	0.469945	0.00382844	-0.161966	0.345298	-0.13359	0.437309	0.46123	0.00463643	-0.462441	0.00451603	-0.115939	0.500716	-0.526428	0.000973624	0.582162	0.000195561	382.927	139.022	243.905	-104.884
LOC117134412	probable galacturonosyltransferase 10	.	.	blue	0.553857	0.000457711	0.604159	9.54784e-05	0.638091	2.83092e-05	0.457842	0.00498815	-0.641807	2.45594e-05	-0.449139	0.005999	0.633942	3.3102e-05	-0.274096	0.10573	-0.3638	0.0291745	0.373789	0.0247243	-0.0434373	0.801393	-0.0554795	0.747925	0.0899346	0.601933	-0.126691	0.461551	-0.0452651	0.793213	-0.141682	0.409791	0.221417	0.194358	45.365	13.2943	32.0707	-18.7764
LOC103870641	transcriptional adapter ADA2a	.	.	blue	0.55264	0.000473956	0.60227	0.000101753	0.521195	0.00111648	0.453102	0.00551873	-0.891967	2.86825e-13	-0.0755135	0.661591	0.911834	1.06026e-14	0.139953	0.415588	-0.380529	0.022051	0.40079	0.0154184	-0.0628356	0.715807	-0.113067	0.511456	0.624177	4.74145e-05	-0.562687	0.000353944	-0.0041996	0.980607	-0.426441	0.00950027	0.450493	0.00583105	321.214	109.163	212.051	-102.888
LOC103861824	uncharacterized LOC103861824	.	.	blue	0.55231	0.000478441	0.425712	0.00963671	0.328027	0.0508051	0.416822	0.0114404	-0.509518	0.00150362	-0.145943	0.395704	0.477343	0.00324142	-0.00289527	0.986629	0.0190087	0.91238	0.0906459	0.599051	-0.0648446	0.707116	-0.0514919	0.765516	0.297249	0.0783082	-0.501815	0.0018195	-0.0214107	0.901359	-0.225917	0.185214	0.282495	0.0950483	29.8709	4.87893	24.992	-20.1131
LOC103859116	shaggy-related protein kinase gamma	.	.	blue	0.548611	0.00053145	0.416484	0.0115144	0.352546	0.0349563	0.656497	1.37435e-05	-0.739237	2.61211e-07	-0.0189382	0.912704	0.702095	1.82386e-06	-0.192423	0.260869	-0.645837	2.1008e-05	-0.0656168	0.703785	-0.06915	0.688613	-0.0682851	0.692316	0.5267	0.000966686	-0.235222	0.167281	-0.00728158	0.966381	0.0737489	0.669044	-0.0310664	0.85726	145.95	37.9865	107.964	-69.9772
LOC103866943	ATG8-interacting protein 1	.	.	blue	0.548468	0.000533602	0.633261	3.39563e-05	0.596901	0.000121664	0.434203	0.00814597	-0.932662	1.27827e-16	-0.145933	0.395738	0.956518	9.07191e-20	0.118487	0.491289	-0.349776	0.0365142	0.490615	0.00238236	-0.0227267	0.895329	-0.0515616	0.765207	0.612572	7.15602e-05	-0.593302	0.000136903	-0.0152704	0.929564	-0.429694	0.00891098	0.50496	0.00168411	426.866	146.12	280.746	-134.627
LOC103850900	telomere repeat-binding protein 4	.	.	blue	0.548164	0.000538196	0.58579	0.000174366	0.500604	0.00187414	0.467309	0.00405882	-0.877755	2.09372e-12	-0.0449498	0.794623	0.902388	5.55306e-14	0.131613	0.444183	-0.438324	0.00749656	0.226147	0.184756	-0.00489016	0.977418	-0.0685739	0.691079	0.633402	3.37772e-05	-0.538095	0.000711817	-0.00165488	0.992357	-0.351794	0.0353737	0.393524	0.0175721	312.223	108.453	203.77	-95.3175
LOC103832025	uncharacterized LOC103832025	.	.	blue	0.547523	0.000548014	0.585948	0.000173491	0.545003	0.000588134	0.414748	0.0119001	-0.566953	0.000311796	-0.318495	0.0583366	0.573918	0.000252533	-0.124906	0.467938	-0.310447	0.0653625	0.24576	0.148518	0.000523867	0.997581	-0.0341526	0.843247	0.1433	0.40441	-0.14239	0.40743	-0.0826255	0.631884	-0.163558	0.340511	0.238321	0.161597	21.9612	6.69222	15.269	-8.57675
LOC103857983	protein EARLY RESPONSIVE TO DEHYDRATION 15	.	.	blue	0.546838	0.000558664	0.637799	2.86245e-05	0.588761	0.000158573	0.396525	0.016654	-0.931958	1.51712e-16	-0.126371	0.462693	0.964158	3.60336e-21	0.190343	0.266156	-0.260228	0.125322	0.476126	0.00333227	-0.0321373	0.852392	-0.0630598	0.714835	0.630824	3.71765e-05	-0.691905	2.95586e-06	-0.0220665	0.898353	-0.502545	0.00178726	0.586404	0.00017099	453.911	154.109	299.802	-145.693
LOC103870280	tetraspanin-6	.	.	blue	0.5466	0.000562423	0.446625	0.00632196	0.33855	0.0434155	0.528181	0.00092955	-0.644726	2.19366e-05	-0.0251916	0.884049	0.61202	7.29451e-05	-0.0823699	0.632942	-0.375068	0.0241973	-0.0442347	0.797822	-0.146263	0.39466	-0.109326	0.525616	0.461502	0.00460911	-0.329085	0.0500194	-0.0708842	0.68121	-0.0532467	0.75776	0.103537	0.547896	51.0295	13.0182	38.0113	-24.993
LOC103859874	protein ETHYLENE INSENSITIVE 3	EIL	.	blue	0.546206	0.000568665	0.420591	0.0106436	0.363677	0.0292334	0.691793	2.97123e-06	-0.819027	1.02486e-09	0.0158961	0.926685	0.791765	8.88527e-09	-0.129573	0.451339	-0.67229	7.10328e-06	0.228703	0.179709	0.0117634	0.945713	-0.0256113	0.882131	0.632784	3.45657e-05	-0.349092	0.0369072	-0.00809595	0.962623	0.00267296	0.987656	0.0388673	0.821934	261.12	70.6801	190.44	-119.76
LOC103864062	casein kinase II subunit beta-2	.	.	blue	0.544596	0.000594849	0.593512	0.000135971	0.592831	0.00013902	0.337995	0.0437818	-0.54707	0.00055504	-0.412746	0.0123585	0.551022	0.000496348	-0.126275	0.463038	-0.0902641	0.600597	0.233114	0.171231	-0.00319174	0.98526	-0.0331261	0.847903	0.0646653	0.70789	-0.259009	0.127166	0.0089705	0.958589	-0.222049	0.193054	0.355753	0.0332211	24.4451	7.17705	17.2681	-10.091
LOC103833062	peroxisomal membrane protein 11A	.	.	blue	0.544431	0.0005976	0.648591	1.88562e-05	0.593446	0.000136261	0.419605	0.0108474	-0.913927	7.16456e-15	-0.112757	0.512623	0.943455	7.13381e-18	0.131668	0.443992	-0.394733	0.0171971	0.431432	0.00860917	0.0448735	0.794964	0.00915728	0.957727	0.613328	6.97001e-05	-0.552101	0.000481316	0.0439441	0.799123	-0.387146	0.0196646	0.463628	0.00440058	385.062	131.632	253.43	-121.798
LOC103843960	uncharacterized LOC103843960	.	.	blue	0.544006	0.000604706	0.563283	0.00034777	0.483202	0.00283369	0.492926	0.00225512	-0.911704	1.08613e-14	-0.0120758	0.944273	0.929665	2.61746e-16	0.104688	0.543429	-0.476611	0.00329582	0.271403	0.10934	-0.0567433	0.742375	-0.087598	0.611441	0.694121	2.6656e-06	-0.554501	0.000449312	-0.0395283	0.818955	-0.338032	0.0437575	0.368697	0.0269172	399.086	134.175	264.911	-130.735
LOC103872077	ninja-family protein AFP2	.	.	blue	0.542101	0.000637544	0.580516	0.000205911	0.516235	0.00126861	0.523917	0.00104003	-0.922425	1.30825e-15	-0.0284141	0.869337	0.943742	6.55654e-18	0.0823088	0.633195	-0.52213	0.00108966	0.377113	0.0233743	0.080017	0.642717	0.00027869	0.998713	0.684819	4.0888e-06	-0.538166	0.00071043	0.0564093	0.743841	-0.273829	0.106083	0.33305	0.0471612	440.842	143.805	297.036	-153.231
LOC103854015	zinc finger CCCH domain-containing protein 17	.	.	blue	0.541013	0.000657008	0.396538	0.01665	0.342908	0.0406206	0.724682	5.80448e-07	-0.792708	8.29077e-09	0.0128125	0.940879	0.763098	6.25913e-08	-0.156055	0.363419	-0.694819	2.57974e-06	0.241552	0.155817	0.100101	0.561325	-0.0103493	0.95223	0.596902	0.00012166	-0.301566	0.0738713	0.0458837	0.79045	0.0294334	0.864692	-0.0133386	0.938456	236.871	61.3434	175.527	-114.184
LOC103836473	probable sugar phosphate/phosphate translocator At1g06470	.	.	blue	0.540995	0.000657321	0.627639	4.1802e-05	0.617729	5.97176e-05	0.515979	0.00127693	-0.662585	1.07052e-05	-0.311751	0.0641805	0.656669	1.36478e-05	-0.283605	0.0937013	-0.586602	0.000169913	0.426568	0.00947664	-0.0213338	0.901712	-0.0177828	0.918011	0.20885	0.221552	-0.0431701	0.802591	-0.0302118	0.861148	0.0567013	0.74256	0.0584027	0.735108	70.2917	17.6966	52.5951	-34.8985
LOC103832106	increased DNA methylation 3	.	.	blue	0.540833	0.000660263	0.670885	7.54481e-06	0.641465	2.48843e-05	0.282433	0.0951241	-0.837104	1.98586e-10	-0.278724	0.0997376	0.853945	3.5614e-11	0.149177	0.385203	-0.108606	0.528362	0.534695	0.000780758	-0.193505	0.258147	-0.141523	0.410323	0.427011	0.00939474	-0.557461	0.000412475	-0.0966615	0.574923	-0.571722	0.000270028	0.651837	1.65777e-05	223.554	74.946	148.608	-73.6622
LOC103842905	uncharacterized protein At1g15400-like	.	.	blue	0.538592	0.000702202	0.58841	0.000160366	0.500513	0.00187829	0.407473	0.013638	-0.880586	1.43784e-12	-0.031749	0.854157	0.90685	2.59653e-14	0.176435	0.303315	-0.320685	0.0565325	0.249872	0.141629	-0.0824166	0.632748	-0.067345	0.696349	0.668087	8.49967e-06	-0.621973	5.13344e-05	-0.0455221	0.792065	-0.404574	0.0143878	0.479611	0.00307793	316.719	107.959	208.761	-100.802
LOC103837936	proteasome subunit beta type-3-A	.	.	blue	0.538034	0.000712995	0.677376	5.69458e-06	0.727728	4.93204e-07	0.402206	0.0150259	-0.815631	1.36704e-09	-0.409946	0.0130246	0.826656	5.24669e-10	-0.0869835	0.613952	-0.307115	0.0684592	0.702748	1.76707e-06	0.0271271	0.875208	-0.0341733	0.843154	0.269864	0.111445	-0.335539	0.0454349	-0.00214247	0.990106	-0.356602	0.0327736	0.457166	0.00506095	190.733	61.0017	129.731	-68.7292
LOC103830929	disease resistance protein TAO1	.	.	blue	0.536607	0.000741282	0.450617	0.00581588	0.37108	0.0258717	0.708819	1.31165e-06	-0.75204	1.23785e-07	0.0364215	0.832976	0.728368	4.76455e-07	-0.215919	0.205951	-0.792776	8.24904e-09	0.138612	0.420113	0.185754	0.278071	0.116641	0.498112	0.572443	0.00026417	-0.213042	0.212207	0.125618	0.465384	0.209173	0.220823	-0.143818	0.402695	214.72	48.0948	166.625	-118.53
LOC103856489	outer envelope protein 61	.	.	blue	0.53636	0.000746276	0.495317	0.0021298	0.494062	0.00219484	0.622605	5.0182e-05	-0.798085	5.54592e-09	-0.152306	0.375199	0.784943	1.45194e-08	-0.1662	0.332662	-0.633262	3.39548e-05	0.292933	0.0829482	0.0256038	0.882165	-0.037365	0.828712	0.453863	0.00543038	-0.250921	0.13991	0.0125457	0.942108	-0.0760717	0.659241	0.118711	0.490464	180.846	51.0694	129.777	-78.7077
LOC103874907	uncharacterized LOC103874907	.	.	blue	0.533686	0.000802309	0.636184	3.04281e-05	0.616127	6.31908e-05	0.394768	0.0171865	-0.908942	1.79423e-14	-0.195136	0.254078	0.931025	1.89825e-16	0.118421	0.491531	-0.26165	0.123198	0.590486	0.000150001	-0.056299	0.744325	-0.0826401	0.631823	0.549317	0.000520952	-0.619081	5.69222e-05	-0.0290938	0.866239	-0.475667	0.0033671	0.564458	0.000335866	360.924	120.864	240.06	-119.196
LOC103851590	transcription initiation factor TFIID subunit 10	.	.	blue	0.533105	0.000814968	0.673726	6.67639e-06	0.634301	3.26599e-05	0.31458	0.0616755	-0.895404	1.70106e-13	-0.194318	0.256112	0.937566	3.67184e-17	0.200577	0.240813	-0.202017	0.237383	0.495457	0.00212267	-0.0326285	0.850162	-0.0490409	0.776386	0.540577	0.00066495	-0.645299	2.14531e-05	-0.0286061	0.868462	-0.552764	0.000472275	0.644635	2.20149e-05	357.288	127.67	229.618	-101.948
LOC103855018	U-box domain-containing protein 41	.	.	blue	0.532085	0.000837627	0.580091	0.000208665	0.540444	0.00066739	0.463624	0.004401	-0.918645	2.85144e-15	-0.115977	0.500577	0.917972	3.26317e-15	0.0562636	0.74448	-0.452912	0.00554095	0.39894	0.0159447	-0.186216	0.276856	-0.127558	0.458466	0.60544	9.14253e-05	-0.487592	0.00255819	-0.0974259	0.571888	-0.364717	0.0287407	0.401791	0.01514	364.356	120.532	243.824	-123.292
LOC103862793	SUMO-conjugating enzyme SCE1	.	.	blue	0.531512	0.00085058	0.720921	7.07731e-07	0.686571	3.77661e-06	0.205296	0.229693	-0.738426	2.73458e-07	-0.330876	0.0487118	0.784514	1.49668e-08	0.162708	0.343062	-0.104549	0.543968	0.480153	0.00303988	-0.0120704	0.944298	-0.0550713	0.74972	0.291392	0.0846546	-0.467178	0.00407061	0.0543118	0.753064	-0.541023	0.000656814	0.631968	3.56317e-05	126.596	45.9982	80.5978	-34.5996
LOC103841471	uncharacterized LOC103841471	.	.	blue	0.531278	0.000855927	0.738752	2.68474e-07	0.745207	1.85399e-07	0.218923	0.199559	-0.678894	5.3267e-06	-0.4702	0.0038068	0.711151	1.16742e-06	-0.0194143	0.910518	-0.131315	0.445226	0.430053	0.00884786	-0.101708	0.555026	-0.0622018	0.718556	0.116408	0.498976	-0.280296	0.0977615	-0.0675509	0.695465	-0.44457	0.00659692	0.554486	0.00044951	84.7683	30.9778	53.7904	-22.8126
LOC103845056	uncharacterized WD repeat-containing protein C2A9.03	.	.	blue	0.531254	0.000856483	0.594808	0.000130328	0.537749	0.000718575	0.483163	0.00283626	-0.928397	3.51173e-16	-0.0511548	0.767008	0.955997	1.10621e-19	0.119709	0.486795	-0.472379	0.00362587	0.424555	0.00985687	0.0909328	0.59789	0.0161043	0.925727	0.673943	6.61403e-06	-0.554266	0.000452363	0.0361197	0.83434	-0.335531	0.0454407	0.402961	0.0148199	445.654	148.798	296.856	-148.058
LOC103874970	UV-B-induced protein At3g17800, chloroplastic	.	.	blue	0.530275	0.000879188	0.606865	8.70997e-05	0.576511	0.00023319	0.401593	0.0151948	-0.942567	9.23245e-18	-0.141501	0.410395	0.964618	2.90242e-21	0.162266	0.344393	-0.316964	0.0596246	0.466863	0.00409896	-0.137411	0.42419	-0.123346	0.47356	0.623166	4.9179e-05	-0.607806	8.43422e-05	-0.0921561	0.592953	-0.524043	0.00103659	0.567933	0.000302765	448.129	155.529	292.599	-137.07
LOC103863515	rubredoxin	.	.	blue	0.529588	0.000895445	0.691486	3.01386e-06	0.72991	4.38286e-07	0.240059	0.158469	-0.815155	1.42276e-09	-0.446721	0.00630931	0.833466	2.80634e-10	0.110122	0.522586	0.022266	0.897439	0.660609	1.16165e-05	-0.199815	0.242643	-0.165995	0.333265	0.262149	0.122459	-0.552508	0.000475745	-0.142344	0.407586	-0.680262	5.01389e-06	0.761636	6.86376e-08	236.34	73.8361	162.504	-88.6676
LOC117133526	putative F-box protein At1g21990	.	.	blue	0.528711	0.000916569	0.53084	0.000866024	0.498738	0.00196111	0.56826	0.000299809	-0.887533	5.48616e-13	-0.0691938	0.688426	0.902877	5.11871e-14	0.0173911	0.919811	-0.563113	0.000349518	0.430239	0.00881539	0.152991	0.373032	0.0157812	0.927214	0.615751	6.40322e-05	-0.444856	0.00655802	0.106438	0.536675	-0.240148	0.15831	0.275234	0.104232	341.457	109.283	232.174	-122.891
LOC103835446	RHOMBOID-like protein 10, chloroplastic	.	.	blue	0.528624	0.000918685	0.698894	2.12712e-06	0.693386	2.75893e-06	0.28019	0.0978933	-0.793863	7.61188e-09	-0.364044	0.0290588	0.816798	1.23904e-09	0.0642124	0.709847	-0.207868	0.223781	0.493528	0.00222298	-0.166526	0.3317	-0.135434	0.43095	0.284668	0.0924237	-0.387015	0.0197094	-0.133355	0.438124	-0.505305	0.00166981	0.592888	0.000138764	160.599	57.6155	102.983	-45.3679
LOC103842388	nucleoid-associated protein At2g24020, chloroplastic	.	.	blue	0.527906	0.00093634	0.744964	1.88044e-07	0.745847	1.78611e-07	0.152945	0.373177	-0.779965	2.055e-08	-0.449226	0.00598804	0.807066	2.75651e-09	0.140871	0.412503	-0.00330887	0.984719	0.536345	0.000746579	-0.282008	0.0956441	-0.202293	0.236729	0.222444	0.192243	-0.464233	0.00434278	-0.209625	0.219804	-0.684962	4.06231e-06	0.764748	5.63574e-08	192.379	66.2767	126.103	-59.8261
LOC103845899	zinc finger protein VAR3, chloroplastic	.	.	blue	0.5273	0.00095147	0.600855	0.000106695	0.55997	0.000383374	0.387431	0.0195668	-0.856865	2.58681e-11	-0.192909	0.259644	0.855345	3.05792e-11	0.0499021	0.772561	-0.379015	0.0226296	0.361628	0.0302245	-0.254011	0.134935	-0.200744	0.240414	0.496701	0.00206013	-0.406436	0.0139023	-0.149878	0.38295	-0.414141	0.0120375	0.44099	0.00710043	222.39	73.5064	148.884	-75.3773
LOC103844357	uncharacterized LOC103844357	.	.	blue	0.526762	0.000965084	0.456864	0.00509385	0.399466	0.0157934	0.50525	0.0016721	-0.801841	4.15778e-09	-0.0694413	0.687368	0.800351	4.6644e-09	0.0614261	0.721926	-0.382223	0.0214182	0.320515	0.0566702	-0.046334	0.78844	-0.0971234	0.573088	0.577401	0.000226863	-0.463453	0.00441747	-0.0574076	0.739463	-0.327846	0.0509401	0.333473	0.0468644	167.189	52.9221	114.267	-61.3451
LOC103873877	NAC domain-containing protein 104	NAC	.	blue	0.526564	0.000970162	0.537304	0.000727341	0.449814	0.00591467	0.454389	0.00537011	-0.675635	6.1452e-06	-0.0697333	0.68612	0.690017	3.22562e-06	-0.0197155	0.909135	-0.363428	0.0293522	0.115769	0.501351	0.116839	0.497377	0.114077	0.507668	0.453242	0.00550238	-0.441932	0.00696485	0.062749	0.716183	-0.0862858	0.616809	0.210849	0.21706	77.4003	23.3118	54.0885	-30.7767
LOC103865848	cytochrome P450 98A3	.	.	blue	0.525946	0.000986091	0.654481	1.49105e-05	0.58085	0.000203772	0.264144	0.119536	-0.812548	1.76681e-09	-0.198041	0.246936	0.849321	5.8274e-11	0.238917	0.160519	-0.109211	0.526054	0.433094	0.00832876	-0.193215	0.258873	-0.170092	0.321301	0.468531	0.00395056	-0.597655	0.00011867	-0.145464	0.397276	-0.633189	3.40471e-05	0.670179	7.77586e-06	194.567	69.0622	125.505	-56.4424
LOC103831922	uncharacterized LOC103831922	.	.	blue	0.525747	0.00099127	0.484107	0.00277485	0.364706	0.0287456	0.3956	0.0169324	-0.630445	3.77011e-05	-0.0719096	0.676846	0.647236	1.98879e-05	0.120432	0.484149	-0.261164	0.123921	0.0687988	0.690116	-0.0682863	0.692311	-0.0913551	0.596184	0.433542	0.00825443	-0.411949	0.0125451	-0.0669194	0.698178	-0.353541	0.0344103	0.335059	0.0457642	49.067	17.5052	31.5618	-14.0566
LOC103856726	uncharacterized LOC103856726	.	.	blue	0.523491	0.00105168	0.71361	1.03124e-06	0.704323	1.63677e-06	0.199932	0.24236	-0.808745	2.40909e-09	-0.363057	0.0295303	0.836398	2.12509e-10	0.159901	0.351563	-0.0178481	0.917711	0.550347	0.000505956	-0.231813	0.173701	-0.111365	0.517877	0.337842	0.0438838	-0.567096	0.000310459	-0.152531	0.374488	-0.635996	3.06445e-05	0.730352	4.27856e-07	212.773	73.1234	139.649	-66.5259
LOC103852403	F-box/kelch-repeat protein At1g67480	.	.	blue	0.522858	0.00106919	0.538646	0.000701166	0.490174	0.00240733	0.495008	0.00214565	-0.761548	6.90183e-08	-0.106998	0.534522	0.763269	6.19166e-08	-0.033879	0.844488	-0.370584	0.0260865	0.272825	0.107423	0.0442711	0.797659	0.00346915	0.983979	0.483594	0.00280808	-0.466332	0.0041472	0.0466924	0.786841	-0.142131	0.408292	0.270837	0.11011	128.559	39.822	88.7374	-48.9154
LOC103858094	uncharacterized LOC103858094	.	.	blue	0.521405	0.0011104	0.63074	3.72919e-05	0.625048	4.59422e-05	0.371083	0.0258702	-0.880985	1.36274e-12	-0.237318	0.163421	0.902586	5.37361e-14	0.0631973	0.714239	-0.338976	0.0431357	0.437087	0.00768664	-0.127556	0.458472	-0.0725784	0.674005	0.491367	0.0023403	-0.466393	0.00414165	-0.0617785	0.720394	-0.430919	0.0086973	0.515199	0.00130258	281.495	101.256	180.239	-78.9836
LOC103871615	F-box protein SKIP24	.	.	blue	0.519701	0.00116052	0.690536	3.14929e-06	0.664585	9.84924e-06	0.304839	0.0706397	-0.876443	2.48417e-12	-0.238408	0.161438	0.922684	1.23856e-15	0.1789	0.2965	-0.228936	0.179253	0.532148	0.000836208	-0.0707522	0.681772	-0.0787831	0.647867	0.481227	0.00296583	-0.564352	0.000336923	-0.0710332	0.680575	-0.548643	0.000530974	0.635869	3.07912e-05	308.299	114.605	193.695	-79.0899
LOC103830999	uncharacterized LOC103830999	.	.	blue	0.517597	0.0012251	0.58932	0.000155748	0.551077	0.00049557	0.422178	0.0103224	-0.8856	7.21761e-13	-0.10759	0.532251	0.921555	1.57056e-15	0.179852	0.293895	-0.34055	0.0421142	0.547679	0.000545607	0.190455	0.265871	0.0806411	0.640118	0.612546	7.16234e-05	-0.591243	0.000146374	0.0836443	0.627672	-0.424647	0.00983915	0.497036	0.00204352	324.094	107.52	216.573	-109.053
LOC103856135	membrane-anchored ubiquitin-fold protein 2	.	.	blue	0.5175	0.00122816	0.703044	1.74193e-06	0.661594	1.11538e-05	0.233002	0.171442	-0.707193	1.42166e-06	-0.332353	0.0476538	0.725404	5.58577e-07	0.0441173	0.798348	-0.233885	0.16978	0.273308	0.106777	-0.158318	0.356415	-0.05753	0.738927	0.222186	0.192774	-0.308341	0.0673069	-0.0645863	0.708231	-0.387867	0.019418	0.488389	0.00251078	86.3181	31.4516	54.8665	-23.4149
LOC103850777	photosynthetic NDH subunit of subcomplex B 3, chloroplastic	.	.	blue	0.517277	0.0012352	0.733597	3.5811e-07	0.750728	1.33904e-07	0.204597	0.231319	-0.836779	2.04903e-10	-0.415763	0.0116732	0.873454	3.64126e-12	0.159177	0.353777	-0.0778741	0.651671	0.650411	1.75456e-05	-0.234964	0.167762	-0.189186	0.269129	0.299009	0.0764745	-0.487127	0.0025862	-0.157785	0.358058	-0.691598	2.99821e-06	0.766623	4.99757e-08	270.683	95.0078	175.675	-80.6676
LOC103866298	uncharacterized LOC103866298	.	.	blue	0.51701	0.00124368	0.50032	0.00188714	0.476399	0.00331168	0.302337	0.0730998	-0.491291	0.00234453	-0.361041	0.0305139	0.465094	0.00426161	-0.0958941	0.577976	-0.000784869	0.996375	0.172809	0.313516	-0.299718	0.075746	-0.16788	0.327728	0.0872802	0.612739	-0.259004	0.127174	-0.0825972	0.632001	-0.31879	0.0580905	0.360023	0.0310205	11.1038	2.53782	8.56598	-6.02816
LOC103843550	callose synthase 7	.	.	blue	0.51698	0.00124463	0.657436	1.32289e-05	0.627517	4.19893e-05	0.437107	0.00768353	-0.698463	2.17125e-06	-0.280494	0.0975146	0.725405	5.5856e-07	-0.0925409	0.591403	-0.505952	0.00164329	0.464557	0.00431209	0.0672741	0.696654	-0.0104996	0.951538	0.25434	0.134413	-0.152212	0.375498	-0.0152471	0.929671	-0.181638	0.289046	0.241584	0.155762	89.5183	28.1324	61.3859	-33.2535
LOC103839809	derlin-2.2	.	.	blue	0.516875	0.00124799	0.574166	0.000250624	0.527913	0.000936173	0.455602	0.00523311	-0.822648	7.48803e-10	-0.105216	0.541387	0.852004	4.38821e-11	0.0730846	0.671858	-0.463493	0.00441356	0.372613	0.0252171	0.139845	0.415952	0.0371934	0.829487	0.546901	0.000557678	-0.407391	0.0136588	0.0820094	0.634436	-0.295427	0.0802416	0.337435	0.0441545	198.165	65.4997	132.665	-67.1658
LOC103860918	ubiquitin carboxyl-terminal hydrolase 3	.	.	blue	0.516552	0.00125835	0.607268	8.59082e-05	0.618476	5.81583e-05	0.406398	0.0139122	-0.613289	6.9794e-05	-0.36543	0.0284067	0.609805	7.87498e-05	-0.227132	0.1828	-0.458501	0.00491797	0.32518	0.0529679	0.119576	0.487286	0.0605002	0.725955	0.115282	0.503165	-0.0234063	0.892216	0.0276103	0.873003	-0.0557078	0.746921	0.158461	0.355976	41.9762	10.6733	31.3029	-20.6296
LOC103874990	cytochrome B5	.	.	blue	0.515445	0.00129445	0.680758	4.90466e-06	0.667738	8.62607e-06	0.231393	0.174503	-0.761047	7.12243e-08	-0.333256	0.0470163	0.791749	8.89607e-09	0.115502	0.502346	-0.0492755	0.775344	0.523667	0.00104685	-0.0322993	0.851657	-0.0489602	0.776745	0.318377	0.0584351	-0.554915	0.000443994	-0.0185974	0.914269	-0.527348	0.000950277	0.641981	2.43955e-05	152.584	52.642	99.9423	-47.3003
LOC103845700	nuclear pore complex protein NUP1	.	.	blue	0.515385	0.00129643	0.57346	0.000256097	0.539372	0.000687335	0.533599	0.000804198	-0.694783	2.5842e-06	-0.22407	0.18893	0.685551	3.95553e-06	-0.245792	0.148464	-0.709331	1.27868e-06	0.235234	0.167259	-0.123835	0.471794	-0.108058	0.530458	0.267865	0.114224	0.00783832	0.963812	-0.108121	0.530215	0.00385689	0.982189	0.0286433	0.868292	108.875	26.0617	82.8136	-56.7519
LOC103856978	transcription termination factor MTERF9, chloroplastic	.	.	blue	0.513251	0.00136869	0.606247	8.8953e-05	0.613546	6.91722e-05	0.410269	0.0129463	-0.895696	1.62588e-13	-0.232314	0.172746	0.914055	6.99366e-15	0.0691709	0.688524	-0.371966	0.0254916	0.519679	0.00116117	-0.15184	0.376679	-0.164367	0.338098	0.488843	0.00248411	-0.442934	0.00682305	-0.132627	0.44065	-0.486469	0.00262633	0.510361	0.00147217	311.142	110.739	200.403	-89.6634
LOC103842890	F-box/kelch-repeat protein At1g15670-like	.	.	blue	0.511001	0.00144865	0.675072	6.29762e-06	0.596748	0.00012228	0.297879	0.0776475	-0.852912	3.98141e-11	-0.120739	0.483027	0.897632	1.20073e-13	0.235278	0.167178	-0.25564	0.132365	0.457204	0.00505687	-0.0349498	0.839635	-0.0520816	0.762907	0.575517	0.00024044	-0.576579	0.000232704	-0.00575563	0.973423	-0.501037	0.00185446	0.567563	0.000306145	261.815	95.2054	166.61	-71.4047
LOC103834203	protein BUD31 homolog 1	.	.	blue	0.509662	0.00149818	0.537692	0.000719694	0.457226	0.00505445	0.485463	0.0026887	-0.82349	6.95414e-10	-0.0143445	0.933825	0.843796	1.02775e-10	0.0353128	0.837992	-0.543109	0.000619977	0.274673	0.104968	0.101363	0.556376	0.0400732	0.816502	0.616463	6.24475e-05	-0.425712	0.00963688	0.0274803	0.873596	-0.195489	0.253202	0.244778	0.150199	219.844	69.1548	150.689	-81.5342
LOC103858225	calcium-binding protein KIC	.	.	blue	0.508473	0.00154341	0.767815	4.627e-08	0.778654	2.24854e-08	0.167927	0.32759	-0.789237	1.06811e-08	-0.430173	0.00882685	0.837459	1.91908e-10	0.164401	0.337994	-0.0325132	0.850685	0.677127	5.75719e-06	-0.126285	0.463002	-0.108176	0.530005	0.249552	0.142157	-0.483362	0.00282318	-0.0962022	0.576749	-0.66173	1.10913e-05	0.763929	5.93786e-08	225.035	77.6128	147.423	-69.8098
LOC103859040	flowering locus K homology domain	.	.	blue	0.505873	0.00164651	0.521645	0.0011035	0.507903	0.00156553	0.558493	0.000400269	-0.859089	2.01816e-11	-0.118379	0.491686	0.855947	2.86254e-11	-0.0774115	0.653611	-0.639363	2.69708e-05	0.439218	0.0073617	-0.0325976	0.850302	-0.0879832	0.609869	0.540088	0.000673948	-0.2651	0.118154	-0.0306374	0.859211	-0.1729	0.313259	0.205006	0.230367	283.502	84.6874	198.815	-114.127
LOC103865204	protein usf	.	.	blue	0.505564	0.00165915	0.503926	0.00172762	0.46205	0.00455454	0.359031	0.0315208	-0.653375	1.55887e-05	-0.202629	0.235933	0.650345	1.75919e-05	-0.0386064	0.82311	-0.178216	0.298381	0.203188	0.234616	-0.119341	0.488146	-0.106196	0.537605	0.34497	0.0393505	-0.469507	0.00386597	-0.0487763	0.777562	-0.254801	0.133684	0.338812	0.0432432	54.4559	16.5278	37.9281	-21.4002
LOC103840561	nicotinamide adenine dinucleotide transporter 2, mitochondrial	.	.	blue	0.503763	0.00173459	0.641687	2.46733e-05	0.555597	0.000435349	0.208823	0.221613	-0.636371	3.02136e-05	-0.219324	0.198716	0.679038	5.29307e-06	0.15718	0.359926	-0.0645954	0.708192	0.280387	0.0976479	-0.0714433	0.678829	-0.0200408	0.907643	0.308437	0.067217	-0.499045	0.00194659	-0.000248589	0.998852	-0.432876	0.00836507	0.537592	0.000721657	51.0824	18.631	32.4514	-13.8203
LOC103854439	long chain acyl-CoA synthetase 6, peroxisomal	.	.	blue	0.503209	0.00175838	0.505324	0.00166906	0.462666	0.00449396	0.545218	0.000584615	-0.903216	4.83598e-14	-0.00348467	0.983908	0.911195	1.19276e-14	0.0516265	0.76492	-0.52118	0.00111691	0.474019	0.00349472	0.0757989	0.660389	0.00325773	0.984956	0.708188	1.3534e-06	-0.525367	0.00100121	0.0486498	0.778125	-0.23438	0.168852	0.284348	0.0928075	393.656	123.019	270.637	-147.618
LOC103867408	transcription factor GTE1	.	.	blue	0.501724	0.00182359	0.572125	0.000266736	0.511409	0.00143387	0.438911	0.00740775	-0.801152	4.38553e-09	-0.080719	0.639794	0.810594	2.07379e-09	0.0470352	0.785313	-0.454429	0.0053655	0.332648	0.0474445	0.0106252	0.950959	-0.0355852	0.836759	0.533133	0.000814358	-0.418632	0.0110518	0.0939888	0.585588	-0.212786	0.212769	0.290082	0.0861279	164.766	52.5067	112.26	-59.753
LOC103873392	ras-related protein RABE1c	.	.	blue	0.501072	0.00185286	0.650343	1.75935e-05	0.652153	1.637e-05	0.315131	0.0611967	-0.782417	1.73376e-08	-0.283265	0.0941121	0.812595	1.75995e-09	0.0492763	0.77534	-0.253133	0.136335	0.566203	0.000318859	0.0232016	0.893154	0.0321149	0.852494	0.367153	0.0276128	-0.419407	0.0108886	-0.0187374	0.913626	-0.383574	0.0209246	0.483773	0.00279647	147.644	51.5068	96.137	-44.6302
LOC103863564	COP9 signalosome complex subunit 8	.	.	blue	0.499685	0.00191654	0.777186	2.48524e-08	0.770302	3.93451e-08	0.10902	0.526782	-0.729981	4.366e-07	-0.428775	0.0090742	0.788705	1.10993e-08	0.193956	0.257016	0.00236552	0.989076	0.592109	0.000142324	-0.0729617	0.672379	-0.0800237	0.642689	0.199174	0.244187	-0.453986	0.00541623	-0.0337961	0.844864	-0.676736	5.85659e-06	0.765007	5.54332e-08	171.685	60.8681	110.817	-49.9492
LOC103856084	U-box domain-containing protein 2	.	.	blue	0.499611	0.00192001	0.566104	0.000319807	0.574224	0.000250181	0.33142	0.0483197	-0.748905	1.49232e-07	-0.310591	0.0652309	0.744546	1.92663e-07	-0.02898	0.866758	-0.24986	0.141649	0.279256	0.0990654	-0.280174	0.0979141	-0.179914	0.293725	0.315485	0.0608904	-0.366167	0.028065	-0.135097	0.432111	-0.380715	0.0219808	0.442045	0.00694881	93.6505	32.5261	61.1245	-28.5984
LOC103833117	uncharacterized LOC103833117	.	.	blue	0.499454	0.00192736	0.477602	0.00322241	0.412702	0.0123687	0.591601	0.000144687	-0.847514	7.03318e-11	0.0485341	0.778639	0.848319	6.46965e-11	-0.027628	0.872922	-0.648376	1.90166e-05	0.31457	0.061684	0.125974	0.464113	0.0503241	0.770689	0.684958	4.06308e-06	-0.398588	0.0160464	0.0611945	0.722933	-0.0773998	0.65366	0.117134	0.496285	303.538	88.0911	215.446	-127.355
LOC103853757	uncharacterized LOC103853757	.	.	blue	0.499423	0.00192881	0.593497	0.000136037	0.569048	0.000292778	0.454006	0.00541394	-0.637907	2.8507e-05	-0.25991	0.125802	0.639096	2.7247e-05	-0.122337	0.477213	-0.458204	0.00494944	0.48602	0.00265401	0.256486	0.131044	0.1168	0.497523	0.206976	0.22582	-0.136754	0.42643	0.185004	0.280049	-0.0880358	0.609655	0.15728	0.359618	49.0151	12.3048	36.7103	-24.4055
LOC103837691	GTPase ERA-like, chloroplastic	.	.	blue	0.496049	0.0020927	0.720419	7.26546e-07	0.726013	5.40706e-07	0.114783	0.505026	-0.682671	4.50332e-06	-0.486973	0.00259554	0.72065	7.17847e-07	0.149896	0.382891	0.022116	0.898126	0.478333	0.00316913	-0.26518	0.118038	-0.206532	0.22684	0.095656	0.578925	-0.369175	0.0267047	-0.187462	0.273596	-0.7164	8.94452e-07	0.754655	1.05687e-07	120.043	39.8471	80.1964	-40.3494
LOC117131741	putative nuclease HARBI1	.	.	blue	0.49565	0.00211285	0.485987	0.00265605	0.444588	0.00659438	0.489005	0.00247463	-0.616142	6.31585e-05	-0.184693	0.280873	0.620055	5.4983e-05	-0.127344	0.459226	-0.516106	0.0012728	0.201856	0.237765	0.0679155	0.693901	-0.106813	0.535234	0.283238	0.0941448	-0.115765	0.501365	0.0615297	0.721476	-0.102586	0.551599	0.111075	0.518972	38.0546	10.8096	27.2449	-16.4353
LOC103863907	regulatory protein NPR2	.	.	blue	0.495627	0.00211404	0.462141	0.00454556	0.415347	0.0117659	0.542603	0.000628735	-0.850003	5.42492e-11	-0.028827	0.867455	0.838048	1.81299e-10	-0.0529972	0.758861	-0.609034	8.0867e-05	0.188455	0.271017	-0.196853	0.249841	-0.15445	0.368435	0.621072	5.30204e-05	-0.352687	0.0348783	-0.125034	0.467478	-0.179352	0.29526	0.190673	0.265314	263.961	82.6006	181.361	-98.7601
LOC103849011	uncharacterized LOC103849011	.	.	blue	0.495126	0.00213962	0.61046	7.69899e-05	0.561608	0.000365388	0.330067	0.0492988	-0.792489	8.42552e-09	-0.190196	0.266534	0.818442	1.07744e-09	0.107979	0.53076	-0.333091	0.0471323	0.377782	0.0231099	-0.0403432	0.815286	-0.0767656	0.656323	0.436427	0.00778981	-0.443138	0.00679455	-0.0385637	0.823303	-0.427745	0.00926013	0.46917	0.00389497	149.693	53.8325	95.8603	-42.0278
LOC103827640	putative MO25-like protein At5g47540	.	.	blue	0.494375	0.00217847	0.606747	8.74499e-05	0.598635	0.000114881	0.397976	0.0162246	-0.938325	2.99974e-17	-0.153538	0.371303	0.964053	3.78296e-21	0.117031	0.496664	-0.384701	0.0205197	0.541099	0.000655455	-0.0990344	0.565527	-0.107261	0.533512	0.600499	0.000107968	-0.548651	0.000530862	-0.0735761	0.669776	-0.459194	0.00484515	0.519357	0.00117085	433.751	153.063	280.688	-127.625
LOC103863270	uncharacterized LOC103863270	.	.	blue	0.493747	0.0022114	0.477369	0.00323951	0.492536	0.00227619	0.536968	0.000734046	-0.675389	6.21143e-06	-0.235772	0.166262	0.6426	2.382e-05	-0.261211	0.123851	-0.485804	0.00266741	0.199434	0.243559	-0.0906323	0.599106	-0.0390047	0.821314	0.277776	0.100943	-0.228651	0.179811	-0.032545	0.850541	0.0684352	0.691673	0.08061	0.640247	62.2841	16.6946	45.5895	-28.8949
LOC103847060	probable 2-oxoglutarate-dependent dioxygenase At3g111800	.	.	blue	0.493714	0.00221314	0.71285	1.07171e-06	0.705058	1.57898e-06	0.145967	0.395628	-0.587415	0.000165561	-0.479012	0.00312038	0.600319	0.000108621	0.0347943	0.84034	-0.0182805	0.915725	0.579646	0.000211585	-0.146637	0.393439	-0.115016	0.504156	0.0325063	0.850716	-0.225159	0.186733	-0.0750048	0.663737	-0.501678	0.00182564	0.568511	0.000297555	49.0413	13.5191	35.5222	-22.0032
LOC103849989	uncharacterized protein At5g19025	.	.	blue	0.493525	0.00222317	0.651903	1.65344e-05	0.611139	7.52051e-05	0.266559	0.116067	-0.856844	2.59282e-11	-0.173965	0.310241	0.911868	1.05374e-14	0.249741	0.141846	-0.134192	0.435229	0.496201	0.00208504	-0.0527956	0.759751	-0.107089	0.534171	0.536096	0.00075165	-0.669074	8.15094e-06	-0.046293	0.788623	-0.622072	5.11533e-05	0.684679	4.11455e-06	291.765	106.222	185.543	-79.3215
LOC103837563	acyl-coenzyme A oxidase 2, peroxisomal	.	.	blue	0.493315	0.0022343	0.362198	0.0299463	0.323491	0.0542859	0.666221	9.1961e-06	-0.802049	4.09115e-09	0.0491367	0.77596	0.77045	3.89654e-08	-0.12472	0.468607	-0.624293	4.72171e-05	0.227998	0.181092	0.0240576	0.889236	-0.020607	0.905045	0.658515	1.26591e-05	-0.406807	0.0138072	0.0349008	0.839857	0.0299227	0.862464	0.0219312	0.898973	246.578	66.8181	179.76	-112.942
LOC103833976	2-oxoglutarate-Fe(II) type oxidoreductase hxnY	.	.	blue	0.490853	0.00236896	0.636558	3.00007e-05	0.676924	5.80864e-06	0.321973	0.0554918	-0.868646	6.60413e-12	-0.321172	0.0561371	0.896641	1.40336e-13	0.0727445	0.673301	-0.234584	0.168471	0.626967	4.28413e-05	-0.103658	0.547425	-0.115674	0.501703	0.401619	0.0151875	-0.490448	0.00239177	-0.0780392	0.65098	-0.529126	0.000906498	0.599429	0.000111888	267.971	95.4607	172.511	-77.0498
LOC103874443	histone deacetylase 2	.	.	blue	0.490847	0.00236931	0.418136	0.011157	0.352265	0.035112	0.543388	0.000615186	-0.792202	8.60531e-09	0.0373107	0.828958	0.79311	8.04803e-09	-0.00408121	0.981153	-0.556055	0.000429619	0.115755	0.501404	-0.0823075	0.6332	-0.103117	0.549529	0.650237	1.76677e-05	-0.412813	0.012343	-0.0492144	0.775615	-0.145743	0.39636	0.173784	0.310753	186.723	56.9878	129.736	-72.7478
LOC103872433	serine/threonine-protein kinase RHS3	.	.	blue	0.490705	0.00237726	0.515117	0.00130531	0.542544	0.000629778	0.492794	0.00226223	-0.687298	3.65379e-06	-0.300135	0.0753191	0.676963	5.79864e-06	-0.131589	0.444268	-0.457569	0.00501743	0.601922	0.000102948	0.292707	0.083196	0.138543	0.420347	0.240354	0.157943	-0.178736	0.296948	0.162694	0.343103	-0.177523	0.300293	0.195587	0.25296	62.8232	15.5273	47.2959	-31.7686
LOC103834515	TOM1-like protein 9	.	.	blue	0.490308	0.0023997	0.504369	0.00170887	0.454358	0.00537365	0.508912	0.00152657	-0.904236	4.07144e-14	0.0116635	0.946173	0.923907	9.53477e-16	0.0999484	0.561927	-0.494562	0.00216872	0.390328	0.0185958	0.00875735	0.959572	-0.051475	0.76559	0.71335	1.0449e-06	-0.562633	0.000354512	-0.00160658	0.99258	-0.302633	0.0728053	0.339436	0.0428349	392.005	130.236	261.769	-131.533
LOC103861635	peptidyl-prolyl cis-trans isomerase FKBP16-1, chloroplastic	.	.	blue	0.490073	0.00241305	0.675232	6.25404e-06	0.648204	1.91457e-05	0.19745	0.248379	-0.84258	1.16109e-10	-0.254431	0.13427	0.885644	7.17283e-13	0.247398	0.145746	-0.0390397	0.821157	0.531179	0.0008582	-0.193799	0.25741	-0.162944	0.342352	0.453888	0.00542753	-0.64987	1.79264e-05	-0.103361	0.54858	-0.680171	5.0342e-06	0.757943	8.64016e-08	268.146	94.4458	173.7	-79.2546
LOC103837555	uncharacterized LOC103837555	.	.	blue	0.488759	0.00248903	0.504315	0.00171115	0.461317	0.0046277	0.356277	0.0329444	-0.479641	0.00307579	-0.254675	0.133884	0.493727	0.00221244	-0.0472678	0.784276	-0.118222	0.492262	0.232991	0.171463	0.0330912	0.848061	-0.0302983	0.860754	0.136784	0.426329	-0.289223	0.0871043	-0.0374352	0.828395	-0.202498	0.236243	0.294248	0.0815121	9.53717	2.69719	6.83998	-4.14279
LOC103859139	protein trichome birefringence-like 10	.	.	blue	0.488448	0.00250727	0.483311	0.00282654	0.449673	0.00593223	0.471418	0.00370476	-0.839486	1.57624e-10	-0.0806754	0.639975	0.845388	8.74747e-11	0.0760168	0.659471	-0.449141	0.00599873	0.336286	0.0449268	-0.0955923	0.579179	-0.131225	0.445541	0.577737	0.000224515	-0.417617	0.0112683	-0.0273515	0.874184	-0.355353	0.0334335	0.363427	0.0293531	217.432	72.1102	145.322	-73.2116
LOC103833543	pre-rRNA-processing protein TSR2 homolog	.	.	blue	0.486649	0.00261532	0.533205	0.000812777	0.532393	0.000830728	0.498112	0.0019911	-0.914089	6.94811e-15	-0.0960453	0.577374	0.922966	1.1665e-15	0.0246412	0.886566	-0.49599	0.00209569	0.519334	0.00117156	0.0267946	0.876726	-0.00932772	0.956941	0.628715	4.01839e-05	-0.486316	0.00263575	0.0122734	0.943363	-0.271228	0.109578	0.343275	0.0403925	387.465	125.832	261.633	-135.801
LOC103837506	adenylate isopentenyltransferase 8, chloroplastic	.	.	blue	0.484954	0.00272078	0.465543	0.00421986	0.424234	0.00991864	0.396181	0.016757	-0.651885	1.65465e-05	-0.176189	0.304	0.661534	1.11814e-05	0.0625273	0.717144	-0.21207	0.214349	0.261438	0.123513	-0.045959	0.790114	-0.122612	0.476216	0.348408	0.0373041	-0.413551	0.0121724	-0.0874148	0.612189	-0.39349	0.0175826	0.382422	0.0213447	51.7309	16.7108	35.02	-18.3092
LOC103868090	NLR family CARD domain-containing protein 3	.	.	blue	0.484358	0.00275877	0.579725	0.000211062	0.595739	0.000126408	0.382055	0.0214803	-0.667966	8.54315e-06	-0.306363	0.0691742	0.689217	3.34654e-06	-0.0977803	0.570484	-0.364806	0.0286986	0.419392	0.0108919	0.0217009	0.900029	0.00659177	0.969564	0.236846	0.164285	-0.207549	0.224509	0.0117068	0.945973	-0.227461	0.18215	0.294003	0.0817785	52.3891	17.1039	35.2852	-18.1813
LOC103867200	mitochondrial import inner membrane translocase subunit TIM17-2	.	.	blue	0.484229	0.00276702	0.505059	0.00168001	0.544408	0.000597974	0.463985	0.00436644	-0.700348	1.98401e-06	-0.351809	0.0353654	0.678389	5.44668e-06	-0.16925	0.323739	-0.456822	0.00509845	0.525924	0.000986663	-0.114147	0.507407	-0.162301	0.344287	0.195354	0.253537	-0.125016	0.467543	-0.106961	0.534663	-0.235687	0.16642	0.240619	0.15747	67.2209	18.2249	48.996	-30.7711
LOC103852393	probable methyltransferase At1g27930	.	.	blue	0.482667	0.00286899	0.453346	0.00549032	0.344378	0.0397121	0.497094	0.00204065	-0.733813	3.53849e-07	0.080851	0.639245	0.752372	1.21336e-07	0.0864737	0.616039	-0.49385	0.00220599	0.112985	0.511766	0.169604	0.322713	0.0733578	0.6707	0.630446	3.76996e-05	-0.43238	0.00844829	0.085379	0.620529	-0.162311	0.344258	0.190043	0.266926	120.516	37.2953	83.2212	-45.9259
LOC103874741	zinc finger CCCH domain-containing protein 12	C3H	.	blue	0.482571	0.00287535	0.41671	0.0114649	0.348988	0.0369674	0.51439	0.0013297	-0.740371	2.4491e-07	0.0144994	0.933112	0.743275	2.07362e-07	0.0478522	0.781673	-0.363393	0.0293691	0.200979	0.239853	-0.0226867	0.895512	-0.105594	0.539928	0.576255	0.00023504	-0.547337	0.000550886	-0.0443953	0.797103	-0.187729	0.272902	0.256937	0.130345	122.926	36.417	86.5086	-50.0916
LOC103868305	uncharacterized LOC103868305	.	.	blue	0.481095	0.00297487	0.447673	0.00618556	0.414944	0.0118561	0.534143	0.00079248	-0.811544	1.91893e-09	-0.0240517	0.889263	0.807686	2.62319e-09	0.000902138	0.995834	-0.410686	0.0128457	0.459536	0.00480945	0.0900442	0.601489	0.0530304	0.758714	0.634088	3.29222e-05	-0.534995	0.000774432	0.00300478	0.986124	-0.17306	0.312803	0.246987	0.146437	210.075	61.3193	148.756	-87.4369
LOC103872669	LON peptidase N-terminal domain and RING finger protein 1	.	.	blue	0.480464	0.00301832	0.764559	5.70421e-08	0.752605	1.19647e-07	0.0724095	0.674722	-0.707217	1.42003e-06	-0.432215	0.00847598	0.759357	7.91499e-08	0.215405	0.20706	0.0688489	0.689901	0.600426	0.000108232	-0.176301	0.303688	-0.108115	0.530238	0.181209	0.290206	-0.473281	0.0035532	-0.106903	0.534888	-0.716317	8.98285e-07	0.796867	6.08101e-09	152.495	50.6633	101.832	-51.1685
LOC103859146	retrovirus-related Pol polyprotein from transposon RE1	.	.	blue	0.47886	0.00313121	0.550867	0.000498531	0.507785	0.00157014	0.334036	0.0464712	-0.740015	2.49926e-07	-0.178085	0.298741	0.757173	9.05992e-08	0.120352	0.484443	-0.259227	0.126835	0.390892	0.0184117	-0.137059	0.425391	-0.141447	0.410576	0.407035	0.013749	-0.403252	0.014741	-0.123421	0.473287	-0.474072	0.00349053	0.476288	0.00332002	97.1893	34.0873	63.102	-29.0147
LOC103865104	signaling peptide TAXIMIN 1	.	.	blue	0.478408	0.00316371	0.613456	6.93892e-05	0.553944	0.000456561	0.247837	0.145008	-0.835917	2.22519e-10	-0.125668	0.465205	0.883851	9.21173e-13	0.296595	0.0789976	-0.13906	0.418599	0.46215	0.00454468	-0.104557	0.543939	-0.0679108	0.693921	0.572727	0.000261891	-0.654423	1.49455e-05	-0.0634915	0.712965	-0.614455	6.70107e-05	0.669658	7.95085e-06	239.518	85.2904	154.227	-68.937
LOC103859830	E3 ubiquitin-protein ligase RING1-like	.	.	blue	0.477029	0.00326467	0.585871	0.000173917	0.578519	0.000219132	0.303773	0.07168	-0.844011	1.00578e-10	-0.201941	0.237562	0.880307	1.49285e-12	0.165053	0.336057	-0.222069	0.193014	0.46291	0.00447011	-0.0950181	0.58147	-0.122316	0.47729	0.494552	0.00216925	-0.530139	0.000882392	-0.0699614	0.685146	-0.550682	0.000501165	0.598643	0.00011485	224.432	81.8267	142.605	-60.7786
LOC103835940	transcription factor GTE5, chloroplastic	.	.	blue	0.476596	0.00329692	0.373777	0.0247294	0.256671	0.130758	0.598957	0.000113657	-0.642866	2.35769e-05	0.121576	0.479977	0.641789	2.45762e-05	-0.0740294	0.667858	-0.664099	1.00511e-05	-0.0397675	0.817878	0.249122	0.142868	0.104916	0.542548	0.57671	0.000231765	-0.25356	0.135652	0.187855	0.272574	0.137467	0.424001	-0.0859676	0.618113	87.6303	20.3353	67.2951	-46.9598
LOC103857886	serine/threonine-protein phosphatase PP1 isozyme 4	.	.	blue	0.474839	0.00343072	0.559747	0.000385888	0.559135	0.000392852	0.391829	0.018109	-0.793084	8.0635e-09	-0.198641	0.245479	0.81353	1.62908e-09	0.0501381	0.771514	-0.297033	0.0785346	0.50943	0.00150694	0.0721578	0.675791	0.0192674	0.911192	0.433124	0.00832376	-0.515044	0.00130773	0.0250734	0.884589	-0.347349	0.037925	0.427956	0.00922187	153.638	50.4207	103.218	-52.7969
LOC103837073	zinc finger protein CONSTANS-LIKE 4	CO-like	.	blue	0.474834	0.00343104	0.542608	0.000628657	0.494655	0.00216387	0.41146	0.0126607	-0.922039	1.41902e-15	-0.0144476	0.93335	0.952029	4.65637e-19	0.183252	0.284709	-0.380779	0.0219567	0.422163	0.0103254	-0.0390681	0.821029	-0.0620604	0.71917	0.716941	8.69966e-07	-0.646438	2.05202e-05	-0.0201925	0.906947	-0.423404	0.0100801	0.475624	0.00337034	429.146	146.734	282.412	-135.678
LOC103870688	FHA domain-containing protein FHA2	.	.	blue	0.474452	0.00346076	0.562918	0.000351543	0.586297	0.000171577	0.359937	0.0310635	-0.652626	1.60632e-05	-0.304769	0.0707081	0.679414	5.20571e-06	0.000997147	0.995395	-0.159999	0.351264	0.553109	0.000467628	0.193621	0.257857	0.0999303	0.561998	0.247187	0.146101	-0.451146	0.00575144	0.0930197	0.589477	-0.268322	0.113584	0.417327	0.0113307	63.3473	18.4555	44.8918	-26.4363
LOC103858135	ras-related protein RABH1b	.	.	blue	0.473397	0.00354399	0.741443	2.30379e-07	0.722447	6.53308e-07	0.0604313	0.726255	-0.605284	9.19114e-05	-0.467315	0.0040583	0.648404	1.89953e-05	0.11606	0.500267	0.0182448	0.915888	0.448752	0.00604776	-0.16581	0.333813	-0.100098	0.561338	0.0573752	0.739605	-0.298881	0.0766063	-0.127383	0.459089	-0.577818	0.000223953	0.667552	8.69415e-06	68.8102	23.0697	45.7404	-22.6707
LOC103859406	ras-related protein RABD1	.	.	blue	0.472374	0.00362628	0.619661	5.57602e-05	0.545753	0.000575933	0.0939159	0.585881	-0.546364	0.000566158	-0.274934	0.104625	0.586129	0.000172494	0.180975	0.29084	0.127866	0.457373	0.261351	0.123642	-0.110624	0.52068	-0.0167395	0.922807	0.211587	0.215419	-0.507565	0.00157876	-0.117186	0.49609	-0.523581	0.00104919	0.613294	6.97825e-05	35.3347	11.276	24.0587	-12.7827
LOC103868010	pleckstrin homology domain-containing protein 1	.	.	blue	0.470359	0.00379337	0.640243	2.60788e-05	0.657892	1.29851e-05	0.20558	0.229036	-0.850439	5.18136e-11	-0.302922	0.0725183	0.887264	5.70094e-13	0.216798	0.204067	-0.0276515	0.872815	0.602507	0.000100945	-0.151347	0.378249	-0.134203	0.435191	0.431945	0.00852168	-0.642322	2.40768e-05	-0.0943529	0.58413	-0.702642	1.77619e-06	0.769588	4.12302e-08	287.917	97.0874	190.83	-93.7421
LOC103863187	probable pectate lyase 4	.	.	blue	0.469222	0.00389047	0.579261	0.000214134	0.578142	0.000221715	0.42274	0.0102108	-0.846351	7.9277e-11	-0.156967	0.360586	0.871757	4.50472e-12	0.00153303	0.99292	-0.502037	0.00180966	0.457753	0.00499765	-0.0195782	0.909765	-0.045605	0.791695	0.512722	0.00138713	-0.365218	0.0285055	0.0332444	0.847366	-0.258338	0.128189	0.338636	0.0433587	240.607	82.4071	158.2	-75.7931
LOC103845238	RNA polymerase II C-terminal domain phosphatase-like 4	.	.	blue	0.468633	0.00394165	0.476625	0.00329478	0.429152	0.009007	0.475794	0.00335737	-0.755514	1.00296e-07	-0.0580125	0.736815	0.757539	8.85815e-08	0.0253027	0.883541	-0.389874	0.0187452	0.334752	0.0459751	0.0372591	0.829191	-0.0549712	0.750161	0.520649	0.00113238	-0.435301	0.00796842	0.00156847	0.992756	-0.246959	0.146485	0.270949	0.109958	113.575	35.7092	77.8657	-42.1565
LOC103855610	cysteine proteinase inhibitor 7	.	.	blue	0.468311	0.00396988	0.560826	0.000373879	0.532906	0.000819344	0.378669	0.0227636	-0.609687	7.90702e-05	-0.225499	0.186052	0.626545	4.35061e-05	0.00203001	0.990625	-0.308804	0.0668751	0.629129	3.95767e-05	0.355854	0.0331677	0.153067	0.372792	0.263284	0.120788	-0.25297	0.136596	0.237024	0.163958	-0.195216	0.253879	0.256999	0.130249	38.2253	10.4549	27.7704	-17.3156
LOC103861288	putative defensin-like protein 234	.	.	blue	0.468158	0.00398337	0.594563	0.000131377	0.672771	6.95764e-06	0.34659	0.0383748	-0.812966	1.70687e-09	-0.398399	0.0161012	0.813676	1.60939e-09	-0.0210645	0.902946	-0.21632	0.205091	0.749153	1.47049e-07	-0.143534	0.403636	-0.119582	0.487262	0.291147	0.0849289	-0.393916	0.0174497	-0.149812	0.383163	-0.458408	0.00492781	0.543011	0.000621676	184.04	58.8515	125.188	-66.3367
LOC103839905	uncharacterized LOC103839905	.	.	blue	0.468117	0.00398697	0.53564	0.000761027	0.471957	0.00366037	0.298357	0.0771496	-0.576844	0.000230808	-0.169802	0.32214	0.593751	0.000134912	0.0812887	0.637426	-0.121775	0.479254	0.121452	0.480429	0.0194017	0.910576	0.0401913	0.81597	0.284033	0.0931849	-0.458331	0.00493603	0.0564765	0.743546	-0.285608	0.0913059	0.370863	0.0259656	30.1501	9.32546	20.8246	-11.4991
LOC103840238	phospholipase SGR2	.	.	blue	0.467976	0.00399943	0.444548	0.00659984	0.398111	0.0161851	0.584157	0.000183636	-0.844694	9.38665e-11	0.0483744	0.779349	0.85227	4.26505e-11	0.00538551	0.975132	-0.613261	6.98628e-05	0.412073	0.012516	0.185178	0.279589	0.0685542	0.691163	0.697545	2.26817e-06	-0.446241	0.0063726	0.115839	0.501088	-0.0998029	0.562499	0.145967	0.395626	298.264	88.1849	210.079	-121.894
LOC103827866	F-box/LRR-repeat protein 16	.	.	blue	0.467866	0.00400923	0.5288	0.000914386	0.557395	0.000413264	0.358205	0.0319424	-0.7857	1.37614e-08	-0.268857	0.112838	0.788307	1.14227e-08	0.0646172	0.708098	-0.106203	0.537581	0.65552	1.4298e-05	-0.116991	0.496815	-0.0984249	0.567934	0.395915	0.0168372	-0.578633	0.000218361	-0.0637185	0.711983	-0.475937	0.00334653	0.553735	0.000459318	153.776	45.8389	107.937	-62.0984
LOC103850902	cytochrome b-c1 complex subunit 7-1	.	.	blue	0.467023	0.00408455	0.677284	5.71768e-06	0.627058	4.2699e-05	0.119037	0.489265	-0.740622	2.41442e-07	-0.262463	0.121995	0.796021	6.4802e-09	0.238141	0.161922	-0.0209076	0.903666	0.368058	0.0272032	-0.192338	0.261084	-0.170601	0.319836	0.364986	0.0286141	-0.549732	0.000514859	-0.155778	0.364282	-0.668804	8.24498e-06	0.721297	6.93966e-07	140.503	54.362	86.141	-31.779
LOC103854013	tobamovirus multiplication protein 3	.	.	blue	0.46557	0.00421729	0.522113	0.00109014	0.581821	0.000197662	0.406587	0.0138636	-0.76733	4.7745e-08	-0.287199	0.0894382	0.764855	5.59769e-08	-0.0553961	0.748291	-0.26003	0.125621	0.616248	6.2923e-05	0.0355078	0.837109	-0.0148559	0.931471	0.365895	0.0281903	-0.428857	0.00905954	0.0222531	0.897498	-0.295964	0.0796678	0.392702	0.0178306	127.152	39.7982	87.3535	-47.5553
LOC117126601	uncharacterized LOC117126601	.	.	blue	0.465419	0.00423135	0.465488	0.00422489	0.35643	0.0328636	0.213342	0.211548	-0.331853	0.0480097	-0.215244	0.207407	0.335045	0.0457734	0.0188825	0.91296	-0.00319369	0.985251	-0.0542737	0.753231	-0.14115	0.41157	-0.137775	0.422953	0.0766331	0.656879	-0.221862	0.193441	-0.117206	0.496018	-0.247513	0.145551	0.273678	0.106284	2.5026	0.682978	1.81962	-1.13665
LOC103832422	ent-kaur-16-ene synthase, chloroplastic	.	.	blue	0.465179	0.00425373	0.672274	7.10808e-06	0.598258	0.000116325	0.166693	0.331209	-0.754673	1.05573e-07	-0.203072	0.234889	0.803718	3.59222e-09	0.252597	0.137195	-0.0693433	0.687787	0.507346	0.00158741	-0.126868	0.460921	-0.0845525	0.623929	0.418791	0.0110181	-0.598212	0.000116503	-0.0956981	0.578757	-0.601951	0.000102848	0.66527	9.57069e-06	141.627	51.3597	90.267	-38.9074
LOC103856969	inactive beta-amylase 4, chloroplastic	.	.	blue	0.462937	0.0044675	0.5419	0.000641102	0.507992	0.00156205	0.382785	0.0212117	-0.904693	3.76704e-14	-0.0422219	0.806844	0.939255	2.33394e-17	0.225704	0.18564	-0.277357	0.101479	0.537958	0.000714478	0.0789478	0.647179	0.0295154	0.864318	0.688859	3.40195e-06	-0.701442	1.88231e-06	0.0365021	0.832612	-0.476341	0.00331603	0.54337	0.000615496	393.43	129.244	264.186	-134.941
LOC103827595	uncharacterized LOC103827595	.	.	blue	0.461461	0.00461327	0.574771	0.000246019	0.562348	0.000357505	0.350943	0.0358512	-0.745522	1.82037e-07	-0.225851	0.185347	0.774112	3.05713e-08	0.049265	0.77539	-0.397738	0.0162943	0.421459	0.0104669	-0.0245595	0.886939	-0.0785629	0.648788	0.354782	0.0337385	-0.27236	0.108046	-0.0890871	0.605374	-0.363376	0.0293774	0.40446	0.0144181	107.197	37.5602	69.6363	-32.0761
LOC103864474	GDSL esterase/lipase At2g23540	.	.	blue	0.461335	0.00462584	0.465539	0.00422017	0.43912	0.00737633	0.52845	0.000922937	-0.611161	7.51482e-05	-0.151554	0.377589	0.614944	6.58713e-05	-0.187309	0.273994	-0.640417	2.59054e-05	0.195235	0.253831	0.137349	0.424404	0.113032	0.511587	0.295799	0.0798431	-0.0651093	0.705973	-0.00721055	0.966708	0.0657443	0.703235	-0.0186574	0.913994	48.8297	11.7721	37.0576	-25.2855
LOC103832487	F-box/kelch-repeat protein At1g80440	.	.	blue	0.460484	0.00471193	0.578646	0.000218274	0.503393	0.00175043	0.267611	0.114581	-0.851634	4.56496e-11	-0.0255028	0.882627	0.90227	5.66353e-14	0.341813	0.0413089	-0.10573	0.539401	0.447725	0.00617877	0.0199436	0.908089	-0.0203804	0.906084	0.674017	6.59286e-06	-0.794673	7.16727e-09	0.0219171	0.899038	-0.588958	0.000157572	0.655884	1.40892e-05	318.908	102.796	216.112	-113.316
LOC103864017	ribosome biogenesis protein BOP1 homolog	.	.	blue	0.459096	0.0048553	0.621587	5.20499e-05	0.589203	0.000156336	0.255983	0.131829	-0.839633	1.55383e-10	-0.163149	0.341736	0.89535	1.71552e-13	0.276798	0.102199	-0.184013	0.282679	0.474661	0.00344453	0.0668895	0.698306	-0.0130964	0.939572	0.522234	0.00108673	-0.617535	6.01289e-05	0.0240438	0.889299	-0.609654	7.91598e-05	0.648252	1.91095e-05	252.597	92.656	159.941	-67.2848
LOC103840547	putative disease resistance protein At3g15700	.	.	blue	0.457516	0.00502314	0.603097	9.89624e-05	0.618354	5.84112e-05	0.356903	0.0326163	-0.867028	8.02746e-12	-0.21543	0.207007	0.908749	1.85721e-14	0.136268	0.428092	-0.349391	0.0367349	0.677986	5.54422e-06	0.0940683	0.58527	0.0110829	0.948849	0.496131	0.00208857	-0.469306	0.00388327	0.0101797	0.953013	-0.480094	0.00304403	0.533549	0.000805285	277.14	97.4891	179.651	-82.1621
LOC103838920	polyadenylate-binding protein-interacting protein 12	.	.	blue	0.457122	0.00506577	0.506102	0.00163719	0.465787	0.00419725	0.450572	0.00582129	-0.909452	1.63721e-14	0.00277909	0.987166	0.929851	2.50582e-16	0.132735	0.440277	-0.478239	0.00317595	0.449464	0.00595824	-0.0164798	0.924001	-0.058127	0.736314	0.712236	1.10542e-06	-0.54896	0.000526245	-0.0078107	0.963939	-0.341558	0.0414708	0.385594	0.020204	390.635	129.978	260.657	-130.678
LOC103861030	protein ENHANCED DISEASE RESISTANCE 2	.	.	blue	0.455207	0.00527732	0.470158	0.00381034	0.429724	0.00890565	0.440919	0.00711071	-0.70198	1.83401e-06	-0.0876721	0.611139	0.69072	3.12269e-06	-0.0262137	0.879378	-0.428296	0.00916037	0.309102	0.0665984	-0.0285111	0.868894	-0.0383442	0.824293	0.446969	0.00627691	-0.370413	0.0261607	0.0147273	0.932063	-0.10387	0.5466	0.184967	0.280148	71.9699	20.7546	51.2152	-30.4606
LOC103843992	shewanella-like protein phosphatase 1	.	.	blue	0.4551	0.00528937	0.643129	2.33382e-05	0.616574	6.22039e-05	0.262924	0.121317	-0.816547	1.2656e-09	-0.210667	0.217466	0.84962	5.64779e-11	0.133053	0.43917	-0.324628	0.0533959	0.449226	0.00598803	-0.189287	0.268868	-0.151339	0.378275	0.440492	0.00717297	-0.373983	0.0246439	-0.111914	0.515801	-0.494779	0.00215747	0.525679	0.000993034	195.614	72.4985	123.115	-50.6165
LOC103832773	fructose-bisphosphate aldolase 3, chloroplastic	.	.	blue	0.454703	0.00533432	0.625622	4.49934e-05	0.632141	3.54027e-05	0.213089	0.212103	-0.844978	9.12008e-11	-0.267367	0.114925	0.887705	5.35215e-13	0.215661	0.206508	-0.134634	0.433702	0.606595	8.7903e-05	-0.138053	0.422008	-0.110147	0.522492	0.442616	0.0068678	-0.557952	0.000406623	-0.129523	0.451516	-0.682011	4.63836e-06	0.718129	8.18267e-07	253.87	90.1189	163.751	-73.6323
LOC103873964	uncharacterized LOC103873964	.	.	blue	0.454088	0.00540448	0.43925	0.00735693	0.413848	0.0121043	0.31497	0.061336	-0.491314	0.00234323	-0.260069	0.125563	0.499896	0.00190676	-0.0325223	0.850644	-0.118972	0.489501	0.184143	0.282333	0.0887044	0.606931	0.00621082	0.971322	0.163064	0.341993	-0.267695	0.114463	0.0925651	0.591306	-0.21054	0.21775	0.30927	0.0664433	9.46395	2.93669	6.52726	-3.59058
LOC103830511	reticulon-like protein B22	.	.	blue	0.45397	0.00541805	0.572849	0.000260916	0.569066	0.000292624	0.259029	0.127135	-0.827996	4.64859e-10	-0.188138	0.271837	0.869315	6.08778e-12	0.218592	0.200257	-0.0954865	0.579601	0.504901	0.00168658	-0.0585008	0.734679	-0.0537097	0.755717	0.510799	0.00145605	-0.680049	5.06134e-06	-0.0845113	0.624098	-0.573236	0.000257854	0.667058	8.87755e-06	238.343	80.2667	158.076	-77.8093
LOC103845234	26S proteasome non-ATPase regulatory subunit 9	.	.	blue	0.45293	0.00553887	0.662745	1.06339e-05	0.646486	2.04813e-05	0.169157	0.324007	-0.852004	4.38828e-11	-0.240883	0.157002	0.901485	6.44799e-14	0.278152	0.100463	-0.0725925	0.673945	0.585436	0.000176337	-0.118113	0.492665	-0.101908	0.554245	0.474848	0.00342999	-0.635036	3.17714e-05	-0.0618409	0.720124	-0.693699	2.71886e-06	0.765568	5.34808e-08	294.884	105.665	189.219	-83.5542
LOC103831250	chaperone protein dnaJ 15	.	.	blue	0.452038	0.00564429	0.623828	4.80169e-05	0.577552	0.000225809	0.267676	0.11449	-0.653838	1.53014e-05	-0.235761	0.166282	0.679087	5.28141e-06	0.0160946	0.925772	-0.322164	0.0553388	0.356411	0.0328737	-0.108919	0.527166	-0.0384542	0.823796	0.297683	0.077853	-0.245297	0.149309	-0.0107564	0.950354	-0.293006	0.0828673	0.34829	0.0373727	47.7606	17.1056	30.655	-13.5494
LOC103832125	calcium-binding protein CML39	.	.	blue	0.45193	0.00565722	0.560493	0.000377545	0.541841	0.00064215	0.131686	0.443931	-0.569806	0.000286162	-0.398043	0.0162051	0.574207	0.00025031	0.0918509	0.594183	0.0879833	0.609869	0.338019	0.0437663	-0.424085	0.00994745	-0.317117	0.0594949	0.110673	0.520495	-0.378694	0.0227539	-0.270767	0.110207	-0.572943	0.000260173	0.636665	2.98804e-05	32.2282	8.65785	23.5703	-14.9125
LOC103832446	uncharacterized LOC103832446	.	.	blue	0.451846	0.00566717	0.533221	0.00081244	0.582558	0.000193138	0.319701	0.0573372	-0.748965	1.48696e-07	-0.336014	0.0451112	0.74372	2.02103e-07	-0.0311196	0.857018	-0.163405	0.340969	0.532632	0.000825414	-0.234289	0.169021	-0.192514	0.26064	0.294464	0.0812786	-0.383133	0.0210846	-0.179024	0.29616	-0.429204	0.00899767	0.51193	0.00141515	97.8983	32.206	65.6923	-33.4863
LOC103856493	uncharacterized LOC103856493	.	.	blue	0.451763	0.00567713	0.573889	0.00025276	0.517094	0.00124101	0.295432	0.0802363	-0.853712	3.65242e-11	-0.0456473	0.791506	0.894872	1.84648e-13	0.255309	0.132884	-0.207289	0.225104	0.442611	0.00686851	-0.0622149	0.7185	-0.0643111	0.70942	0.653222	1.56844e-05	-0.673063	6.87055e-06	-0.0220417	0.898467	-0.505297	0.00167016	0.575148	0.000243189	273.369	93.9318	179.438	-85.5058
LOC103867824	AFG1-like ATPase	.	.	blue	0.449577	0.00594413	0.637936	2.8476e-05	0.623787	4.80884e-05	0.195789	0.25246	-0.744514	1.93023e-07	-0.297952	0.0775715	0.76915	4.24246e-08	0.106056	0.538145	-0.224858	0.187339	0.384612	0.0205514	-0.247965	0.144795	-0.158047	0.35725	0.308696	0.0669759	-0.345285	0.0391595	-0.177519	0.300304	-0.499287	0.00193518	0.559526	0.000388391	111.337	42.0862	69.2507	-27.1645
LOC103862121	GATA transcription factor 25	GATA	.	blue	0.448514	0.0060779	0.638617	2.77482e-05	0.639745	2.65804e-05	0.147217	0.39155	-0.701673	1.86145e-06	-0.315478	0.0608967	0.736866	2.98539e-07	0.156335	0.362548	-0.00104301	0.995183	0.437927	0.00755705	-0.107337	0.533221	-0.0692187	0.688319	0.289252	0.0870705	-0.511866	0.00141745	-0.0356655	0.836395	-0.55997	0.000383376	0.660354	1.17393e-05	97.3431	33.3438	63.9994	-30.6556
LOC103836511	sn1-specific diacylglycerol lipase beta	.	.	blue	0.44598	0.00640715	0.476861	0.00327711	0.553806	0.000458378	0.339815	0.0425887	-0.584896	0.000179387	-0.476878	0.00327585	0.559025	0.000394115	-0.153355	0.371881	-0.198233	0.246469	0.549389	0.000519896	-0.273053	0.107117	-0.16088	0.348585	0.0303748	0.860406	-0.11211	0.51506	-0.294677	0.0810475	-0.375198	0.0241445	0.373662	0.024777	30.4227	7.38769	23.035	-15.6473
LOC103850061	NAC domain-containing protein 46	NAC	.	blue	0.445487	0.00647297	0.461568	0.00460249	0.433183	0.00831399	0.381083	0.0218425	-0.718637	7.97064e-07	-0.0977107	0.570759	0.735387	3.24252e-07	0.0920387	0.593426	-0.266426	0.116257	0.420908	0.0105788	-0.0451813	0.793588	-0.106181	0.537665	0.513111	0.00137355	-0.449902	0.0059038	-0.0215883	0.900545	-0.32493	0.0531612	0.391166	0.0183226	82.3249	26.6677	55.6572	-28.9895
LOC103871865	coiled-coil domain-containing protein 18	.	.	blue	0.444936	0.00654715	0.670894	7.54194e-06	0.616346	6.27064e-05	0.0981172	0.56915	-0.5613	0.00036871	-0.329172	0.0499549	0.628911	3.98952e-05	0.211553	0.215494	-0.0215692	0.900633	0.35655	0.0328008	0.0853695	0.620568	0.00502349	0.976803	0.131774	0.443623	-0.360659	0.0307029	0.0245107	0.887163	-0.569492	0.000288886	0.612466	7.18238e-05	55.7925	22.643	33.1495	-10.5066
LOC103873915	uncharacterized LOC103873915	.	.	blue	0.442106	0.0069401	0.647188	1.99255e-05	0.583295	0.000188704	0.115013	0.504169	-0.690927	3.09291e-06	-0.225829	0.18539	0.736554	3.03801e-07	0.29147	0.0845684	0.0261223	0.879796	0.449608	0.00594034	-0.0825304	0.632277	-0.0662428	0.701088	0.357514	0.0322986	-0.576276	0.000234888	-0.0330885	0.848074	-0.648958	1.85845e-05	0.697871	2.23334e-06	98.0243	34.2282	63.7961	-29.5679
LOC103835461	GDT1-like protein 4	.	.	blue	0.441496	0.00702735	0.718146	8.17557e-07	0.732934	3.71439e-07	0.10166	0.555216	-0.575882	0.00023776	-0.462448	0.00451536	0.617431	6.03501e-05	0.076496	0.657456	0.00229327	0.989409	0.549219	0.000522402	-0.0166316	0.923303	-0.0180242	0.916902	0.0367236	0.83161	-0.277669	0.10108	-0.0301098	0.861612	-0.501667	0.00182611	0.599857	0.000110307	55.9173	16.9457	38.9716	-22.0259
LOC103857587	mitochondrial substrate carrier family protein C	.	.	blue	0.440612	0.00715546	0.459495	0.0048137	0.416749	0.0114563	0.445914	0.00641588	-0.838987	1.65493e-10	0.0325529	0.850505	0.858591	2.13437e-11	0.161061	0.348036	-0.316083	0.0603762	0.494459	0.00217405	0.12797	0.457006	0.0272156	0.874804	0.696745	2.35589e-06	-0.661036	1.14138e-05	0.0854668	0.620168	-0.323732	0.0540963	0.395912	0.0168382	266.427	81.6734	184.754	-103.08
LOC103855830	probable pectinesterase/pectinesterase inhibitor 51	.	.	blue	0.43763	0.00760272	0.550579	0.000502632	0.539488	0.000685161	0.21646	0.204791	-0.765685	5.30795e-08	-0.235622	0.16654	0.776836	2.54495e-08	0.120875	0.482534	-0.153051	0.372841	0.325627	0.0526235	-0.434326	0.0081259	-0.292786	0.0831098	0.396734	0.0165913	-0.457394	0.00503626	-0.244853	0.15007	-0.574232	0.000250119	0.591479	0.000145262	120.296	42.8014	77.4948	-34.6934
LOC103864068	uncharacterized LOC103864068	.	.	blue	0.437456	0.00762953	0.360782	0.0306419	0.323176	0.0545339	0.545972	0.000572405	-0.639472	2.68592e-05	0.00230772	0.989342	0.628763	4.0113e-05	-0.135936	0.429228	-0.572196	0.000266161	0.148092	0.388708	0.200631	0.240684	0.0479235	0.781356	0.47295	0.00357976	-0.190418	0.265964	0.197678	0.247822	0.0417434	0.808992	-0.0145316	0.932963	58.2165	14.405	43.8114	-29.4064
LOC103857140	protein phosphatase inhibitor 2	.	.	blue	0.437172	0.00767351	0.661307	1.1287e-05	0.679746	5.12972e-06	0.148843	0.386283	-0.636259	3.03417e-05	-0.418731	0.0110308	0.667642	8.66108e-06	0.0445736	0.796306	-0.182028	0.287995	0.404659	0.0143653	-0.285137	0.0918656	-0.272817	0.107433	0.105358	0.540839	-0.168471	0.326003	-0.115667	0.501731	-0.499833	0.00190967	0.550686	0.000501106	64.555	22.9182	41.6368	-18.7186
LOC103836492	F-box protein SKIP16	.	.	blue	0.436827	0.00772717	0.379904	0.0222883	0.315961	0.0604811	0.528963	0.000910436	-0.834134	2.63547e-10	0.125992	0.464046	0.844899	9.19372e-11	0.10226	0.55287	-0.509227	0.00151459	0.318442	0.058381	0.107395	0.532998	0.0141547	0.934699	0.762863	6.35284e-08	-0.558985	0.000394577	0.0467147	0.786742	-0.214062	0.209975	0.225082	0.186889	280.175	86.1935	193.981	-107.788
LOC103857922	fatty alcohol:caffeoyl-CoA acyltransferase	.	.	blue	0.435453	0.00794404	0.691707	2.98316e-06	0.655652	1.42221e-05	0.11409	0.507617	-0.777537	2.42669e-08	-0.2571	0.130094	0.834015	2.66508e-10	0.256279	0.131367	-0.107205	0.533726	0.484446	0.00275313	-0.206031	0.227993	-0.140452	0.413909	0.391158	0.0183253	-0.491208	0.00234911	-0.114054	0.507754	-0.663899	1.01355e-05	0.71297	1.06522e-06	182.633	70.9726	111.66	-40.6878
LOC117132723	F-box protein At4g22390	.	.	blue	0.43529	0.00797017	0.556431	0.000424979	0.50558	0.00165851	0.212791	0.212757	-0.677269	5.72158e-06	-0.17129	0.317855	0.712048	1.11593e-06	0.184842	0.280478	-0.148955	0.385921	0.320629	0.0565777	-0.0391642	0.820596	-0.0525167	0.760983	0.380766	0.0219613	-0.441953	0.00696188	-0.0286904	0.868077	-0.474069	0.00349081	0.524895	0.00101371	62.2956	22.5918	39.7038	-17.1119
LOC103869089	ubiquinol oxidase 1a, mitochondrial	.	.	blue	0.433971	0.00818387	0.645734	2.10923e-05	0.591968	0.000142975	0.0928668	0.590092	-0.569305	0.000290525	-0.297922	0.077603	0.636293	3.03025e-05	0.261693	0.123133	0.0274163	0.873888	0.374535	0.0244157	0.106679	0.535748	0.027142	0.87514	0.184684	0.280896	-0.435313	0.00796645	0.0497742	0.773129	-0.608825	8.14486e-05	0.637346	2.912e-05	56.9254	22.3422	34.5832	-12.2409
LOC103869489	cyclin-dependent kinase inhibitor 6	.	.	blue	0.433798	0.00821234	0.5202	0.00114561	0.47608	0.0033357	0.319217	0.0577368	-0.752203	1.22575e-07	-0.114978	0.504301	0.775052	2.87045e-08	0.178613	0.297288	-0.198196	0.246559	0.584837	0.000179722	0.0655936	0.703884	-0.0243207	0.888032	0.517442	0.00123	-0.533679	0.00080246	0.0864015	0.616334	-0.450123	0.00587655	0.490688	0.00237825	111.013	34.6334	76.3796	-41.7461
LOC103831561	uncharacterized LOC103831561	.	.	blue	0.433518	0.00825847	0.357222	0.0324501	0.312075	0.0638896	0.521913	0.00109583	-0.773854	3.11042e-08	0.0796948	0.64406	0.78092	1.9239e-08	0.0951338	0.581008	-0.3765	0.0236183	0.312438	0.0635648	0.109126	0.526379	0.0359226	0.835232	0.685549	3.95586e-06	-0.625384	4.53846e-05	0.04051	0.814536	-0.200085	0.241994	0.25514	0.13315	192.941	54.5378	138.403	-83.8654
LOC103858785	probable serine/threonine-protein kinase PIX13	.	.	blue	0.430932	0.00869515	0.314884	0.0614111	0.282044	0.0956003	0.549983	0.00051122	-0.661532	1.11821e-05	-0.0351883	0.838556	0.634654	3.22303e-05	-0.138226	0.421423	-0.590222	0.000151287	0.161085	0.347962	-0.205587	0.22902	-0.19749	0.248281	0.46687	0.00409834	-0.162664	0.343195	-0.21143	0.215767	-0.0872737	0.612766	0.0451803	0.793592	72.9861	20.1716	52.8145	-32.6429
LOC103854917	probable signal peptidase complex subunit 1	.	.	blue	0.42873	0.00908229	0.594698	0.000130799	0.576229	0.000235229	0.144991	0.398828	-0.793111	8.04784e-09	-0.203335	0.234272	0.849787	5.5494e-11	0.335396	0.0455325	0.0501976	0.771251	0.563432	0.000346234	-0.016599	0.923453	-0.0343668	0.842277	0.484647	0.00274024	-0.730274	4.29695e-07	-0.0479506	0.781235	-0.725408	5.58456e-07	0.795564	6.70616e-09	230.063	75.1082	154.954	-79.8462
LOC103836620	sm-like protein LSM2	.	.	blue	0.427152	0.00936873	0.619578	5.59238e-05	0.627446	4.20985e-05	0.146781	0.39297	-0.80038	4.65404e-09	-0.273552	0.106452	0.851181	4.79001e-11	0.266988	0.11546	-0.0332156	0.847497	0.599728	0.000110781	-0.120581	0.483607	-0.0943859	0.583998	0.411406	0.0126737	-0.604317	9.49702e-05	-0.201454	0.238719	-0.692236	2.91076e-06	0.76957	4.12765e-08	208.591	72.7607	135.83	-63.0697
LOC103856089	shaggy-related protein kinase epsilon	.	.	blue	0.425273	0.00971974	0.536435	0.00074476	0.471652	0.00368539	0.35303	0.0346898	-0.858156	2.24077e-11	0.0319041	0.853452	0.905304	3.39321e-14	0.239013	0.160345	-0.367231	0.0275773	0.40204	0.0150713	0.0256821	0.881807	-0.0693007	0.687969	0.695193	2.53483e-06	-0.621759	5.17316e-05	0.0490349	0.776412	-0.417147	0.0113697	0.459119	0.00485296	290.356	102.933	187.422	-84.4893
LOC103858314	probable UDP-arabinose 4-epimerase 3	.	.	blue	0.422995	0.0101604	0.577156	0.000228589	0.546091	0.000570498	0.239776	0.158975	-0.440093	0.00723164	-0.272049	0.108466	0.471032	0.00373683	-0.0172869	0.92029	-0.182606	0.286441	0.278731	0.0997287	0.285221	0.0917653	0.189899	0.267296	0.0685729	0.691083	-0.162742	0.342959	0.197308	0.248726	-0.164208	0.338571	0.249992	0.141431	9.70195	2.78204	6.91992	-4.13788
LOC117131885	probable signal peptidase complex subunit 1	.	.	blue	0.422836	0.0101918	0.585296	0.000177126	0.571723	0.000270014	0.15304	0.372875	-0.801282	4.3415e-09	-0.197441	0.248401	0.855739	2.92869e-11	0.329641	0.0496101	0.0362953	0.833546	0.575327	0.000241852	-0.0123589	0.942969	-0.0277736	0.872258	0.496145	0.00208786	-0.728388	4.75943e-07	-0.045796	0.790842	-0.71476	9.72718e-07	0.786722	1.27968e-08	236.768	77.4358	159.332	-81.8965
LOC103851057	uncharacterized LOC103851057	.	.	blue	0.422656	0.0102273	0.454509	0.00535642	0.385922	0.020089	0.291454	0.0845854	-0.829598	4.01741e-10	0.0335231	0.846102	0.859893	1.84291e-11	0.293093	0.0827719	-0.176075	0.304316	0.299251	0.0762255	-0.190187	0.266557	-0.15946	0.352911	0.714618	9.79784e-07	-0.715004	9.60699e-07	-0.108832	0.527498	-0.551218	0.000493588	0.576502	0.000233256	242.296	79.658	162.638	-82.9802
LOC103829077	uncharacterized LOC103829077	.	.	blue	0.420555	0.0106509	0.391213	0.0183075	0.335421	0.045516	0.419667	0.0108344	-0.825495	5.82153e-10	0.0853625	0.620597	0.842468	1.17412e-10	0.211315	0.216023	-0.276299	0.102844	0.332832	0.0473148	0.0443085	0.797492	-0.0167963	0.922546	0.752251	1.22223e-07	-0.695139	2.54124e-06	0.0144933	0.93314	-0.383605	0.0209133	0.419639	0.0108403	253.904	76.9056	176.998	-100.092
LOC103835153	B-box zinc finger protein 19	DBB	.	blue	0.419652	0.0108376	0.621797	5.16593e-05	0.627728	4.16659e-05	0.26196	0.122738	-0.847144	7.30693e-11	-0.211937	0.214643	0.890392	3.62255e-13	0.151939	0.376366	-0.319695	0.0573426	0.610641	7.65126e-05	-0.0850264	0.621978	-0.0790062	0.646935	0.473106	0.00356723	-0.442673	0.0068598	-0.0735418	0.669921	-0.508976	0.00152413	0.563329	0.000347298	248.587	91.5976	156.989	-65.3918
LOC103872760	glutathione S-transferase DHAR1, mitochondrial	.	.	blue	0.419549	0.0108591	0.345783	0.0388585	0.213262	0.211724	0.252234	0.137779	-0.484106	0.00277495	0.0225264	0.896246	0.489739	0.00243216	0.175325	0.306415	-0.0816948	0.63574	-0.135997	0.42902	-0.136349	0.427815	-0.0863366	0.6166	0.420267	0.0107101	-0.456834	0.00509711	-0.0595413	0.730135	-0.354269	0.0340151	0.307567	0.068032	16.0603	4.08105	11.9792	-7.89815
LOC103866622	uncharacterized LOC103866622	.	.	blue	0.418612	0.0110558	0.553484	0.000462639	0.559443	0.000389335	0.248514	0.143878	-0.805833	3.04074e-09	-0.197786	0.247557	0.840647	1.40649e-10	0.161818	0.345743	-0.159922	0.351499	0.5395	0.00068494	-0.0559305	0.745943	-0.0267751	0.876815	0.475464	0.00338254	-0.581571	0.000199223	-0.104052	0.545896	-0.517903	0.00121552	0.609814	7.87256e-05	180.864	64.2337	116.63	-52.3961
LOC103833793	acyl-CoA-binding protein	.	.	blue	0.418482	0.0110834	0.588184	0.000161535	0.668256	8.43875e-06	0.127208	0.459711	-0.650821	1.72627e-05	-0.493487	0.00222517	0.666071	9.25425e-06	0.064154	0.710099	0.104207	0.545294	0.702379	1.79893e-06	-0.169855	0.321985	-0.104929	0.542499	0.0961678	0.576886	-0.432417	0.008442	-0.213546	0.211101	-0.60713	8.6314e-05	0.709797	1.24931e-06	87.1059	23.4794	63.6266	-40.1472
LOC103851288	probable sulfate transporter 3.5	.	.	blue	0.41645	0.0115217	0.351311	0.0356442	0.369025	0.026771	0.553462	0.000462928	-0.698169	2.2019e-06	-0.0615716	0.721294	0.675562	6.16469e-06	-0.180236	0.292848	-0.512317	0.0014014	0.362524	0.0297878	0.0564674	0.743586	-0.0441891	0.798026	0.491795	0.00231664	-0.28844	0.0880018	-0.00927426	0.957188	-0.0148346	0.931569	0.0522762	0.762046	85.9552	24.2713	61.6839	-37.4126
LOC103847984	uncharacterized LOC103847984	.	.	blue	0.416168	0.0115837	0.449368	0.00597032	0.412733	0.0123616	0.413693	0.0121399	-0.81944	9.89165e-10	0.0373211	0.828911	0.84918	5.91454e-11	0.159564	0.352593	-0.329059	0.0500384	0.460962	0.0046634	0.167932	0.327576	0.0812433	0.637614	0.694779	2.58459e-06	-0.665679	9.40784e-06	0.0728122	0.673013	-0.30077	0.0746744	0.378816	0.0227067	244.356	75.6055	168.75	-93.145
LOC117129328	uncharacterized LOC117129328	.	.	blue	0.415721	0.0116827	0.503178	0.00175973	0.573766	0.000253712	0.364014	0.0290728	-0.662139	1.09049e-05	-0.327347	0.0513146	0.678646	5.38538e-06	-0.0953164	0.580279	-0.357752	0.0321756	0.509645	0.00149885	-0.0631463	0.714461	-0.177771	0.299608	0.21815	0.201192	-0.169813	0.322109	0.0381724	0.825068	-0.289016	0.0873404	0.338054	0.0437429	49.5799	16.5011	33.0788	-16.5777
LOC103872268	probable transmembrane ascorbate ferrireductase 3	.	.	blue	0.415646	0.0116993	0.35004	0.0363634	0.319719	0.0573221	0.520426	0.00113895	-0.721497	6.86707e-07	0.0483922	0.77927	0.726368	5.30533e-07	0.00298275	0.986225	-0.480762	0.0029977	0.376857	0.0234761	0.145741	0.396366	0.0803621	0.641279	0.616981	6.13182e-05	-0.392199	0.0179906	0.0504794	0.770001	-0.104062	0.545855	0.152704	0.373939	107.33	31.4914	75.8382	-44.3468
LOC117131541	uncharacterized LOC117131541	.	.	blue	0.41534	0.0117674	0.525283	0.00100342	0.426323	0.00952233	0.193637	0.257815	-0.362573	0.0297641	-0.191193	0.263988	0.397912	0.0162435	0.0546912	0.751393	-0.192172	0.261503	0.000609151	0.997187	0.135684	0.430094	0.151248	0.378565	0.0745261	0.665758	-0.0900514	0.601459	0.146809	0.392878	-0.197583	0.248053	0.220622	0.196004	5.10849	2.08051	3.02798	-0.947474
LOC103863095	WAT1-related protein At3g56620	.	.	blue	0.413751	0.0121266	0.429304	0.00898006	0.315543	0.0608401	0.235805	0.166201	-0.62482	4.63232e-05	0.0571354	0.740656	0.649244	1.83759e-05	0.235689	0.166415	-0.0397877	0.817787	0.0683768	0.691923	-0.0961002	0.577155	-0.0891491	0.605122	0.582287	0.000194794	-0.659789	1.20152e-05	-0.018895	0.912902	-0.374064	0.0246101	0.437867	0.00756634	60.2222	16.3183	43.9039	-27.5856
LOC103860381	ycf49-like protein	.	.	blue	0.41369	0.0121405	0.504913	0.00168607	0.6332	3.40335e-05	0.320849	0.0563988	-0.671099	7.47603e-06	-0.471157	0.00372638	0.661099	1.1384e-05	-0.131097	0.445988	-0.189606	0.268048	0.64831	1.90657e-05	-0.14987	0.382974	-0.106477	0.536526	0.0988509	0.566251	-0.236751	0.164459	-0.130261	0.448919	-0.339431	0.0428382	0.44026	0.00720706	63.3858	18.8639	44.5219	-25.6579
LOC103834747	protein PHOSPHATE STARVATION RESPONSE 1	G2-like	.	blue	0.411632	0.0126201	0.418564	0.0110661	0.528248	0.000927894	0.511842	0.00141828	-0.653388	1.55805e-05	-0.351404	0.035592	0.615168	6.53564e-05	-0.31798	0.0587676	-0.508567	0.00153982	0.597824	0.000118009	-0.0888815	0.60621	-0.0823603	0.632981	0.173244	0.312282	-0.0313404	0.856014	-0.0859115	0.618343	-0.0107582	0.950345	0.0917287	0.594676	62.7037	15.2788	47.4249	-32.1461
LOC103875261	serine/threonine-protein kinase CDG1	.	.	blue	0.407088	0.0137356	0.609144	8.05614e-05	0.543771	0.000608681	-0.00985631	0.954504	-0.503314	0.00175382	-0.319015	0.0579037	0.550242	0.000507477	0.272848	0.107391	0.207742	0.22407	0.30247	0.0729675	-0.207067	0.22561	-0.165174	0.335697	0.125854	0.464542	-0.44368	0.00671906	-0.169809	0.32212	-0.709732	1.25333e-06	0.720821	7.11464e-07	40.7777	11.6282	29.1495	-17.5214
LOC103828003	probable E3 ubiquitin-protein ligase RHG1A	.	.	blue	0.405991	0.0140171	0.347941	0.037577	0.31962	0.0574041	0.528073	0.000932195	-0.817852	1.13306e-09	0.0819654	0.634618	0.819765	9.61909e-10	0.0583865	0.735179	-0.503789	0.00173348	0.380905	0.021909	0.0668042	0.698673	-0.042814	0.804187	0.713176	1.05419e-06	-0.512685	0.00138841	0.0407152	0.813613	-0.192195	0.261445	0.220317	0.19664	238.575	74.2882	164.286	-89.998
LOC103831744	60S ribosomal protein L16-like, mitochondrial	.	.	blue	0.40546	0.0141551	0.421402	0.0104785	0.420747	0.0106117	0.300955	0.0744866	-0.410301	0.0129387	-0.305299	0.0701951	0.426964	0.00940334	-0.0597415	0.729262	-0.135102	0.432092	0.232105	0.173144	0.130579	0.447803	-0.00960267	0.955673	0.0239846	0.88957	-0.160338	0.350232	-0.0140669	0.935103	-0.251605	0.138798	0.286686	0.0900368	7.3077	2.28238	5.02533	-2.74295
LOC103843233	polyadenylate-binding protein RBP45B	.	.	blue	0.405002	0.0142751	0.499135	0.00194234	0.580911	0.000203386	0.190685	0.265283	-0.686853	3.72863e-06	-0.426989	0.00939874	0.684286	4.18816e-06	0.0566413	0.742823	0.0214231	0.901302	0.599454	0.000111797	-0.379588	0.022409	-0.308619	0.0670474	0.185102	0.279791	-0.397339	0.0164118	-0.236672	0.164604	-0.634903	3.19303e-05	0.662823	1.05999e-05	85.6234	23.8081	61.8153	-38.0073
LOC103860143	F-box protein At2g38590-like	.	.	blue	0.40408	0.014519	0.622185	5.09459e-05	0.602659	0.000100433	0.0827171	0.631505	-0.500698	0.00186983	-0.372299	0.02535	0.563035	0.000350321	0.129021	0.453286	-0.0411284	0.811755	0.323031	0.0546486	0.0246895	0.886345	-0.0352658	0.838205	0.0504936	0.769938	-0.239364	0.159713	-0.0461757	0.789147	-0.533865	0.000798456	0.553257	0.000465649	32.7832	12.5568	20.2264	-7.66956
LOC103855868	probable glycosyltransferase At5g03795	.	.	blue	0.403989	0.0145432	0.428074	0.00920047	0.40256	0.0149289	0.351536	0.0355179	-0.828521	4.43237e-10	-0.0116083	0.946427	0.843203	1.09088e-10	0.196374	0.251018	-0.271623	0.109041	0.477741	0.00321217	-0.129498	0.451603	-0.154173	0.369304	0.675385	6.21238e-06	-0.593592	0.000135614	-0.029413	0.864785	-0.457103	0.00506779	0.476109	0.00333357	213.277	69.2282	144.049	-74.8207
LOC103847085	sorting nexin 2B	.	.	blue	0.403232	0.0147466	0.540258	0.000670818	0.510145	0.00148015	0.293603	0.0822141	-0.874281	3.27875e-12	-0.0467864	0.786422	0.921352	1.63855e-15	0.258275	0.128285	-0.307695	0.0679118	0.538542	0.000703161	-0.0677211	0.694735	-0.0936268	0.58704	0.650604	1.74118e-05	-0.604903	9.31056e-05	-0.0498202	0.772925	-0.538904	0.000696227	0.565509	0.000325533	305.962	111.132	194.83	-83.6975
LOC103853859	uncharacterized LOC103853859	.	.	blue	0.402593	0.0149198	0.545723	0.000576414	0.629301	3.93268e-05	0.319519	0.0574872	-0.576581	0.00023269	-0.439111	0.0073777	0.584356	0.000182485	-0.18996	0.267139	-0.314512	0.0617345	0.535058	0.000773109	0.0389769	0.82144	0.0127346	0.941238	0.0305265	0.859716	-0.0708823	0.681218	-0.0592284	0.7315	-0.235802	0.166208	0.285716	0.091179	27.8249	7.97219	19.8527	-11.8806
LOC103833538	nudix hydrolase 7	.	.	blue	0.402441	0.0149614	0.494855	0.00215356	0.445943	0.00641208	0.358106	0.031993	-0.760893	7.19166e-08	0.00516318	0.976158	0.800261	4.69702e-09	0.122161	0.477849	-0.39857	0.0160515	0.331104	0.0485468	0.21177	0.215012	0.0939244	0.585847	0.590043	0.000152163	-0.505973	0.00164243	0.133346	0.438154	-0.220112	0.197067	0.320652	0.0565588	146.869	48.6837	98.1855	-49.5018
LOC103864938	ubiquitin fusion degradation protein 1 homolog	.	.	blue	0.401035	0.0153501	0.539726	0.000680694	0.510774	0.00145695	0.327533	0.0511752	-0.745239	1.85057e-07	-0.119494	0.487584	0.78749	1.21124e-08	0.131722	0.443804	-0.400845	0.015403	0.564744	0.000333024	0.213175	0.211914	0.104379	0.544628	0.463317	0.00443064	-0.387515	0.0195379	0.11323	0.510845	-0.355692	0.0332531	0.376656	0.0235563	115.923	38.8665	77.0569	-38.1905
LOC103832032	defensin-like protein 3	.	.	blue	0.400987	0.0153635	0.548582	0.000531896	0.563071	0.000349958	0.266616	0.115987	-0.841834	1.25067e-10	-0.154711	0.367618	0.879787	1.60026e-12	0.213387	0.21145	-0.167657	0.328381	0.692589	2.8633e-06	-0.0191765	0.91161	-0.0175398	0.919128	0.55154	0.000489074	-0.615778	6.39724e-05	-0.0558397	0.746342	-0.527216	0.0009536	0.625023	4.59844e-05	253.082	85.659	167.423	-81.764
LOC103834960	reticulon-like protein B1	.	.	blue	0.400697	0.0154445	0.511806	0.00141958	0.509482	0.00150496	0.341325	0.0416187	-0.864189	1.12366e-11	-0.0725296	0.674212	0.901656	6.26903e-14	0.166278	0.33243	-0.403035	0.0147999	0.525605	0.000994971	0.0354761	0.837253	-0.00298394	0.98622	0.622703	5.00052e-05	-0.501434	0.00183654	-0.00337223	0.984427	-0.42477	0.00981569	0.462963	0.00446495	275.115	96.5859	178.529	-81.9436
LOC103861234	sphingosine kinase 1	.	.	blue	0.400343	0.0155443	0.499576	0.00192165	0.467453	0.00404594	0.35544	0.0333873	-0.894975	1.81745e-13	0.0220305	0.898518	0.937491	3.74572e-17	0.227677	0.181722	-0.380773	0.0219587	0.477503	0.00322964	0.0404137	0.81497	-0.0260759	0.880008	0.727293	5.0488e-07	-0.62379	4.8083e-05	0.0137224	0.936689	-0.434934	0.00802733	0.484161	0.00277138	372.151	129.42	242.731	-113.311
LOC103861223	uncharacterized LOC103861223	.	.	blue	0.39829	0.0161331	0.403446	0.0146889	0.373463	0.0248602	0.386551	0.01987	-0.528575	0.000919867	-0.18203	0.28799	0.503989	0.00172495	-0.170936	0.318871	-0.465011	0.00426941	0.0929097	0.58992	-0.171398	0.317545	-0.0329527	0.84869	0.21027	0.218355	-0.00140822	0.993496	-0.101483	0.555907	-0.0354347	0.83744	0.0529863	0.758909	14.809	3.32812	11.4809	-8.15278
LOC103837260	E3 ubiquitin-protein ligase RNF4	.	.	blue	0.396915	0.0165377	0.278913	0.0994974	0.244985	0.149844	0.570899	0.000276857	-0.656913	1.35129e-05	0.0954349	0.579807	0.640207	2.6115e-05	-0.0570777	0.740909	-0.476896	0.00327453	0.295458	0.080208	0.291994	0.0839846	0.163439	0.340869	0.600796	0.000106904	-0.426798	0.00943404	0.157776	0.358085	0.0738494	0.668619	0.00569005	0.973726	90.1956	22.7278	67.4677	-44.7399
LOC103872924	nuclear speckle RNA-binding protein B	.	.	blue	0.393678	0.017524	0.344603	0.0395743	0.352335	0.0350728	0.397188	0.0164566	-0.518881	0.00118531	-0.209261	0.220623	0.496749	0.00205775	-0.12771	0.457926	-0.289267	0.0870542	0.118922	0.489685	-0.131621	0.444156	-0.145576	0.396907	0.186706	0.275572	-0.234733	0.168192	-0.126036	0.463888	-0.113525	0.509738	0.180769	0.291398	12.0395	3.19437	8.84513	-5.65077
LOC103866676	protein MEI2-like 2	.	.	blue	0.393561	0.0175605	0.414843	0.0118787	0.360809	0.0306286	0.469204	0.0038921	-0.7722	3.472e-08	0.108213	0.529866	0.809454	2.27496e-09	0.11953	0.487452	-0.526448	0.000973134	0.373935	0.0246635	0.273527	0.106485	0.0957878	0.578399	0.69711	2.31552e-06	-0.46758	0.00403465	0.155568	0.364935	-0.172788	0.313578	0.199747	0.242805	178.272	56.7518	121.52	-64.768
LOC103837378	two-component response regulator-like APRR1	.	.	blue	0.393187	0.0176777	0.421802	0.0103978	0.371749	0.0255842	0.417433	0.0113078	-0.866583	8.46603e-12	0.098727	0.56674	0.893952	2.12587e-13	0.173745	0.310862	-0.476795	0.00328204	0.31071	0.0651225	-0.0379134	0.826236	-0.0754389	0.661906	0.766258	5.11633e-08	-0.565587	0.000324778	-0.0318241	0.853816	-0.32543	0.0527753	0.355405	0.0334056	319.356	108.784	210.572	-101.788
LOC103873111	F-box/LRR-repeat protein At3g48880	.	.	blue	0.392252	0.0179736	0.577511	0.000226092	0.515235	0.00130138	0.0372355	0.829297	-0.665525	9.46917e-06	-0.180838	0.29121	0.724808	5.76586e-07	0.358095	0.0319984	0.111552	0.517168	0.259052	0.1271	-0.204629	0.231243	-0.126124	0.463576	0.384808	0.0204819	-0.642531	2.38836e-05	-0.151434	0.377974	-0.74316	2.08745e-07	0.761338	6.99368e-08	101.294	33.5158	67.7786	-34.2628
LOC103862622	uncharacterized LOC103862622	.	.	blue	0.389973	0.0187128	0.247097	0.146252	0.175698	0.30537	0.345824	0.0388338	-0.523765	0.00104416	0.00979463	0.954788	0.497707	0.00201069	0.0270965	0.875347	-0.127016	0.460394	-0.142674	0.406488	-0.344499	0.0396375	-0.268633	0.113151	0.4268	0.00943365	-0.464849	0.00428457	-0.20639	0.227167	-0.25081	0.140091	0.245335	0.149243	22.6944	5.54801	17.1464	-11.5984
LOC103833107	protein WEAK CHLOROPLAST MOVEMENT UNDER BLUE LIGHT-like 2	.	.	blue	0.387913	0.0194024	0.495896	0.00210042	0.464947	0.00427537	0.236209	0.165456	-0.409793	0.0130621	-0.28542	0.0915289	0.430182	0.00882538	0.01133	0.94771	-0.205416	0.229415	0.319526	0.057481	0.184362	0.281751	0.0710425	0.680535	0.0149344	0.93111	-0.11458	0.505787	0.169403	0.323296	-0.21833	0.20081	0.252716	0.137003	6.71514	1.9647	4.75043	-2.78573
LOC103860464	V-type proton ATPase subunit c1	.	.	blue	0.387141	0.0196663	0.530057	0.000884308	0.490085	0.0024124	0.14222	0.407999	-0.799952	4.80956e-09	-0.0791133	0.646487	0.855525	2.99815e-11	0.369262	0.0266662	0.00921155	0.957477	0.443247	0.00677927	-0.107478	0.532678	-0.0921838	0.592841	0.596933	0.000121533	-0.777491	2.43418e-08	-0.0940058	0.58552	-0.706352	1.48182e-06	0.759711	7.74284e-08	232.482	75.8505	156.631	-80.7807
LOC103845286	uncharacterized LOC103845286	.	.	blue	0.386728	0.0198087	0.555407	0.000437737	0.483192	0.00283433	0.234826	0.168019	-0.748266	1.54971e-07	-0.000152283	0.999297	0.80848	2.46112e-09	0.22867	0.179774	-0.290298	0.0858839	0.288097	0.0883965	-0.00761888	0.964824	-0.0252425	0.883817	0.600383	0.000108389	-0.51391	0.00134599	0.0426434	0.804953	-0.380981	0.0218805	0.456171	0.00516994	132.698	50.3792	82.3185	-31.9393
LOC103862002	autophagy-related protein 11	.	.	blue	0.385044	0.0203981	0.195472	0.253245	0.130952	0.446497	0.63262	3.47773e-05	-0.659821	1.19994e-05	0.217532	0.202502	0.631702	3.59854e-05	-0.0948487	0.582147	-0.62519	4.57058e-05	0.0758678	0.660099	0.102045	0.553707	0.0460818	0.789566	0.703377	1.71397e-06	-0.360012	0.0310261	0.0896448	0.603109	0.140314	0.414373	-0.116876	0.497239	127.837	31.6741	96.1633	-64.4892
LOC103860887	expansin-like B1	.	.	blue	0.383947	0.02079	0.434195	0.00814731	0.359264	0.0314023	0.316575	0.0599552	-0.607201	8.61049e-05	0.014978	0.930909	0.619796	5.54919e-05	0.120739	0.483028	-0.230349	0.176512	0.316447	0.0600645	0.0321588	0.852295	0.0587722	0.733493	0.487891	0.00254033	-0.47613	0.00333197	-0.0374636	0.828267	-0.202774	0.235592	0.261836	0.122922	35.2288	9.74242	25.4864	-15.7439
LOC103866993	peroxisomal nicotinamide adenine dinucleotide carrier	.	.	blue	0.382654	0.0212598	0.591078	0.000147159	0.557591	0.000410922	0.154968	0.366811	-0.723069	6.32207e-07	-0.17344	0.311726	0.782291	1.74918e-08	0.240541	0.157609	-0.227636	0.181803	0.477707	0.00321472	-0.137377	0.424308	-0.14188	0.409129	0.418226	0.011138	-0.38558	0.020209	-0.0784893	0.649096	-0.567892	0.00030314	0.585645	0.000175174	114.147	44.3229	69.8244	-25.5015
LOC103864546	uncharacterized LOC103864546	.	.	blue	0.381058	0.0218519	0.395849	0.016857	0.303448	0.071999	0.199354	0.243754	-0.390168	0.0186483	-0.109113	0.526426	0.386326	0.019948	0.0773351	0.653931	-0.144398	0.400781	0.0895898	0.603332	-0.154092	0.36956	-0.0937983	0.586352	0.186892	0.275083	-0.157072	0.360262	-0.073358	0.6707	-0.200924	0.239984	0.223444	0.1902	3.55281	0.611217	2.94159	-2.33038
LOC103835145	cysteine protease RD19A	.	.	blue	0.38105	0.0218546	0.548241	0.000537031	0.469806	0.00384033	0.156394	0.362363	-0.776215	2.65415e-08	0.0019124	0.991168	0.853011	3.93912e-11	0.444933	0.00654756	-0.0593443	0.730994	0.448729	0.00605067	0.127214	0.45969	0.0296044	0.863913	0.637559	2.88863e-05	-0.761058	7.11754e-08	0.072332	0.675051	-0.662729	1.06412e-05	0.699172	2.09903e-06	208.999	71.8286	137.17	-65.3415
LOC103865655	vacuolar cation/proton exchanger 1	.	.	blue	0.380615	0.0220186	0.598843	0.00011409	0.578477	0.000219424	0.149863	0.382997	-0.81711	1.20676e-09	-0.147482	0.390687	0.878496	1.89935e-12	0.333304	0.0469824	-0.109502	0.524944	0.643651	2.28713e-05	-0.0718741	0.676997	-0.0864815	0.616007	0.533436	0.000807743	-0.612296	7.22494e-05	-0.0550792	0.749685	-0.675076	6.29665e-06	0.726616	5.23533e-07	239.107	85.0285	154.079	-69.0502
LOC103865870	haloacid dehalogenase-like hydrolase domain-containing protein 3	.	.	blue	0.374692	0.0243511	0.451508	0.00570776	0.379744	0.0223495	0.346388	0.0384958	-0.843345	1.07542e-10	0.121702	0.479519	0.886954	5.95872e-13	0.24301	0.153259	-0.437004	0.0076995	0.287843	0.0886898	-0.0127806	0.941026	-0.0568011	0.742122	0.767476	4.72982e-08	-0.591009	0.000147486	0.0123271	0.943115	-0.362709	0.0296982	0.399734	0.0157168	282.752	98.7631	183.989	-85.226
LOC103855287	transcription factor TGA1-like	bZIP	.	blue	0.371091	0.0258671	0.251238	0.139393	0.249758	0.141817	0.60108	0.000105893	-0.655595	1.42552e-05	0.0587182	0.733729	0.629789	3.86265e-05	-0.118457	0.491399	-0.541279	0.000652193	0.388938	0.0190565	0.290174	0.0860236	0.0921582	0.592944	0.550466	0.000504257	-0.337572	0.0440631	0.139899	0.41577	0.0602007	0.72726	-0.0293791	0.864939	83.0474	20.7418	62.3056	-41.5639
LOC103859401	lipid droplet-associated hydrolase	.	.	blue	0.371029	0.0258937	0.603302	9.828e-05	0.526908	0.000961381	0.0433524	0.801774	-0.595716	0.000126502	-0.168569	0.325717	0.660243	1.17927e-05	0.33172	0.0481049	0.103706	0.547241	0.41082	0.0128136	0.0569903	0.741292	0.0636182	0.712417	0.343672	0.0401463	-0.624343	4.71302e-05	0.0254059	0.88307	-0.573705	0.000254184	0.669405	8.03698e-06	61.1564	20.4987	40.6577	-20.159
LOC103851105	ADP,ATP carrier protein ER-ANT1	.	.	blue	0.370535	0.0261078	0.264862	0.118497	0.214674	0.208643	0.376559	0.0235948	-0.608446	8.25136e-05	0.05056	0.769643	0.588254	0.000161172	0.085588	0.619671	-0.137112	0.42521	0.258271	0.128292	-0.111469	0.51748	-0.0820496	0.634269	0.561561	0.000365886	-0.581153	0.000201852	-0.0485637	0.778507	-0.238404	0.161445	0.264642	0.118815	50.9953	11.8777	39.1176	-27.2398
LOC103830180	RING-H2 finger protein ATL52	.	.	blue	0.369844	0.0264097	0.399667	0.0157361	0.405359	0.0141814	0.206192	0.227622	-0.64888	1.86422e-05	-0.181018	0.290723	0.661127	1.13711e-05	0.153686	0.370838	-0.00835296	0.961437	0.391369	0.018257	-0.25664	0.130806	-0.217249	0.203105	0.383468	0.020963	-0.526991	0.000959272	-0.109727	0.524088	-0.52725	0.000952737	0.575736	0.000238826	50.0857	15.4328	34.6529	-19.2201
LOC103849767	serine/arginine-rich SC35-like splicing factor SCL30A	.	.	blue	0.369549	0.0265394	0.462186	0.00454113	0.441898	0.0069697	0.38254	0.0213015	-0.771747	3.57765e-08	-0.0123352	0.943078	0.796116	6.43433e-09	0.0348812	0.839946	-0.550276	0.000506985	0.374076	0.0246051	0.102224	0.553011	0.00854927	0.960532	0.575452	0.000240923	-0.341815	0.0413074	0.109802	0.523803	-0.154457	0.368412	0.224691	0.187675	158.617	49.4598	109.157	-59.6972
LOC103832110	cinnamoyl-CoA reductase 2	.	.	blue	0.368917	0.026819	0.369137	0.0267213	0.343382	0.0403259	0.431457	0.00860484	-0.601142	0.000105674	-0.011965	0.944783	0.602499	0.000100975	0.00156727	0.992762	-0.389712	0.0187988	0.52954	0.000896588	0.36438	0.0288994	0.198439	0.245969	0.472804	0.0035915	-0.312796	0.0632458	0.287428	0.0891717	-0.0392634	0.820148	0.105285	0.54112	41.3931	11.3732	30.02	-18.6468
LOC103869106	60S ribosomal protein L27-3	.	.	blue	0.368243	0.0271203	0.570049	0.000284071	0.575295	0.000242088	0.0643548	0.709231	-0.576509	0.000233209	-0.337817	0.0439001	0.617255	6.07274e-05	0.061081	0.723427	-0.085641	0.619453	0.232576	0.172249	-0.201008	0.239784	-0.155749	0.364373	0.150427	0.381189	-0.311266	0.0646186	-0.0915897	0.595236	-0.47484	0.00343062	0.543829	0.000607694	36.8325	14.739	22.0935	-7.35441
LOC103839751	probable ADP-ribosylation factor GTPase-activating protein AGD13	.	.	blue	0.367166	0.0276069	0.440936	0.00710826	0.456827	0.00509792	0.277415	0.101406	-0.692077	2.93237e-06	-0.146345	0.394392	0.706875	1.4442e-06	0.106549	0.536248	-0.161577	0.346472	0.579822	0.000210422	-0.00435433	0.979892	-0.0118197	0.945453	0.448521	0.006077	-0.492772	0.00226345	0.0199315	0.908144	-0.349078	0.0369155	0.464668	0.00430162	72.5244	23.116	49.4084	-26.2923
LOC103846288	binding partner of ACD11 1	.	.	blue	0.367132	0.0276225	0.313554	0.0625752	0.255095	0.133221	0.523483	0.00105188	-0.704304	1.63829e-06	0.145054	0.39862	0.713761	1.02339e-06	0.0205297	0.905399	-0.614747	6.63278e-05	0.287417	0.0891842	0.206523	0.226859	0.0729455	0.672448	0.680882	4.87756e-06	-0.316106	0.060356	0.114161	0.507352	-0.045556	0.791914	0.0396259	0.818516	121.444	34.2573	87.1869	-52.9295
LOC103871642	F-box protein DOR	.	.	blue	0.366001	0.0281416	0.421398	0.0104793	0.338553	0.0434132	0.342719	0.0407391	-0.788757	1.10581e-08	0.135678	0.430113	0.837415	1.92737e-10	0.252814	0.136846	-0.382388	0.0213573	0.25692	0.130372	0.0497961	0.773032	-0.0252683	0.883699	0.736578	3.0339e-07	-0.619696	5.56906e-05	0.0170909	0.921191	-0.35877	0.0316533	0.386634	0.0198409	197.854	68.6274	129.226	-60.5988
LOC103857579	putative dual specificity protein phosphatase DSP8	.	.	blue	0.361211	0.03043	0.391661	0.018163	0.368786	0.0268775	0.340805	0.0419503	-0.819013	1.02613e-09	0.0568917	0.741724	0.848811	6.14693e-11	0.258165	0.128453	-0.210306	0.218274	0.511657	0.00142492	0.0771386	0.654756	0.00290552	0.986582	0.720533	7.22242e-07	-0.739035	2.64209e-07	0.0546662	0.751503	-0.445593	0.00645872	0.493522	0.00222333	244.832	74.557	170.275	-95.7178
LOC103849880	cysteine proteinase inhibitor 4	.	.	blue	0.357488	0.032312	0.565085	0.000329663	0.545903	0.000573518	0.104871	0.542721	-0.462045	0.00455509	-0.310065	0.0657116	0.502858	0.00177359	0.0668462	0.698492	-0.0211088	0.902743	0.416472	0.0115169	0.0376152	0.827583	0.0282984	0.869864	0.0933984	0.587956	-0.254826	0.133645	-0.00996149	0.954019	-0.312308	0.0636814	0.454172	0.00539491	13.1634	4.25007	8.9133	-4.66323
LOC103875103	transmembrane protein 230	.	.	blue	0.357462	0.0323256	0.485419	0.0026915	0.387786	0.0194456	0.0821857	0.633705	-0.648882	1.86404e-05	0.00647237	0.970115	0.709975	1.23822e-06	0.417756	0.0112384	0.0466948	0.786831	0.228851	0.17942	-0.0672477	0.696767	-0.070979	0.680806	0.560913	0.00037292	-0.706038	1.50494e-06	0.00953403	0.95599	-0.586777	0.000168967	0.669737	7.9239e-06	77.9811	25.6027	52.3784	-26.7757
LOC103845345	elongin-C	.	.	blue	0.355973	0.0331046	0.477152	0.00325553	0.466951	0.00409107	0.0300678	0.861803	-0.4789	0.00312836	-0.286429	0.0903389	0.523443	0.00105299	0.270181	0.111009	0.246428	0.147383	0.291348	0.084704	-0.0154989	0.928512	0.00336076	0.98448	0.157209	0.359837	-0.511904	0.00141607	-0.0760619	0.659282	-0.616073	6.33112e-05	0.691163	3.05935e-06	25.7663	6.29093	19.4754	-13.1845
LOC103855239	uncharacterized LOC103855239	.	.	blue	0.355299	0.033462	0.462919	0.00446923	0.435524	0.00793281	0.246799	0.146754	-0.848797	6.15585e-11	0.00703198	0.967532	0.897	1.32654e-13	0.333191	0.0470619	-0.204595	0.231323	0.508086	0.00155841	-0.0745383	0.665706	-0.0774873	0.653293	0.695659	2.47989e-06	-0.681739	4.695e-06	-0.0764425	0.657681	-0.596454	0.000123467	0.621523	5.21705e-05	273.547	96.0717	177.475	-81.4031
LOC103838908	protein BEARSKIN2	NAC	.	blue	0.351174	0.0357209	0.613147	7.01417e-05	0.657236	1.33369e-05	0.0318474	0.853709	-0.70044	1.97531e-06	-0.37287	0.0251087	0.744168	1.96929e-07	0.199264	0.243972	0.000652855	0.996985	0.620935	5.32806e-05	-0.251191	0.13947	-0.179422	0.29507	0.224152	0.188764	-0.444172	0.00665136	-0.192845	0.259806	-0.692191	2.91687e-06	0.742034	2.22706e-07	116.962	39.2007	77.761	-38.5603
LOC103841143	DNA-directed RNA polymerases II, IV and V subunit 11	.	.	blue	0.349907	0.0364393	0.616241	6.29383e-05	0.534397	0.000787064	-0.0539856	0.754501	-0.551325	0.000492077	-0.183522	0.283989	0.625089	4.58733e-05	0.334384	0.0462298	0.131809	0.443502	0.22726	0.182546	-0.135541	0.430583	-0.0515696	0.765172	0.285143	0.0918574	-0.558215	0.00040353	-0.105747	0.539339	-0.624816	4.63311e-05	0.705015	1.58235e-06	54.722	20.2806	34.4414	-14.1608
LOC103828936	uncharacterized LOC103828936	.	.	blue	0.347915	0.037592	0.406673	0.0138415	0.327563	0.0511527	0.154206	0.369201	-0.639351	2.69827e-05	0.0244736	0.887332	0.676136	6.01241e-06	0.318987	0.0579272	0.0300159	0.862039	0.21339	0.211443	-0.152701	0.373949	-0.0848759	0.622597	0.570168	0.000283048	-0.716279	9.00047e-07	8.57247e-05	0.999604	-0.511761	0.0014212	0.578042	0.000222407	69.7309	19.3472	50.3837	-31.0366
LOC103828446	uncharacterized LOC103828446	.	.	blue	0.346279	0.0385608	0.571394	0.000272731	0.531607	0.00084842	-0.00476061	0.978017	-0.483749	0.00279802	-0.284893	0.0921556	0.56055	0.000376917	0.304002	0.0714554	0.103153	0.549387	0.377596	0.0231831	0.0890547	0.605506	0.00834024	0.961496	0.131119	0.445913	-0.403488	0.0146776	0.0210812	0.90287	-0.654453	1.49274e-05	0.670108	7.79955e-06	42.1071	15.02	27.0871	-12.0672
LOC103872637	uncharacterized LOC103872637	.	.	blue	0.344075	0.039898	0.378826	0.0227027	0.321011	0.0562677	0.265894	0.117014	-0.344854	0.0394213	-0.165439	0.334911	0.342539	0.0408519	-0.0777241	0.6523	-0.279177	0.0991652	0.0748854	0.664241	0.170643	0.319713	0.0270016	0.875781	0.0828713	0.630866	-0.07038	0.683359	-0.0991621	0.565023	-0.0204122	0.905938	0.0700856	0.684616	1.76206	0.428948	1.33312	-0.904167
LOC103831098	ethylene receptor 1	.	.	blue	0.343692	0.0401338	0.214371	0.209301	0.196278	0.251253	0.537778	0.000717992	-0.689852	3.25015e-06	0.107361	0.533128	0.654188	1.50878e-05	-0.077381	0.653739	-0.547414	0.00054969	0.225266	0.186519	-0.0959734	0.57766	-0.0796588	0.64421	0.626669	4.33112e-05	-0.353126	0.0346371	-0.0704466	0.683075	-0.0207453	0.90441	0.0168113	0.922477	102.363	28.2762	74.087	-45.8107
LOC103835823	V-type proton ATPase subunit c2	.	.	blue	0.340489	0.0421535	0.529669	0.000893496	0.557741	0.000409132	0.113468	0.509951	-0.678081	5.52106e-06	-0.266865	0.115634	0.714841	9.68715e-07	0.191085	0.264263	0.0189497	0.912651	0.665161	9.61457e-06	-0.0475118	0.783189	-0.0599635	0.728294	0.325573	0.052665	-0.558713	0.000397717	0.00679998	0.968603	-0.568424	0.000298334	0.668927	8.20199e-06	85.2921	27.1342	58.1578	-31.0236
LOC103849708	myb family transcription factor PHL12	G2-like	.	blue	0.340424	0.0421951	0.345774	0.0388639	0.328457	0.0504847	0.267866	0.114222	-0.555469	0.00043695	-0.118521	0.491162	0.529422	0.000899389	-0.0223295	0.897148	-0.242981	0.153311	0.214999	0.207937	-0.376068	0.0237917	-0.16665	0.331335	0.332827	0.0473184	-0.206695	0.226465	-0.268351	0.113544	-0.286992	0.0896798	0.251512	0.138949	17.5254	4.47611	13.0493	-8.57319
LOC103832778	muscle M-line assembly protein unc-89	.	.	blue	0.339839	0.0425732	0.292449	0.0834814	0.226167	0.184717	0.421538	0.0104509	-0.551555	0.000488872	0.0802439	0.641772	0.555277	0.000439382	-0.0407584	0.813419	-0.398267	0.0161397	0.113275	0.510677	0.1904	0.266012	0.0551094	0.749552	0.470094	0.00381584	-0.385195	0.0203447	0.150337	0.381478	5.78402e-05	0.999733	0.0481804	0.780213	27.6456	7.28611	20.3595	-13.0734
LOC103838181	uncharacterized protein C119.09c	.	.	blue	0.335641	0.0453656	0.520467	0.00113773	0.481536	0.00294478	0.105229	0.541336	-0.779695	2.09361e-08	-0.0307535	0.858683	0.854173	3.47461e-11	0.429746	0.00890182	-0.00540155	0.975058	0.528427	0.000923485	0.00394295	0.981792	-0.02058	0.905169	0.628816	4.00358e-05	-0.780042	2.0442e-08	0.00268272	0.987611	-0.689488	3.30517e-06	0.758532	8.33086e-08	217.698	72.662	145.036	-72.374
LOC103871651	F-box protein DOR-like	.	.	blue	0.333767	0.0466585	0.325673	0.0525883	0.202079	0.237236	0.271675	0.108972	-0.398394	0.0161025	0.0547871	0.750971	0.416173	0.0115826	0.0764844	0.657505	-0.258441	0.128031	-0.143617	0.403358	0.0114537	0.94714	-0.0480741	0.780686	0.33668	0.044661	-0.268452	0.113403	-0.0614921	0.721639	-0.142523	0.406989	0.129969	0.449947	5.73394	1.84129	3.89265	-2.05136
LOC103864523	leucine aminopeptidase 1	.	.	blue	0.333423	0.0468989	0.299368	0.076105	0.303822	0.0716318	0.341541	0.0414812	-0.706571	1.46596e-06	-0.0244621	0.887385	0.693618	2.72913e-06	0.0250999	0.884468	-0.303677	0.0717737	0.221207	0.194791	-0.342857	0.0406526	-0.238579	0.161128	0.553859	0.000457681	-0.472621	0.00360632	-0.168189	0.326826	-0.281704	0.0960179	0.307054	0.0685172	76.5761	25.039	51.5371	-26.4981
LOC117133951	uncharacterized LOC117133951	.	.	blue	0.333345	0.0469539	0.458961	0.00486948	0.574584	0.000247435	0.229825	0.177525	-0.568755	0.000295377	-0.448705	0.00605371	0.567883	0.000303217	-0.130194	0.449154	-0.233812	0.169917	0.510603	0.00146325	-0.20664	0.226592	-0.180568	0.291946	0.0187566	0.913538	-0.104371	0.544657	-0.176416	0.303368	-0.358107	0.0319924	0.378795	0.0227148	25.435	7.6744	17.7606	-10.0862
LOC103856219	binding partner of ACD11 1	.	.	blue	0.332933	0.0472438	0.441491	0.00702799	0.356744	0.0326991	0.201467	0.238689	-0.555447	0.000437237	0.0332022	0.847558	0.614165	6.76934e-05	0.300571	0.0748761	-0.104506	0.544136	0.47486	0.00342907	0.2975	0.0780447	0.123333	0.473604	0.487349	0.0025728	-0.526395	0.000974488	0.214218	0.209633	-0.368992	0.0267857	0.398316	0.0161254	27.7687	9.14385	18.6249	-9.48101
LOC103866667	chaperone protein dnaJ C76, chloroplastic	.	.	blue	0.332098	0.0478354	0.413122	0.0122714	0.361737	0.0301711	0.316517	0.0600047	-0.841607	1.27918e-10	0.145685	0.396551	0.890448	3.59264e-13	0.300095	0.0753606	-0.347588	0.0377841	0.41016	0.0129728	0.102907	0.550347	0.0263374	0.878813	0.80656	2.87005e-09	-0.684942	4.06612e-06	0.0802584	0.641711	-0.405611	0.0141158	0.443874	0.00669237	295.54	98.9516	196.589	-97.6369
LOC103834113	CBL-interacting serine/threonine-protein kinase 7	.	.	blue	0.331231	0.0484554	0.381947	0.0215203	0.303311	0.0721341	0.296082	0.0795422	-0.805283	3.17603e-09	0.162854	0.342624	0.843412	1.06828e-10	0.287224	0.0894095	-0.378804	0.0227113	0.221289	0.194623	-0.115923	0.500776	-0.100436	0.560009	0.784892	1.45726e-08	-0.600193	0.000109079	-0.0722908	0.675226	-0.422884	0.0101822	0.417984	0.0111896	217.407	76.2832	141.124	-64.8409
LOC103850710	ATP synthase subunit beta-1, mitochondrial	.	.	blue	0.329609	0.049634	0.292819	0.0830728	0.236335	0.165224	0.160727	0.349049	-0.313349	0.062756	-0.178863	0.2966	0.307074	0.0684978	-0.0185231	0.91461	-0.0410411	0.812148	0.0657712	0.703119	-0.458433	0.00492521	-0.331761	0.0480755	0.105136	0.541697	-0.14991	0.382846	-0.301504	0.0739333	-0.304707	0.0707684	0.271561	0.109126	2.40517	0.407222	1.99795	-1.59073
LOC103839894	uncharacterized LOC103839894	.	.	blue	0.327028	0.051556	0.471403	0.00370602	0.471651	0.00368549	0.246412	0.14741	-0.815906	1.33582e-09	-0.0184691	0.914858	0.861255	1.57829e-11	0.232902	0.171631	-0.269958	0.111316	0.567065	0.000310745	0.0138302	0.936192	-0.0197354	0.909044	0.641221	2.51188e-05	-0.606294	8.88094e-05	0.0341074	0.843452	-0.439734	0.0072848	0.517227	0.00123681	212.112	74.0025	138.109	-64.1066
LOC103847504	lactosylceramide 4-alpha-galactosyltransferase	.	.	blue	0.326547	0.0519206	0.46291	0.00447014	0.366445	0.0279368	0.109491	0.524987	-0.329063	0.0500354	-0.168235	0.32669	0.347687	0.0377257	0.0511517	0.767022	-0.0998936	0.562143	0.125008	0.467573	-0.0101234	0.953272	-0.00862278	0.960193	0.0629014	0.715522	-0.177538	0.300254	0.0186581	0.91399	-0.217557	0.202449	0.253161	0.13629	3.43909	1.25399	2.1851	-0.931104
LOC108870382	uncharacterized LOC108870382	.	.	blue	0.324984	0.0531194	0.393281	0.0176483	0.309767	0.0659851	0.174165	0.309678	-0.357292	0.0324137	-0.142971	0.405502	0.360426	0.0308189	0.0225287	0.896236	-0.174279	0.309356	0.115129	0.503735	-0.0672325	0.696833	0.0507304	0.768888	0.123479	0.473076	-0.133687	0.436974	-0.0355788	0.836788	-0.197477	0.248313	0.20315	0.234706	2.7271	0.923578	1.80352	-0.879939
LOC103866975	late seed maturation protein P8B6	.	.	blue	0.319953	0.0571298	0.356854	0.0326417	0.401245	0.0152913	0.392443	0.0179129	-0.477337	0.00324187	-0.203976	0.232768	0.467305	0.00405924	-0.192898	0.259672	-0.369568	0.0265311	0.422896	0.0101799	0.111345	0.517951	0.0145748	0.932765	0.177394	0.30065	-0.107292	0.533392	0.0935255	0.587446	0.052529	0.760929	0.0509831	0.767768	9.60098	2.36081	7.24017	-4.87936
LOC103867063	uncharacterized LOC103867063	.	.	blue	0.318871	0.058023	0.287132	0.0895164	0.252545	0.137279	0.435005	0.00801599	-0.742424	2.17783e-07	0.140119	0.415028	0.751117	1.30823e-07	0.165862	0.333658	-0.433056	0.00833509	0.432525	0.00842379	0.226272	0.184506	0.084246	0.625191	0.71329	1.04811e-06	-0.491534	0.00233103	0.1569	0.360794	-0.232144	0.173071	0.236399	0.165106	133.127	39.3662	93.7612	-54.3949
LOC103873090	cation/H(+) antiporter 4	.	.	blue	0.318517	0.0583178	0.403313	0.0147246	0.441686	0.007	0.350698	0.0359895	-0.476378	0.00331329	-0.227338	0.182393	0.494326	0.00218099	-0.203863	0.233033	-0.501505	0.00183336	0.172425	0.314609	0.0274451	0.873756	-0.0691016	0.68882	0.110611	0.520729	0.0459667	0.790079	-0.0473598	0.783866	-0.0229926	0.894111	0.0490317	0.776427	14.5439	3.71073	10.8332	-7.12246
LOC103841464	peptidyl-prolyl cis-trans isomerase FKBP20-1	.	.	blue	0.318082	0.0586816	0.481135	0.0029721	0.48582	0.00266646	0.234868	0.167941	-0.649174	1.84266e-05	-0.154104	0.369521	0.676937	5.80545e-06	0.00914999	0.957761	-0.402913	0.0148328	0.386096	0.020028	-0.228755	0.179607	-0.170804	0.319252	0.362678	0.0297132	-0.175362	0.30631	-0.120277	0.484717	-0.293237	0.0826138	0.303212	0.0722322	53.7854	18.808	34.9774	-16.1693
LOC103841744	60S ribosomal protein L11-1	.	.	blue	0.317289	0.0593489	0.52491	0.0010133	0.583032	0.000190278	-0.000825647	0.996187	-0.441243	0.00706382	-0.45912	0.0048528	0.483893	0.00278867	0.0253669	0.883248	0.0793387	0.645546	0.3712	0.02582	-0.073175	0.671475	-0.0197897	0.908795	-0.0543998	0.752676	-0.245103	0.149641	-0.130254	0.448945	-0.483059	0.00284305	0.575765	0.000238618	19.0354	5.69633	13.3391	-7.64274
LOC103855946	glutaredoxin-C10	.	.	blue	0.316112	0.0603511	0.51844	0.00119883	0.463265	0.0044356	-0.0586827	0.733884	-0.496939	0.00204833	-0.206733	0.226378	0.543416	0.000614721	0.33697	0.0444659	0.238346	0.16155	0.393158	0.0176867	-0.181173	0.290302	-0.126311	0.462906	0.242457	0.154226	-0.552727	0.000472774	-0.124657	0.468834	-0.673489	6.74517e-06	0.722613	6.47592e-07	31.2977	8.72732	22.5703	-13.843
LOC103841146	uncharacterized LOC103841146	.	.	blue	0.313806	0.0623532	0.190601	0.265498	0.113566	0.509583	0.198367	0.246144	-0.37862	0.0227825	0.00584013	0.973033	0.371367	0.0257481	0.129877	0.450268	-4.41426e-05	0.999796	-0.203877	0.233	-0.170239	0.320879	-0.0650035	0.70643	0.350231	0.0362541	-0.395344	0.0170102	-0.0414702	0.810219	-0.276085	0.103122	0.279366	0.0989262	6.07069	1.49479	4.5759	-3.08112
LOC103859290	ankyrin repeat-containing protein ITN1	.	.	blue	0.312389	0.0636091	0.360335	0.0308643	0.418141	0.011156	0.298272	0.0772382	-0.400161	0.0155958	-0.282226	0.0953775	0.42382	0.00999895	-0.103134	0.549462	-0.208718	0.22185	0.4871	0.00258782	0.403385	0.0147053	0.193551	0.258031	0.0731619	0.671531	-0.108218	0.529847	0.205336	0.229601	-0.113687	0.509129	0.18966	0.267908	5.92445	1.54863	4.37582	-2.82719
LOC103847322	alpha carbonic anhydrase 3	.	.	blue	0.311697	0.0642295	0.396251	0.0167361	0.497755	0.00200838	0.32291	0.054745	-0.615846	6.38182e-05	-0.284023	0.0931977	0.63445	3.24783e-05	-0.0698729	0.685523	-0.255277	0.132935	0.71671	8.8034e-07	0.0666783	0.699214	-0.0390308	0.821197	0.25231	0.137658	-0.256486	0.131045	0.0131493	0.939328	-0.251297	0.139298	0.336889	0.04452	40.0117	12.2586	27.7531	-15.4944
LOC103830760	kunitz trypsin inhibitor 4	.	.	blue	0.311555	0.064357	0.511209	0.00144111	0.522475	0.00107993	-0.0174137	0.919707	-0.476738	0.00328629	-0.296579	0.0790143	0.522307	0.00108465	0.24211	0.154835	0.245636	0.14873	0.456923	0.00508736	0.0560903	0.745241	-0.0491447	0.775925	0.137002	0.425584	-0.501356	0.00184004	0.0759273	0.659849	-0.586003	0.00017319	0.669291	8.07608e-06	26.1446	6.34325	19.8014	-13.4581
LOC103864242	cold shock domain-containing protein 4-like	.	.	blue	0.310702	0.0651303	0.326964	0.0516038	0.314415	0.0618194	0.289997	0.0862234	-0.736876	2.98383e-07	0.0481981	0.780134	0.771666	3.59684e-08	0.30251	0.0729271	-0.135086	0.432146	0.552911	0.000470295	0.158967	0.354422	0.050698	0.769032	0.665846	9.34214e-06	-0.690156	3.20499e-06	0.0419385	0.808116	-0.473137	0.00356479	0.517067	0.00124188	131.885	39.7065	92.1788	-52.4723
LOC103834015	ethylene-responsive transcription factor 6	ERF	.	blue	0.309878	0.0658831	0.380668	0.0219986	0.366817	0.0277662	0.191508	0.263187	-0.3819	0.0215376	-0.203521	0.233833	0.382155	0.0214434	-0.0177936	0.917962	-0.111284	0.51818	0.240808	0.157134	-0.142805	0.40605	-0.0713306	0.679309	0.0820564	0.634241	-0.244109	0.151352	-0.0671823	0.697048	-0.162545	0.34355	0.254658	0.13391	2.80453	0.681145	2.12338	-1.44224
LOC103830780	solute carrier family 25 member 44	.	.	blue	0.309837	0.0659211	0.343547	0.0402239	0.345892	0.0387931	0.369789	0.0264338	-0.796708	6.15401e-09	0.0684869	0.691452	0.821618	8.19309e-10	0.12849	0.455163	-0.396566	0.0166415	0.440629	0.00715307	0.0450182	0.794317	-0.0355134	0.837084	0.696413	2.3931e-06	-0.546062	0.000570957	-0.0049164	0.977297	-0.300895	0.0745475	0.340781	0.0419661	185.498	62.0903	123.408	-61.3175
LOC103832848	zinc finger A20 and AN1 domain-containing stress-associated protein 2	.	.	blue	0.306757	0.0687983	0.458219	0.00494793	0.46003	0.00475846	0.0681752	0.692787	-0.556848	0.000419872	-0.179222	0.295617	0.615774	6.39812e-05	0.31267	0.0633582	0.118561	0.491015	0.54505	0.000587355	0.187782	0.272763	0.0778212	0.651893	0.314761	0.0615179	-0.550966	0.00049713	0.142831	0.405966	-0.596353	0.000123879	0.643188	2.32851e-05	37.3533	10.6527	26.7006	-16.0479
LOC103854745	dnaJ homolog subfamily B member 4	.	.	blue	0.306517	0.0690265	0.396134	0.0167712	0.49069	0.00237814	0.241048	0.156709	-0.504254	0.00171373	-0.373297	0.0249295	0.480309	0.00302905	-0.141338	0.410942	-0.070094	0.68458	0.594694	0.000130817	-0.139898	0.415772	-0.141729	0.409636	0.0483089	0.77964	-0.258418	0.128066	-0.0848769	0.622593	-0.221226	0.194752	0.327733	0.051025	15.2687	3.79547	11.4732	-7.67774
LOC103860860	autophagy-related protein 8f	.	.	blue	0.306442	0.0690984	0.434487	0.00809969	0.402139	0.0150441	0.213232	0.21179	-0.767943	4.58902e-08	0.0578885	0.737358	0.821325	8.40476e-10	0.340383	0.0422214	-0.121318	0.480915	0.582528	0.000193323	0.148427	0.387627	0.0387419	0.822499	0.692926	2.81869e-06	-0.745227	1.85188e-07	0.137262	0.424699	-0.473472	0.00353798	0.564258	0.000337869	187.579	58.9001	128.679	-69.7786
LOC103829266	probable inactive poly [ADP-ribose] polymerase SRO2	.	.	blue	0.305468	0.0700315	0.480897	0.00298842	0.504098	0.00172034	0.165126	0.335839	-0.732244	3.858e-07	-0.137711	0.423171	0.80111	4.39966e-09	0.321091	0.0562023	-0.0842865	0.625024	0.671858	7.23634e-06	0.210877	0.216998	0.035937	0.835167	0.471372	0.00370853	-0.597945	0.000117538	0.0688241	0.690008	-0.639886	2.64373e-05	0.666275	9.17527e-06	130.051	43.9901	86.0611	-42.071
LOC103835826	zinc finger CCCH domain-containing protein 6	.	.	blue	0.302762	0.0726771	0.425075	0.00975737	0.397436	0.0163832	0.285908	0.0909516	-0.655428	1.43517e-05	-0.0101469	0.953164	0.709436	1.27197e-06	0.117248	0.495861	-0.463683	0.00439534	0.312058	0.0639051	0.0373889	0.828604	-0.0137361	0.936626	0.481573	0.00294231	-0.29572	0.0799278	-0.0622832	0.718203	-0.235549	0.166676	0.278491	0.100033	65.6951	23.2009	42.4942	-19.2933
LOC103831575	probable inactive poly [ADP-ribose] polymerase SRO3	.	.	blue	0.301209	0.0742306	0.485018	0.00271676	0.432907	0.00835984	0.0202802	0.906544	-0.416178	0.0115815	-0.192907	0.259648	0.489872	0.00242458	0.284064	0.093148	0.0508273	0.768459	0.193217	0.258869	0.170108	0.321254	0.0546391	0.751622	0.147971	0.389102	-0.372948	0.0250759	0.0856301	0.619498	-0.521571	0.00110563	0.542837	0.000624669	23.3917	9.66537	13.7263	-4.06096
LOC103875206	serine/threonine-protein kinase STY13	.	.	blue	0.299593	0.0758735	0.171763	0.316499	0.139594	0.416795	0.542923	0.000623184	-0.662367	1.08025e-05	0.215129	0.207656	0.638033	2.83709e-05	-0.0542021	0.753547	-0.621424	5.23557e-05	0.112703	0.512825	0.0366345	0.832013	0.00301699	0.986067	0.693181	2.78543e-06	-0.350378	0.0361706	0.0208579	0.903894	0.0991913	0.564908	-0.0662522	0.701048	106.313	27.8597	78.4535	-50.5938
LOC103836997	uncharacterized LOC103836997	.	.	blue	0.298456	0.0770474	0.355204	0.0335127	0.344539	0.0396131	0.212653	0.213061	-0.735077	3.299e-07	0.0223113	0.897231	0.774875	2.9048e-08	0.321818	0.0556159	-0.0584989	0.734688	0.512959	0.00137884	-0.0361406	0.834246	-0.0614983	0.721612	0.639503	2.68271e-05	-0.720802	7.12143e-07	0.0189073	0.912846	-0.551959	0.000483269	0.600641	0.00010746	131.061	39.8382	91.2225	-51.3844
LOC103861430	V-type proton ATPase subunit G2	.	.	blue	0.298212	0.077301	0.557998	0.000406081	0.545296	0.000583331	-0.0656136	0.703798	-0.530017	0.00088525	-0.268451	0.113405	0.59766	0.000118653	0.264838	0.118531	0.145559	0.396965	0.453608	0.00545986	-0.0363321	0.83338	0.0101195	0.95329	0.195865	0.252274	-0.464761	0.00429287	-0.117217	0.495977	-0.614868	6.60478e-05	0.708058	1.36216e-06	39.5228	13.0654	26.4575	-13.3921
LOC103852561	protein SPIRAL1-like 1	.	.	blue	0.298032	0.0774876	0.26095	0.12424	0.178136	0.2986	0.242757	0.153701	-0.500834	0.00186364	0.0886315	0.607228	0.487663	0.00255392	0.0177548	0.91814	-0.270832	0.110118	-0.0434826	0.80119	-0.287895	0.0886303	-0.196059	0.251794	0.486418	0.00262945	-0.341136	0.041739	-0.0599739	0.728248	-0.117348	0.495491	0.14148	0.410465	12.3574	3.37345	8.98396	-5.61051
LOC103834010	probable peptide/nitrate transporter At3g43790	.	.	blue	0.297351	0.0782003	0.425653	0.00964784	0.301771	0.073665	0.134228	0.435104	-0.675675	6.13442e-06	0.164766	0.336908	0.753339	1.14467e-07	0.444179	0.00665035	-0.162952	0.34233	0.16987	0.321944	0.0427645	0.804409	-0.0266284	0.877484	0.690292	3.18489e-06	-0.675295	6.23688e-06	0.00272522	0.987414	-0.536487	0.00074372	0.535725	0.000759259	104.5	39.0674	65.433	-26.3656
LOC103844192	putative BPI/LBP family protein At1g04970	.	.	blue	0.297272	0.0782839	0.271021	0.109859	0.224689	0.187679	0.333056	0.047157	-0.659367	1.22249e-05	0.139314	0.417739	0.673228	6.82175e-06	0.178512	0.297566	-0.26291	0.121337	0.329177	0.0499517	0.0479957	0.781035	0.0287974	0.867589	0.67673	5.85831e-06	-0.541981	0.000639668	0.0280868	0.870829	-0.240798	0.157152	0.274596	0.105069	68.3571	20.401	47.9562	-27.5552
LOC108869290	F-box protein At2g16450	.	.	blue	0.296241	0.0793734	0.346607	0.0383649	0.315975	0.0604688	0.191828	0.262374	-0.37266	0.0251973	-0.154795	0.367353	0.368262	0.0271117	-0.0551661	0.749303	-0.190954	0.264597	-0.0563953	0.743902	-0.166365	0.332176	-0.0757166	0.660736	0.119109	0.488999	-0.12029	0.484671	-0.0615868	0.721228	-0.152355	0.375044	0.166892	0.330623	2.20975	0.752399	1.45736	-0.704956
LOC103873755	UPF0235 protein At5g63440	.	.	blue	0.293997	0.0817846	0.510827	0.00145502	0.487098	0.002588	0.029684	0.863551	-0.45107	0.00576071	-0.252386	0.137534	0.497644	0.00201377	0.152285	0.375266	-0.127012	0.46041	0.303046	0.0723958	-0.151617	0.37739	-0.0873674	0.612383	0.10099	0.557839	-0.147978	0.389079	-0.115411	0.502684	-0.425013	0.00976918	0.446311	0.00636334	14.6897	5.23691	9.45284	-4.21594
LOC103852999	uncharacterized LOC103852999	.	.	blue	0.293774	0.0820269	0.481353	0.00295726	0.442226	0.00692297	0.0516483	0.764823	-0.461719	0.00458744	-0.159426	0.353014	0.501785	0.00182085	0.191344	0.263602	0.0399859	0.816895	0.331855	0.048008	0.0223572	0.897021	0.0416786	0.809283	0.237559	0.162981	-0.465963	0.00418102	0.0949928	0.581572	-0.333254	0.0470174	0.456884	0.00509166	15.7572	4.90329	10.8539	-5.95066
LOC103844201	mitochondrial inner membrane protease ATP23	.	.	blue	0.293646	0.0821673	0.554437	0.000450142	0.53572	0.000759379	-0.0249866	0.884986	-0.424701	0.00982883	-0.299192	0.0762862	0.477285	0.0032457	0.106773	0.535388	-0.0213039	0.901849	0.399916	0.0156653	0.0222406	0.897555	0.000620032	0.997136	0.0716957	0.677755	-0.21017	0.218579	0.0530972	0.75842	-0.35672	0.0327118	0.468577	0.00394657	15.1326	5.16075	9.97187	-4.81113
LOC103866264	mitogen-activated protein kinase 12	.	.	blue	0.290972	0.0851249	0.502632	0.00178344	0.48219	0.00290075	-0.0164708	0.924042	-0.536062	0.000752361	-0.213791	0.210566	0.583721	0.000186187	0.302665	0.0727736	0.139099	0.418466	0.490146	0.00240889	-0.142974	0.405491	-0.0437155	0.800147	0.22831	0.180479	-0.502085	0.00180752	-0.0960728	0.577264	-0.651875	1.65529e-05	0.698286	2.18968e-06	33.0372	9.12421	23.913	-14.7888
LOC103866833	uncharacterized LOC103866833	.	.	blue	0.290821	0.0852941	0.262463	0.121994	0.317731	0.0589763	0.204352	0.231889	-0.533142	0.000814158	-0.203723	0.233361	0.522998	0.00106529	0.120174	0.485095	0.0360312	0.834741	0.404089	0.0145167	-0.208545	0.222243	-0.168597	0.325635	0.269333	0.112178	-0.41949	0.0108713	-0.140175	0.41484	-0.486777	0.00260749	0.477876	0.00320236	19.8292	4.595	15.2342	-10.6392
LOC103868317	protein REVEILLE 2	MYB_related	.	blue	0.289256	0.0870663	0.462716	0.00448901	0.418975	0.0109793	0.167321	0.329365	-0.77337	3.21245e-08	0.0382986	0.824498	0.833149	2.89105e-10	0.311816	0.0641227	-0.300048	0.075408	0.372975	0.0250644	-0.126037	0.463888	-0.105269	0.541184	0.652488	1.61521e-05	-0.52314	0.00106136	-0.0722618	0.675349	-0.514043	0.00134147	0.536804	0.00073732	167.949	63.7103	104.238	-40.528
LOC103859408	putative phosphatidylglycerol/phosphatidylinositol transfer protein DDB_G0282179	.	.	blue	0.28878	0.0876109	0.529685	0.000893135	0.539371	0.000687358	-0.0974582	0.57176	-0.387844	0.0194259	-0.418415	0.0110977	0.432222	0.00847483	0.177013	0.301708	0.258898	0.127336	0.440148	0.00722351	-0.180111	0.293188	-0.0426133	0.805087	-0.0426943	0.804724	-0.326269	0.0521317	-0.128738	0.454285	-0.608593	8.21004e-05	0.674938	6.33447e-06	17.7021	4.06428	13.6379	-9.57359
LOC103856506	transcription factor E2FB	E2F/DP	.	blue	0.288368	0.0880847	0.349594	0.0366186	0.352413	0.0350301	0.314064	0.0621265	-0.700927	1.92958e-06	0.0098632	0.954472	0.740238	2.46769e-07	0.21414	0.209805	-0.282918	0.0945332	0.588409	0.000160375	0.237653	0.16281	0.0910992	0.597218	0.581618	0.000198926	-0.512479	0.00139568	0.165398	0.335032	-0.370368	0.0261804	0.406689	0.0138374	85.2525	28.0964	57.1561	-29.0597
LOC103830776	5'-nucleotidase SurE	.	.	blue	0.283232	0.0941518	0.182038	0.287966	0.130359	0.448575	0.274463	0.105244	-0.395308	0.0170213	0.035775	0.8359	0.367593	0.0274132	0.0192251	0.911386	-0.13079	0.447064	-0.167857	0.327796	-0.175962	0.304632	-0.0642464	0.7097	0.334561	0.0461073	-0.308012	0.067614	-0.0335308	0.846067	-0.112869	0.5122	0.140592	0.413438	4.50516	1.20506	3.3001	-2.09504
LOC103858279	putative E3 ubiquitin-protein ligase XBAT31	.	.	blue	0.282589	0.094934	0.49623	0.00208358	0.477274	0.00324653	0.067209	0.696933	-0.7768	2.55114e-08	-0.0352293	0.83837	0.84784	6.79999e-11	0.41615	0.0115878	0.0113094	0.947805	0.599174	0.000112843	-0.109896	0.523445	-0.100571	0.55948	0.621125	5.29199e-05	-0.778194	2.32039e-08	-0.0705536	0.682619	-0.708362	1.34173e-06	0.764315	5.79347e-08	213.129	69.8877	143.242	-73.3539
LOC103839257	uncharacterized LOC103839257	.	.	blue	0.276386	0.102731	0.165263	0.335434	0.189239	0.268992	0.268613	0.113178	-0.475637	0.00336936	-0.0855462	0.619842	0.450514	0.00582841	0.0568554	0.741884	-0.00747653	0.965481	0.257807	0.129003	-0.127354	0.45919	-0.148899	0.386102	0.339655	0.0426923	-0.422941	0.010171	-0.0372172	0.82938	-0.314614	0.0616453	0.314691	0.061579	12.4768	2.84442	9.63235	-6.78793
LOC103852789	xyloglucan endotransglucosylase/hydrolase protein 24	.	.	blue	0.274001	0.105856	0.122647	0.476089	0.0533525	0.757293	0.519587	0.00116391	-0.629152	3.95426e-05	0.320256	0.0568822	0.622712	4.99884e-05	0.0588308	0.733237	-0.604233	9.5241e-05	0.070879	0.681232	0.181486	0.289456	0.0857217	0.619122	0.782796	1.68856e-08	-0.381093	0.0218388	0.1433	0.404408	0.0572984	0.739942	-0.0717494	0.677527	103.977	27.0135	76.9635	-49.95
LOC103841179	glutathione S-transferase T3-like	.	.	blue	0.271412	0.109328	0.578494	0.000219306	0.530667	0.000870027	-0.113092	0.511363	-0.393888	0.0174584	-0.263235	0.12086	0.453662	0.00545364	0.222807	0.1915	0.0811621	0.637952	0.275778	0.103521	-0.0864771	0.616025	0.00582921	0.973084	0.0776912	0.652438	-0.250469	0.140649	0.037239	0.829282	-0.469839	0.00383753	0.542893	0.0006237	17.3945	5.9461	11.4484	-5.50232
LOC103845297	protein PSY1	.	.	blue	0.270461	0.110624	0.252474	0.137393	0.207059	0.22563	0.332481	0.0475632	-0.73297	3.70707e-07	0.201462	0.238701	0.763607	6.06038e-08	0.265492	0.117591	-0.297556	0.0779852	0.290279	0.0859055	0.0538081	0.755283	-0.0156118	0.927993	0.767392	4.75541e-08	-0.674451	6.46987e-06	-0.0482955	0.7797	-0.316677	0.0598689	0.365568	0.0283423	139.445	43.8801	95.5645	-51.6844
LOC103856200	receptor-like kinase LIP1	.	.	blue	0.267527	0.114699	0.419255	0.0109205	0.505888	0.00164589	0.151964	0.376287	-0.426755	0.00944197	-0.375532	0.0240085	0.447906	0.00615549	-0.0394223	0.819433	-0.118991	0.489433	0.687458	3.62713e-06	0.197279	0.248797	0.0835719	0.627971	0.00369727	0.982926	-0.116966	0.496906	0.0581045	0.736413	-0.263473	0.120512	0.347157	0.0380384	11.2059	2.29891	8.90698	-6.60807
LOC103835953	developmentally-regulated G-protein 1	.	.	blue	0.262837	0.121444	0.231938	0.173463	0.262267	0.122283	0.280608	0.097373	-0.358662	0.0317086	-0.151155	0.378862	0.357825	0.0321376	-0.0643656	0.709185	-0.10583	0.539019	0.286658	0.0900698	0.0266703	0.877293	0.0568181	0.742047	0.153993	0.369871	-0.261235	0.123815	-0.114855	0.504759	-0.138802	0.419471	0.194655	0.255272	2.54435	0.51217	2.03218	-1.52001
LOC103866415	cytochrome P450 709B2	.	.	blue	0.262353	0.122157	0.0958491	0.578155	-0.0443187	0.797446	0.438681	0.00744244	-0.516745	0.00125215	0.410066	0.0129956	0.520242	0.00114437	0.161808	0.345775	-0.458338	0.00493525	-0.0691894	0.688445	0.0629396	0.715356	-0.00480446	0.977814	0.784658	1.48146e-08	-0.441223	0.00706668	0.0720304	0.676333	0.0181306	0.916413	-0.0408144	0.813167	50.0483	12.2887	37.7595	-25.4708
LOC117133647	protein FAR1-RELATED SEQUENCE 4-like	.	.	blue	0.262075	0.122568	0.31485	0.0614403	0.31917	0.0577757	0.253576	0.135627	-0.298743	0.0767499	-0.130834	0.446908	0.330958	0.048652	-0.106561	0.5362	-0.165431	0.334935	0.276926	0.102034	0.273628	0.106351	0.105703	0.539507	0.136303	0.427973	-0.150275	0.381677	0.178104	0.29869	-0.00748235	0.965454	0.0749432	0.663997	1.23431	0.317568	0.916742	-0.599174
LOC103844617	WAT1-related protein At1g01070	.	.	blue	0.261809	0.122961	0.306302	0.0692317	0.187918	0.272409	0.189974	0.267101	-0.566339	0.000317566	0.209044	0.221112	0.592956	0.000138455	0.292341	0.0836008	-0.256289	0.131352	0.179508	0.294834	-0.0774551	0.653428	0.0120963	0.944179	0.618458	5.81949e-05	-0.477138	0.00325659	-0.0915608	0.595353	-0.310425	0.0653826	0.285683	0.091217	26.9981	8.14623	18.8519	-10.7056
LOC103870718	probable pectinesterase/pectinesterase inhibitor 23	.	.	blue	0.256808	0.130546	0.343735	0.0401075	0.458812	0.00488516	0.265828	0.117109	-0.459836	0.00477847	-0.328503	0.0504505	0.472865	0.00358658	-0.0928297	0.590241	-0.154052	0.369686	0.74138	2.31215e-07	0.131602	0.444224	0.0684023	0.691814	0.072877	0.672738	-0.140005	0.415413	-0.0924328	0.591838	-0.21518	0.207545	0.27369	0.106268	14.7142	3.204	11.5101	-8.30615
LOC103828984	heavy metal-associated isoprenylated plant protein 29	.	.	blue	0.25638	0.13121	0.326303	0.0521058	0.436311	0.00780802	0.209783	0.219447	-0.47189	0.00366587	-0.323756	0.0540773	0.45281	0.00555289	-0.0996834	0.562969	-0.0813415	0.637207	0.671916	7.21839e-06	-0.0620613	0.719166	-0.0997696	0.56263	0.113544	0.509665	-0.175057	0.307166	-0.0136201	0.93716	-0.222702	0.191716	0.316895	0.0596836	18.3891	4.63185	13.7573	-9.12542
LOC103864538	uncharacterized protein At2g24330	.	.	blue	0.256221	0.131458	0.107842	0.531286	0.0453798	0.792701	0.544701	0.000593118	-0.539489	0.000685149	0.271849	0.108735	0.524434	0.00102602	-0.0897093	0.602847	-0.73949	2.57494e-07	0.0224179	0.896743	0.158965	0.354426	0.0273081	0.874381	0.632891	3.44284e-05	-0.140162	0.414884	0.109271	0.525826	0.209561	0.219947	-0.22782	0.18144	66.7935	12.8795	53.914	-41.0345
LOC103844001	UDP-xylose transporter 3	.	.	blue	0.251829	0.138435	0.399449	0.0157984	0.395797	0.0168727	0.106715	0.535611	-0.456687	0.00511316	-0.162332	0.344194	0.48069	0.00300266	0.0122898	0.943287	-0.180513	0.292094	0.265376	0.117756	-0.101345	0.556446	-0.00846292	0.96093	0.236859	0.16426	-0.167664	0.32836	-0.0677356	0.694673	-0.250358	0.14083	0.298587	0.0769113	7.43627	2.52321	4.91307	-2.38986
LOC103850670	plant intracellular Ras-group-related LRR protein 7	.	.	blue	0.251458	0.139036	0.456781	0.00510293	0.528425	0.000923544	0.104841	0.54284	-0.676693	5.8676e-06	-0.234818	0.168033	0.708967	1.30204e-06	0.154504	0.368266	-0.0971243	0.573084	0.724948	5.72323e-07	-0.0679845	0.693605	-0.063225	0.71412	0.349599	0.0366154	-0.433264	0.00830043	0.00144042	0.993348	-0.499044	0.00194663	0.58158	0.000199167	77.8928	25.5063	52.3865	-26.8802
LOC103848811	uncharacterized LOC103848811	.	.	blue	0.250357	0.140833	0.350455	0.0361269	0.259541	0.126359	0.00421077	0.980555	-0.243927	0.151667	-0.119502	0.487555	0.261696	0.12313	0.0481937	0.780153	0.0284513	0.869167	-0.158037	0.357279	-0.37262	0.025214	-0.179708	0.294287	0.0794629	0.645028	-0.228763	0.179592	-0.240227	0.15817	-0.22334	0.190412	0.261912	0.122809	2.11005	0.439739	1.67031	-1.23057
LOC103837978	3-oxoacyl-[acyl-carrier-protein] reductase FabG	.	.	blue	0.250349	0.140846	0.29889	0.0765975	0.38347	0.020962	0.290303	0.0858778	-0.369152	0.0267148	-0.28216	0.0954582	0.379249	0.0225394	-0.156466	0.362141	-0.25388	0.135143	0.56678	0.000313406	0.454272	0.00538347	0.320489	0.0566916	0.0381868	0.825003	-0.0591255	0.73195	-0.0840923	0.625824	-0.0352879	0.838105	0.103136	0.549454	4.75434	0.937716	3.81663	-2.87891
LOC103850142	zinc transporter 9	.	.	blue	0.25004	0.141353	0.334772	0.0459612	0.385611	0.0201979	0.26962	0.111781	-0.534958	0.000775215	-0.153391	0.371768	0.553311	0.000464936	0.0586646	0.733963	-0.244135	0.151306	0.779539	2.11623e-08	0.190477	0.265814	0.0165392	0.923728	0.29572	0.079928	-0.245336	0.149242	0.0922339	0.592639	-0.288438	0.0880031	0.280615	0.0973638	26.4231	6.97679	19.4463	-12.4695
LOC103827899	epithiospecifier protein	.	.	blue	0.249547	0.142166	0.349851	0.0364711	0.322669	0.0549364	-0.119589	0.487235	-0.329699	0.0495676	-0.256102	0.131643	0.325358	0.0528303	0.160119	0.3509	0.308484	0.0671731	0.00502081	0.976815	-0.726363	5.30682e-07	-0.45992	0.00476979	0.0532106	0.757919	-0.373036	0.0250389	-0.361653	0.0302124	-0.600675	0.000107336	0.587349	0.000165911	14.5433	1.2021	13.3412	-12.1391
LOC103865868	protein ORGAN SIZE RELATED 1	.	.	blue	0.248763	0.143463	0.23183	0.173669	0.19855	0.245698	0.199841	0.242579	-0.688612	3.44065e-06	0.119818	0.486397	0.707367	1.4095e-06	0.340388	0.0422181	-0.070447	0.683073	0.351184	0.0357153	-0.163581	0.340444	-0.160385	0.350089	0.694111	2.66689e-06	-0.697553	2.2673e-06	-0.0804798	0.64079	-0.559336	0.000390552	0.527927	0.00093582	97.9572	27.7011	70.2561	-42.555
LOC103862796	probable pectinesterase/pectinesterase inhibitor	.	.	blue	0.248607	0.143723	0.447769	0.00617315	0.521029	0.00112129	0.0685324	0.691257	-0.529474	0.000898162	-0.308656	0.0670126	0.580261	0.000207563	0.127601	0.458314	-0.0152322	0.929739	0.782302	1.74773e-08	0.167479	0.328902	0.0815347	0.636405	0.171537	0.317145	-0.321566	0.0558186	-0.0163776	0.92447	-0.483513	0.00281335	0.543687	0.000610099	32.007	8.35152	23.6555	-15.3039
LOC103874260	uncharacterized LOC103874260	.	.	blue	0.247101	0.146244	0.153723	0.370721	0.172307	0.314947	0.427253	0.00935011	-0.562649	0.000354342	0.069507	0.687087	0.548706	0.000530031	-0.0234726	0.891913	-0.404035	0.0145309	0.386306	0.019955	0.0724532	0.674537	0.0227052	0.895427	0.487514	0.00256287	-0.346325	0.038533	-0.00109608	0.994938	-0.0384696	0.823727	0.0637811	0.711712	28.1905	8.02681	20.1637	-12.1369
LOC103836106	uncharacterized LOC103836106	.	.	blue	0.245307	0.149292	0.114123	0.507494	0.0902018	0.60085	0.219678	0.197975	-0.346504	0.0384266	0.00646722	0.970139	0.322456	0.0551055	0.0539704	0.754568	-0.0252923	0.883589	0.049626	0.773787	-0.204408	0.231758	-0.136044	0.428859	0.318998	0.0579184	-0.352393	0.035041	-0.154077	0.369607	-0.174827	0.307812	0.206031	0.227994	3.41667	0.847009	2.56966	-1.72265
LOC103853119	uncharacterized LOC103853119	.	.	blue	0.244289	0.151041	0.414148	0.0120359	0.400566	0.0154815	0.015056	0.93055	-0.596563	0.000123026	-0.0705404	0.682675	0.645493	2.12911e-05	0.315484	0.0608912	-0.00822491	0.962028	0.339367	0.0428802	-0.132756	0.440204	-0.0884318	0.608041	0.416029	0.0116143	-0.553203	0.000466376	-0.0336119	0.845699	-0.570617	0.000279233	0.604874	9.3198e-05	36.7693	12.2578	24.5116	-12.2538
LOC103870926	uncharacterized protein C9orf85 homolog	.	.	blue	0.242098	0.154855	0.411307	0.0126971	0.435567	0.00792593	0.196812	0.249941	-0.48466	0.00273946	-0.189182	0.269139	0.513285	0.00136749	-0.0599876	0.728188	-0.47968	0.00307303	0.305804	0.0697089	-0.0739001	0.668404	-0.0995765	0.563391	0.158713	0.355201	0.0913843	0.596066	-0.0542258	0.753442	-0.156915	0.360747	0.162391	0.344015	24.5042	5.97905	18.5251	-12.5461
LOC103864754	FBD-associated F-box protein At3g49020	.	.	blue	0.240239	0.158148	0.216587	0.204518	0.148761	0.386544	0.242531	0.154096	-0.463799	0.00438424	0.0979938	0.569639	0.486502	0.00262432	0.138434	0.420717	-0.241307	0.156251	0.0814079	0.636931	-0.017353	0.919986	-0.067268	0.69668	0.434688	0.00806718	-0.35559	0.0333075	-0.112496	0.513606	-0.264547	0.118951	0.227287	0.182493	10.1365	3.80135	6.33518	-2.53383
LOC117134009	uncharacterized LOC117134009	.	.	blue	0.239621	0.159253	0.305484	0.0700166	0.289797	0.0864509	0.187805	0.272704	-0.298214	0.077298	-0.129522	0.451518	0.343886	0.0400139	0.0944995	0.583544	-0.0907789	0.598513	0.371963	0.025493	0.563896	0.000341512	0.250725	0.14023	0.128882	0.453778	-0.233249	0.170976	0.352623	0.0349137	-0.182331	0.287179	0.199334	0.243802	4.03491	0.959432	3.07548	-2.11605
LOC103837095	pentatricopeptide repeat-containing protein At5g25630	.	.	blue	0.239507	0.159457	0.106559	0.536209	0.0902246	0.600757	0.47077	0.00375872	-0.520787	0.00112833	0.195101	0.254164	0.491712	0.0023212	-0.0733984	0.670529	-0.436138	0.00783524	0.190761	0.265089	0.0648602	0.707048	0.0365198	0.832531	0.581659	0.00019867	-0.372193	0.025395	0.0717138	0.677678	0.161082	0.34797	-0.0839509	0.626407	37.9955	9.01395	28.9816	-19.9676
LOC103865254	uncharacterized LOC103865254	.	.	blue	0.235255	0.167222	0.424104	0.00994385	0.375076	0.024194	0.0184806	0.914805	-0.641827	2.45403e-05	0.0551075	0.749561	0.719647	7.56371e-07	0.43475	0.00805711	0.0592343	0.731475	0.388748	0.0191204	0.0546576	0.751541	0.030611	0.859331	0.582294	0.000194752	-0.77168	3.59342e-08	0.0361075	0.834396	-0.578475	0.000219437	0.661898	1.10141e-05	91.9548	28.122	63.8328	-35.7107
LOC103870856	uncharacterized LOC103870856	.	.	blue	0.234848	0.167978	0.332409	0.0476142	0.303161	0.0722819	0.137771	0.422966	-0.706748	1.45321e-06	0.0760969	0.659135	0.754723	1.05251e-07	0.312185	0.0637911	-0.173892	0.310448	0.301025	0.0744159	-0.217811	0.201909	-0.137314	0.424523	0.64801	1.92921e-05	-0.595253	0.000128442	-0.0793355	0.64556	-0.534708	0.000780474	0.532273	0.000833403	92.7323	33.2975	59.4348	-26.1374
LOC103859471	tobamovirus multiplication protein 1	.	.	blue	0.234366	0.168878	0.407732	0.0135728	0.359253	0.0314083	0.0487593	0.777637	-0.594804	0.000130344	0.0342845	0.84265	0.669504	8.00297e-06	0.403861	0.0145774	0.054591	0.751834	0.477443	0.00323403	0.108309	0.529498	0.105492	0.540323	0.545938	0.000572952	-0.741173	2.33958e-07	0.0379261	0.826179	-0.532128	0.000836653	0.607612	8.49052e-05	60.7681	17.6337	43.1344	-25.5007
LOC103847200	vacuolar protein sorting-associated protein 9A	.	.	blue	0.234288	0.169023	0.268783	0.112941	0.169798	0.32215	0.167885	0.327714	-0.559909	0.000384064	0.188562	0.270739	0.602088	0.000102377	0.314228	0.0619831	-0.173243	0.312285	0.12594	0.464233	-0.0537415	0.755577	-0.0648901	0.706919	0.611738	7.36613e-05	-0.522934	0.00106707	-0.0492683	0.775376	-0.419178	0.0109367	0.362184	0.0299528	29.1437	10.049	19.0947	-9.04565
LOC103856290	auxin-responsive protein SAUR21	.	.	blue	0.23406	0.16945	0.476985	0.00326791	0.485677	0.00267533	-0.139816	0.416047	-0.310782	0.0650574	-0.375431	0.0240495	0.358355	0.0318652	0.158443	0.35603	0.289712	0.0865472	0.298367	0.0771394	-0.150515	0.380907	-0.0881748	0.609088	-0.072066	0.676181	-0.320384	0.0567772	-0.178624	0.297257	-0.554644	0.000447475	0.624044	4.76445e-05	11.5744	2.56587	9.00858	-6.44272
LOC103857003	putative F-box protein At5g55150	.	.	blue	0.233733	0.170064	0.282848	0.0946178	0.389145	0.0189875	0.287336	0.0892785	-0.378024	0.0230151	-0.280666	0.0973007	0.394728	0.0171985	-0.118164	0.492477	-0.180091	0.293243	0.691834	2.96558e-06	0.316269	0.0602166	0.0847378	0.623166	0.0399756	0.816941	-0.0787965	0.647811	0.141474	0.410486	-0.161723	0.34603	0.190917	0.264692	7.8574	1.45287	6.40453	-4.95167
LOC103859893	calcium-transporting ATPase 9, plasma membrane-type	.	.	blue	0.233609	0.170297	0.32578	0.0525062	0.341659	0.0414061	0.178704	0.297037	-0.539618	0.000682718	-0.0902134	0.600803	0.563495	0.000345592	0.19853	0.245749	-0.104249	0.545133	0.715115	9.55246e-07	0.127303	0.459372	0.00416033	0.980788	0.368446	0.027029	-0.36574	0.0282624	0.0722069	0.675583	-0.407772	0.0135626	0.416561	0.0114974	24.8836	6.51467	18.369	-11.8543
LOC103857650	uncharacterized LOC103857650	.	.	blue	0.231491	0.174316	0.42619	0.009547	0.392767	0.0178103	-0.0641845	0.709967	-0.419105	0.0109519	-0.146599	0.393564	0.476304	0.00331884	0.343028	0.0405459	0.162836	0.342678	0.30651	0.0690336	0.174049	0.310004	0.0588472	0.733165	0.212547	0.213295	-0.483231	0.00283178	0.110628	0.520667	-0.55696	0.000418509	0.583306	0.000188642	15.4927	4.58713	10.9055	-6.31841
LOC103850562	protein RESTRICTED TEV MOVEMENT 2	.	.	blue	0.231109	0.175048	0.381679	0.0216199	0.36967	0.0264861	-0.0138377	0.936158	-0.366169	0.0280638	-0.258382	0.128122	0.368568	0.0269748	0.0969182	0.573903	0.069518	0.68704	0.350123	0.0363157	-0.503012	0.0017669	-0.349871	0.0364598	0.0529654	0.759001	-0.200997	0.23981	-0.247567	0.145461	-0.49256	0.00227487	0.454228	0.00538845	6.03217	1.08384	4.94834	-3.8645
LOC103871483	CBL-interacting serine/threonine-protein kinase 17-like	.	.	blue	0.23088	0.175489	0.244302	0.151019	0.163106	0.341867	0.184821	0.280534	-0.189454	0.268438	0.0144066	0.933539	0.20846	0.222437	0.00516384	0.976155	-0.135866	0.429468	-0.140273	0.41451	0.0937568	0.586518	0.0312021	0.856643	0.143214	0.404693	-0.115759	0.501389	0.0995823	0.563368	0.0163405	0.924641	0.0203021	0.906443	0.503035	0.0891204	0.413914	-0.324794
LOC103865468	monooxygenase 2	.	.	blue	0.229712	0.177744	0.496861	0.00205217	0.462318	0.00452811	-0.0465248	0.787589	-0.720253	7.3286e-07	-0.0144812	0.933196	0.804235	3.44942e-09	0.493919	0.00220232	0.0664897	0.700026	0.544555	0.000595529	-0.106434	0.53669	-0.106368	0.536946	0.593879	0.000134351	-0.741399	2.30964e-07	-0.0441377	0.798256	-0.755758	9.88153e-08	0.810003	2.17598e-09	169.994	56.0175	113.977	-57.9595
LOC103865544	uncharacterized LOC103865544	.	.	blue	0.228148	0.180797	0.460542	0.00470599	0.468339	0.00396743	0.019131	0.911819	-0.672541	7.02678e-06	-0.0907582	0.598597	0.747926	1.58112e-07	0.333103	0.0471235	-0.103916	0.546425	0.405165	0.0142323	-0.190703	0.265238	-0.177417	0.300586	0.469479	0.00386837	-0.4957	0.00211033	-0.148431	0.387611	-0.624108	4.75332e-05	0.655196	1.44864e-05	85.219	33.2313	51.9877	-18.7565
LOC103842993	ribonuclease 1	.	.	blue	0.227453	0.182164	0.338669	0.0433373	0.202028	0.237357	0.0231428	0.893423	-0.383539	0.0209373	0.149819	0.38314	0.462355	0.00452445	0.332287	0.0477009	-0.0180735	0.916675	-0.0465267	0.787581	0.0535467	0.756436	-0.0140821	0.935033	0.435425	0.00794854	-0.514546	0.00132441	0.0137569	0.93653	-0.343305	0.0403738	0.376113	0.0237736	9.71071	3.35729	6.35342	-2.99612
LOC103860232	B-box domain protein 31-like	.	.	blue	0.224667	0.187724	0.308251	0.0673909	0.235231	0.167265	0.173531	0.31147	-0.276662	0.102375	0.00307414	0.985803	0.330656	0.0488703	0.102566	0.551676	-0.181048	0.290641	0.0586618	0.733975	0.513768	0.00135084	0.237879	0.162399	0.203652	0.233528	-0.18935	0.268707	0.322805	0.0548285	-0.0796955	0.644057	0.108135	0.530165	2.91892	0.860556	2.05836	-1.19781
LOC103866594	polygalacturonase ADPG2	.	.	blue	0.222785	0.191545	0.17446	0.308844	0.121261	0.481124	0.256518	0.130995	-0.335198	0.0456683	0.040585	0.814199	0.342627	0.0407963	0.0485502	0.778567	-0.24009	0.158413	0.169163	0.323992	0.047454	0.783447	-0.131837	0.443402	0.290704	0.0854255	-0.189798	0.267554	0.00207393	0.990422	-0.108571	0.528495	0.103363	0.548571	1.61893	0.486515	1.13242	-0.645904
LOC103864116	F-box/kelch-repeat protein At3g13680	.	.	blue	0.221807	0.193552	0.402836	0.0148538	0.39152	0.0182084	-0.0963123	0.576311	-0.243209	0.152913	-0.263469	0.120518	0.282641	0.09487	0.108329	0.529419	0.100093	0.561358	0.0646712	0.707864	-0.114239	0.507059	-0.0431148	0.802839	-0.0314669	0.855439	-0.129937	0.450057	-0.035237	0.838335	-0.314768	0.0615114	0.397825	0.0162688	6.35907	1.69772	4.66135	-2.96363
LOC103860279	protein NRT1/ PTR FAMILY 4.1	.	.	blue	0.219739	0.197846	0.0896777	0.602975	0.00351814	0.983753	0.439763	0.00728047	-0.462862	0.00447478	0.338869	0.0432058	0.465724	0.0042031	0.0371565	0.829654	-0.50437	0.00170882	-0.0184053	0.915151	0.160667	0.34923	0.0673187	0.696462	0.681581	4.72823e-06	-0.31304	0.0630292	0.148221	0.388291	0.124096	0.470852	-0.141413	0.410689	27.5293	6.57871	20.9505	-14.3718
LOC103848751	indole-3-acetic acid-amido synthetase GH3.2	.	.	blue	0.219056	0.19928	0.314183	0.0620226	0.280021	0.0981047	0.0760693	0.659251	-0.557438	0.000412748	0.0720692	0.676168	0.60841	8.26178e-05	0.413758	0.012125	0.187179	0.274334	0.463696	0.00439408	0.162317	0.344239	0.0803492	0.641333	0.558859	0.000396027	-0.813028	1.69821e-09	0.116934	0.497024	-0.512496	0.00139507	0.599775	0.000110607	65.4829	13.9477	51.5351	-37.5874
LOC103834863	actin-depolymerizing factor	.	.	blue	0.218843	0.199728	0.296537	0.0790587	0.393027	0.0177282	0.224156	0.188756	-0.455212	0.00527679	-0.262514	0.121919	0.47165	0.00368556	-0.00116396	0.994624	-0.132094	0.442506	0.727336	5.03704e-07	0.267926	0.114139	0.0967541	0.574554	0.12553	0.465701	-0.216333	0.205062	0.12738	0.459098	-0.284519	0.0926025	0.325917	0.0524014	12.2499	2.4602	9.78971	-7.32951
LOC103859077	sugar transport protein 12	.	.	blue	0.218782	0.199855	0.380171	0.0221867	0.395597	0.0169334	0.111677	0.516696	-0.68159	4.72618e-06	-0.0154157	0.928895	0.735817	3.1658e-07	0.289826	0.0864175	-0.0854063	0.620417	0.519742	0.00115927	0.0230227	0.893973	-0.0334185	0.846577	0.54248	0.000630889	-0.596234	0.000124368	0.0404165	0.814957	-0.505938	0.00164385	0.570472	0.000280457	79.0598	27.01	52.0498	-25.0399
LOC103867602	protein yippee-like At4g27740	.	.	blue	0.21497	0.208	0.251029	0.139734	0.185117	0.279751	0.234162	0.16926	-0.630082	3.82107e-05	0.220071	0.197154	0.675154	6.27537e-06	0.309394	0.0663288	-0.301734	0.0737023	0.344943	0.039367	0.0572939	0.739961	0.0281024	0.870758	0.725435	5.57667e-07	-0.512642	0.00138995	0.0298457	0.862814	-0.327854	0.050934	0.323838	0.0540124	58.5612	19.1881	39.3731	-20.185
LOC103868015	putative F-box/kelch-repeat protein At4g39600	.	.	blue	0.212338	0.213757	0.390211	0.0186345	0.31956	0.057453	0.0204	0.905994	-0.631295	3.65337e-05	0.0855803	0.619702	0.699	2.11639e-06	0.428541	0.00911623	-0.0419196	0.808201	0.240452	0.157768	-0.158023	0.357322	-0.0711566	0.680049	0.592674	0.000139731	-0.666231	9.19229e-06	-0.104959	0.542381	-0.565951	0.000321267	0.622338	5.06661e-05	66.6427	23.0423	43.6004	-20.558
LOC103850951	formate dehydrogenase, chloroplastic/mitochondrial	.	.	blue	0.210772	0.217233	0.0820541	0.63425	0.0622856	0.718193	0.478274	0.00317341	-0.504986	0.00168306	0.205659	0.228853	0.494268	0.00218401	-0.0255479	0.88242	-0.517056	0.00124222	0.334831	0.0459204	0.214013	0.210082	0.0708195	0.681485	0.589094	0.000156885	-0.239537	0.159403	0.100789	0.558626	0.076969	0.655468	-0.100388	0.560199	32.4497	8.23026	24.2194	-15.9892
LOC103828645	uncharacterized LOC103828645	.	.	blue	0.209329	0.22047	0.306657	0.0688934	0.285506	0.0914269	0.0430829	0.802981	-0.437184	0.00767154	-0.071683	0.67781	0.45819	0.00495095	0.170313	0.320664	0.00764302	0.964713	0.273109	0.107042	-0.108399	0.529153	0.00722668	0.966634	0.335993	0.0451258	-0.354699	0.0337834	-0.0251808	0.884099	-0.376595	0.0235806	0.40609	0.0139915	6.58367	1.97746	4.60621	-2.62875
LOC103872254	mitochondrial carrier protein CoAc1	.	.	blue	0.208399	0.222574	0.172461	0.314506	0.0965115	0.575519	0.0751242	0.663233	-0.189126	0.269284	0.0114795	0.947021	0.198547	0.245706	0.0717442	0.677549	-0.0269753	0.875901	-0.13313	0.438903	0.00595041	0.972524	0.0477852	0.781972	0.210318	0.218248	-0.170591	0.319863	0.00837985	0.961313	-0.102437	0.552179	0.129059	0.453153	0.749117	0.215407	0.533709	-0.318302
LOC103830506	amyrin synthase LUP2	.	.	blue	0.208313	0.22277	0.144336	0.400986	0.0812858	0.637438	0.290271	0.0859136	-0.587028	0.000167619	0.269431	0.112042	0.606753	8.74316e-05	0.283875	0.0933755	-0.244765	0.15022	0.311269	0.0646158	0.0273114	0.874367	0.00729869	0.966302	0.749281	1.45937e-07	-0.566399	0.000316998	0.0185104	0.914668	-0.268446	0.11341	0.264576	0.11891	49.4307	14.782	34.6487	-19.8667
LOC103859340	transcription initiation factor IIB-2	.	.	blue	0.208018	0.223441	0.377429	0.0232491	0.381785	0.0215805	-0.0783632	0.649623	-0.45572	0.00521998	-0.190187	0.266557	0.481813	0.00292609	0.254636	0.133944	0.144517	0.400387	0.285077	0.0919364	-0.335435	0.0455063	-0.205532	0.229146	0.217344	0.202902	-0.421539	0.0104508	-0.0811508	0.637999	-0.59734	0.000119911	0.612734	7.1158e-05	13.385	3.13271	10.2523	-7.11958
LOC103866103	protein FAM136A	.	.	blue	0.207246	0.225202	0.446151	0.00638451	0.408332	0.0134222	-0.183664	0.283609	-0.344597	0.039578	-0.223939	0.189196	0.422183	0.0103214	0.370631	0.0260661	0.237588	0.162927	0.170545	0.319994	-0.133638	0.437146	-0.0711818	0.679942	0.0991476	0.565081	-0.384194	0.020701	-0.139391	0.41748	-0.686181	3.84412e-06	0.68435	4.17615e-06	25.3544	6.58938	18.7651	-12.1757
LOC103833691	glucose-6-phosphate 1-dehydrogenase 1, chloroplastic	.	.	blue	0.205743	0.228657	0.281735	0.0959789	0.172785	0.313584	0.0431604	0.802634	-0.558758	0.000397195	0.214044	0.210013	0.612184	7.25311e-05	0.470932	0.00374521	0.111735	0.516475	0.136434	0.427524	-0.198397	0.246071	-0.127999	0.456903	0.680684	4.92079e-06	-0.808649	2.42782e-09	-0.0969253	0.573875	-0.544013	0.000604585	0.581771	0.000197974	52.5316	11.9561	40.5754	-28.6193
LOC103864858	putative lipase ROG1	.	.	blue	0.205217	0.229876	0.373299	0.0249287	0.458314	0.00493773	-0.0138465	0.936118	-0.384973	0.0204233	-0.394345	0.0173168	0.407374	0.0136632	0.0200472	0.907613	-0.0683239	0.69215	0.314114	0.0620826	-0.212955	0.212398	-0.184662	0.280955	-0.05802	0.736782	0.0207094	0.904575	-0.138137	0.421723	-0.484776	0.00273209	0.450355	0.00584799	10.2598	2.21194	8.04782	-5.83588
LOC103872538	telomere repeat-binding factor 4	MYB_related	.	blue	0.203441	0.234023	0.115253	0.503274	0.099732	0.562778	0.378571	0.0228016	-0.495448	0.00212312	0.182543	0.28661	0.479592	0.00307924	-0.0137572	0.936528	-0.399115	0.0158941	0.0876579	0.611196	0.130338	0.44865	-0.00467569	0.978409	0.555371	0.000438198	-0.33936	0.0428844	0.170913	0.318937	0.103072	0.549704	-0.0419544	0.808044	21.7017	5.73317	15.9686	-10.2354
LOC103840562	LEAF RUST 10 DISEASE-RESISTANCE LOCUS RECEPTOR-LIKE PROTEIN KINASE-like 1.1	.	.	blue	0.202516	0.236201	0.366465	0.0279275	0.306417	0.0691224	0.0456404	0.791537	-0.359343	0.0313624	-0.037837	0.826581	0.388742	0.0191222	0.11808	0.492787	-0.0883238	0.608481	-0.0117979	0.945554	-0.324426	0.0535533	-0.104195	0.545341	0.23152	0.17426	-0.247024	0.146375	-0.211859	0.214815	-0.243595	0.152241	0.283868	0.0933841	2.61529	0.865213	1.75008	-0.884868
LOC103851325	nudix hydrolase 19, chloroplastic	.	.	blue	-0.20224	0.236855	-0.0794319	0.645157	-0.0774942	0.653264	-0.105398	0.540686	-0.299952	0.0755065	0.352819	0.0348058	0.368752	0.0268927	0.417326	0.0113311	-0.161258	0.347437	0.27042	0.110681	0.00227716	0.989484	0.0382882	0.824545	0.580738	0.00020449	-0.360461	0.0308016	-0.034644	0.841021	-0.288892	0.0874822	0.243466	0.152465	5.804	1.40214	4.40186	-2.99972
LOC103850340	protein UPSTREAM OF FLC	.	.	blue	0.198787	0.245125	0.18756	0.273341	0.0891061	0.605297	0.133637	0.437149	-0.441023	0.00709563	0.247483	0.145602	0.481693	0.0029342	0.396115	0.0167767	0.0646079	0.708138	0.0677162	0.694756	0.275398	0.104017	0.214492	0.209037	0.597729	0.000118381	-0.732154	3.87709e-07	0.220516	0.196226	-0.295405	0.0802648	0.36507	0.0285745	28.5733	4.85008	23.7233	-18.8732
LOC103860882	2-oxoglutarate-Fe(II) type oxidoreductase hxnY	.	.	blue	0.194096	0.256667	0.125455	0.46597	0.00558839	0.974195	0.296292	0.0793188	-0.388815	0.0190977	0.312021	0.0639382	0.406698	0.0138351	0.0972107	0.572742	-0.341395	0.0415742	-0.157339	0.359435	0.0641351	0.710181	0.00873423	0.959679	0.582693	0.00019232	-0.297412	0.0781371	0.0430036	0.803337	0.0311099	0.857062	-0.0250742	0.884586	8.10423	2.06998	6.03425	-3.96427
LOC103837670	la-related protein 1B	.	.	blue	0.192215	0.261395	0.354601	0.0338358	0.409502	0.013133	0.105221	0.54137	-0.384177	0.0207071	-0.222116	0.192918	0.41112	0.0127418	-0.0432704	0.802141	-0.251566	0.13886	0.371788	0.0255675	0.026603	0.8776	0.0484195	0.779149	0.080046	0.642596	-0.0172233	0.920582	0.012542	0.942125	-0.142724	0.40632	0.225278	0.186494	4.79205	1.14949	3.64256	-2.49306
LOC103831468	uncharacterized LOC103831468	.	.	blue	0.188983	0.269653	0.157868	0.3578	0.202682	0.235808	0.247342	0.14584	-0.346848	0.0382218	-0.135864	0.429476	0.316216	0.0602618	-0.143396	0.404091	-0.252171	0.137882	0.365199	0.0285143	-0.107927	0.530958	-0.0703043	0.683682	0.138658	0.41996	-0.0890292	0.605609	-0.0682165	0.69261	-0.0351607	0.83868	0.0524109	0.761451	2.14834	0.637971	1.51037	-0.872403
LOC108868787	protein GLUTELIN PRECURSOR ACCUMULATION 3	.	.	blue	0.188022	0.27214	0.412566	0.0124004	0.324111	0.0537991	-0.0721365	0.675882	-0.382777	0.0212145	-0.0231519	0.893381	0.429996	0.00885796	0.274156	0.10565	-0.0173909	0.919812	0.278523	0.0999924	-0.111432	0.51762	-0.063674	0.712176	0.295676	0.0799753	-0.284218	0.0929632	0.0358523	0.83555	-0.402338	0.0149897	0.410991	0.0127726	6.15961	2.18637	3.97324	-1.78688
LOC103869152	vascular-related unknown protein 1-like	.	.	blue	0.187425	0.273694	0.244816	0.150134	0.176659	0.302691	0.15338	0.371803	-0.556812	0.000420308	0.17248	0.314452	0.589343	0.000155633	0.275653	0.103684	-0.24494	0.14992	0.223261	0.190573	-0.0284708	0.869078	-0.0314168	0.855667	0.594848	0.000130158	-0.433758	0.00821894	-0.0728944	0.672665	-0.301782	0.0736541	0.313413	0.0626994	23.9747	7.57261	16.4021	-8.82952
LOC103853270	glycosyltransferase family protein 64 C3	.	.	blue	0.186496	0.276122	0.185659	0.27832	0.145781	0.396235	0.230116	0.176962	-0.57267	0.000262345	0.209051	0.221097	0.589374	0.000155476	0.183646	0.283657	-0.238013	0.162156	0.18377	0.283328	0.0590519	0.732271	0.0211721	0.902453	0.65669	1.3636e-05	-0.579618	0.000211767	0.131818	0.44347	-0.160545	0.349601	0.227741	0.181596	42.268	11.668	30.6	-18.932
LOC103835991	histone acetyltransferase HAC1	.	.	blue	0.18508	0.279848	0.289229	0.087097	0.264324	0.119274	0.0748332	0.664461	-0.383761	0.0208569	-0.0466643	0.786966	0.460027	0.00475873	0.277052	0.101871	-0.002967	0.986298	0.303631	0.0718193	0.295228	0.0804549	0.120387	0.484313	0.286275	0.0905192	-0.400516	0.0154955	0.0545329	0.75209	-0.437681	0.00759485	0.424904	0.00978996	9.34421	3.59324	5.75098	-2.15774
LOC103832977	chorismate synthase, chloroplastic	.	.	blue	0.184793	0.280609	0.415066	0.0118287	0.465205	0.00425131	0.0386568	0.822883	-0.495986	0.00209588	-0.20705	0.22565	0.547947	0.000541512	0.0880345	0.60966	-0.210887	0.216977	0.364547	0.0288207	0.0106412	0.950885	-0.00792673	0.963404	0.189201	0.26909	-0.208411	0.222548	-0.0406751	0.813793	-0.348341	0.0373431	0.39936	0.0158238	16.1102	5.75571	10.3545	-4.59878
LOC103837404	probable carboxylesterase 120	.	.	blue	0.183922	0.282921	0.180951	0.290905	0.213372	0.211482	0.258474	0.127981	-0.59706	0.000121025	0.0828218	0.631071	0.612508	7.17178e-05	0.152556	0.374407	-0.171156	0.318239	0.490952	0.00236342	0.115534	0.502226	0.0535333	0.756495	0.594641	0.000131045	-0.57267	0.000262342	0.0811302	0.638085	-0.24367	0.152111	0.320194	0.0569331	45.1644	13.6241	31.5403	-17.9162
LOC103848281	uncharacterized LOC103848281	.	.	blue	0.182671	0.286267	0.398037	0.0162066	0.377081	0.0233868	-0.12909	0.453043	-0.229012	0.179105	-0.219403	0.19855	0.295144	0.0805452	0.204751	0.230958	0.176815	0.302257	0.178058	0.298815	0.0077938	0.964017	0.0439231	0.799217	0.000211129	0.999025	-0.24637	0.147481	-0.0954284	0.579833	-0.450901	0.00578117	0.461387	0.0046206	4.11776	1.03354	3.08422	-2.05068
LOC103846565	tetraketide alpha-pyrone reductase 2	.	.	blue	0.182454	0.286848	0.371261	0.0257936	0.366189	0.0280545	0.000696177	0.996785	-0.366567	0.0278805	-0.127432	0.458914	0.432831	0.00837249	0.325724	0.0525493	0.157129	0.360084	0.655484	1.43192e-05	0.568207	0.000300283	0.304133	0.071327	0.20523	0.229846	-0.457791	0.00499364	0.29687	0.0787065	-0.438869	0.00741402	0.511753	0.00142148	15.7954	3.63935	12.156	-8.51667
LOC117133023	S-protein homolog 8	.	.	blue	0.182293	0.28728	0.252865	0.136765	0.325355	0.0528329	0.171698	0.316686	-0.310581	0.0652401	-0.289952	0.0862753	0.30564	0.0698661	-0.0970013	0.573573	-0.0961375	0.577006	0.583089	0.000189935	0.0936772	0.586838	0.0297481	0.863259	-0.0163214	0.924729	-0.0564247	0.743773	-0.0625169	0.717189	-0.175282	0.306534	0.220992	0.195237	7.25097	3.12203	4.12895	-1.00692
LOC103852057	dehydrogenase/reductase SDR family member FEY	.	.	blue	0.181922	0.28828	0.506849	0.00160711	0.446184	0.00638006	-0.186945	0.274946	-0.275403	0.104011	-0.193404	0.258399	0.363269	0.0294287	0.2766	0.102454	0.121679	0.479604	0.211006	0.216712	0.0640151	0.7107	0.00275609	0.987272	0.0347796	0.840406	-0.236419	0.16507	0.031504	0.855271	-0.443501	0.00674398	0.525639	0.000994076	13.5444	4.17393	9.37046	-5.19653
LOC103835520	UPF0725 protein At5g63820	.	.	blue	0.181572	0.289225	0.372333	0.0253358	0.457001	0.00507888	0.0602188	0.72718	-0.671223	7.43631e-06	-0.169009	0.324437	0.711692	1.13614e-06	0.245004	0.149811	-0.0262914	0.879024	0.803938	3.53057e-09	-0.0332056	0.847543	-0.0346098	0.841176	0.42256	0.0102463	-0.511177	0.00144227	-0.0720439	0.676275	-0.595545	0.000127214	0.644559	2.20798e-05	90.7804	27.957	62.8234	-34.8664
LOC103869313	purple acid phosphatase 18	.	.	blue	0.181131	0.290417	0.261753	0.123045	0.177128	0.301388	0.0985041	0.56762	-0.260746	0.124545	0.0168825	0.922149	0.280913	0.0969946	0.00994732	0.954084	-0.406154	0.0139751	-0.251341	0.139226	-0.208157	0.223123	-0.113015	0.511651	0.18051	0.292101	0.137253	0.424728	-0.0665753	0.699657	-0.0466592	0.786989	0.000531992	0.997543	4.74182	0.793409	3.94841	-3.15501
LOC117131436	uncharacterized LOC117131436	.	.	blue	0.179689	0.294338	0.120301	0.484628	0.127211	0.459702	0.309133	0.0665702	-0.368347	0.0270734	0.0418265	0.808619	0.351264	0.0356703	-0.0289924	0.866701	-0.24671	0.146905	0.47732	0.00324315	0.101937	0.554131	0.0121186	0.944076	0.359492	0.0312873	-0.177491	0.300381	0.0899576	0.60184	0.000960608	0.995564	0.0243832	0.887746	7.53392	2.16402	5.3699	-3.20588
LOC103845146	calcium-transporting ATPase 8, plasma membrane-type	.	.	blue	0.178974	0.296298	0.246277	0.147638	0.189426	0.26851	0.184704	0.280844	-0.317768	0.0589455	0.0798587	0.643377	0.374915	0.0242601	0.247589	0.145424	-0.140364	0.414206	0.423196	0.0101209	0.686538	3.78229e-06	0.356214	0.0329777	0.325323	0.0528574	-0.323813	0.0540322	0.387808	0.0194379	-0.171398	0.317544	0.171506	0.317236	8.78099	2.61852	6.16247	-3.54396
LOC103859118	hydrophobic protein RCI2A	.	.	blue	0.177733	0.299714	0.392127	0.0180136	0.352265	0.0351118	-0.129583	0.451305	-0.495853	0.00210259	-0.0783685	0.649601	0.570687	0.000278636	0.420572	0.0106474	0.0867345	0.614971	0.290404	0.0857638	-0.12474	0.468533	-0.11882	0.490063	0.332571	0.0474995	-0.473746	0.00351628	-0.0373482	0.828788	-0.683287	4.38063e-06	0.690794	3.11195e-06	28.734	9.03667	19.6973	-10.6606
LOC103846728	carbon catabolite repressor protein 4 homolog 6	.	.	blue	0.173038	0.312867	0.305754	0.0697565	0.279808	0.0983713	0.199216	0.244086	-0.503364	0.00175168	0.0427675	0.804396	0.544317	0.000599501	0.130411	0.448394	-0.370572	0.0260918	0.411701	0.0126038	0.112476	0.513681	-0.019405	0.91056	0.405336	0.0141875	-0.261332	0.12367	0.0571955	0.740393	-0.200005	0.242186	0.197029	0.249409	16.8106	5.32507	11.4856	-6.16049
LOC103859981	phosphatidate cytidylyltransferase 2	.	.	blue	0.172641	0.313995	0.105398	0.540684	0.00744497	0.965627	0.180958	0.290886	-0.325574	0.052664	0.233829	0.169885	0.365635	0.0283112	0.228404	0.180294	-0.157555	0.358768	-0.0166623	0.923162	0.0583273	0.735438	0.0122448	0.943494	0.495816	0.00210443	-0.378164	0.02296	-0.00823884	0.961964	-0.197146	0.249123	0.147595	0.390319	3.5062	1.07712	2.42908	-1.35196
LOC103844675	tRNA-specific adenosine deaminase TAD1	.	.	blue	0.171922	0.316046	0.366169	0.0280639	0.269086	0.11252	-0.0601564	0.727452	-0.522578	0.00107702	0.124952	0.467774	0.61446	6.69973e-05	0.461791	0.00458025	-0.0403201	0.815391	0.0823353	0.633085	-0.0469512	0.785687	-0.0792516	0.64591	0.54293	0.000623071	-0.570045	0.000284104	-0.014516	0.933035	-0.580435	0.000206434	0.567513	0.000306606	38.4245	14.8673	23.5573	-8.69004
LOC103831127	cyclin-dependent kinase D-2	.	.	blue	0.170795	0.319275	0.227327	0.182413	0.222502	0.192124	-0.020859	0.903889	-0.307829	0.0677862	-0.136768	0.426383	0.330411	0.0490485	0.173911	0.310394	0.104681	0.543459	0.149327	0.384721	-0.226313	0.184426	-0.182726	0.286118	0.177274	0.300984	-0.220414	0.196438	-0.166173	0.332743	-0.468827	0.00392479	0.402333	0.014991	3.0025	0.467742	2.53476	-2.06702
LOC103852054	spermine synthase	.	SPDS	blue	0.16946	0.32313	0.300974	0.0744679	0.34355	0.0402217	0.211126	0.216443	-0.574314	0.00024949	-0.00652833	0.969857	0.629343	3.92664e-05	0.172544	0.31427	-0.290371	0.0858012	0.73078	4.18002e-07	0.412494	0.0124172	0.147376	0.391031	0.463764	0.00438753	-0.354112	0.0340998	0.209817	0.219372	-0.294966	0.0807366	0.308728	0.0669458	37.6983	12.1983	25.5	-13.3017
LOC103856523	putative F-box/FBD/LRR-repeat protein At5g22670	.	.	blue	0.169073	0.324252	0.282903	0.0945509	0.289718	0.0865399	0.192744	0.26006	-0.407319	0.0136771	-0.0353372	0.837881	0.453343	0.00549056	0.10533	0.540948	-0.328025	0.0508063	0.521794	0.00109923	0.582311	0.000194647	0.411694	0.0126053	0.281931	0.0957389	-0.148515	0.387341	0.261465	0.123472	-0.124437	0.469625	0.142224	0.407984	8.57134	2.63131	5.94003	-3.30872
LOC103831868	uncharacterized LOC103831868	.	.	blue	0.168677	0.325405	0.215776	0.206259	0.158826	0.354853	0.196268	0.251279	-0.569296	0.000290604	0.245013	0.149794	0.622429	5.05008e-05	0.328019	0.0508108	-0.186045	0.277305	0.2611	0.124016	0.352631	0.0349096	0.208075	0.22331	0.673876	6.63313e-06	-0.669197	8.1084e-06	0.234643	0.16836	-0.263888	0.119907	0.3247	0.05334	48.3964	12.8422	35.5541	-22.7119
LOC103859088	uncharacterized LOC103859088	.	.	blue	0.168223	0.326726	0.326769	0.0517517	0.282224	0.0953792	-0.111872	0.51596	-0.404338	0.0144503	-0.0717786	0.677403	0.438344	0.00749355	0.344622	0.0395624	0.257158	0.130004	0.302656	0.0727827	-0.279037	0.0993417	-0.251369	0.13918	0.305743	0.0697673	-0.473203	0.00355946	-0.190162	0.266621	-0.619885	5.53173e-05	0.628475	4.05394e-05	12.3967	2.4215	9.9752	-7.5537
LOC103873358	uncharacterized LOC103873358	.	.	blue	-0.167748	0.328115	-0.128545	0.454967	-0.114625	0.505616	-0.16469	0.337136	-0.108243	0.529749	0.201667	0.238213	0.122529	0.476516	0.27845	0.100084	0.198289	0.246334	0.299653	0.0758123	-0.116627	0.498162	-0.0882677	0.60871	0.317348	0.0592992	-0.322087	0.0554008	-0.0667665	0.698835	-0.289173	0.0871616	0.268709	0.113044	1.86197	0.314446	1.54752	-1.23308
LOC103855247	magnesium transporter MRS2-2-like	.	.	blue	0.167293	0.329446	0.2254	0.18625	0.233372	0.170743	0.186706	0.275571	-0.422327	0.0102928	0.0422415	0.806756	0.46933	0.00388117	0.21298	0.212342	-0.0599721	0.728256	0.649997	1.78363e-05	0.53194	0.000840888	0.279191	0.0991466	0.417047	0.0113916	-0.445922	0.00641485	0.278457	0.100076	-0.240475	0.157726	0.274226	0.105557	14.5684	4.40933	10.1591	-5.74979
LOC103854861	uncharacterized LOC103854861	.	.	blue	-0.164921	0.336447	-0.132103	0.442474	-0.0801962	0.64197	-0.0876488	0.611233	-0.13064	0.447589	0.20412	0.232431	0.169234	0.323785	0.265272	0.117907	0.104119	0.545636	0.448072	0.00613429	0.235377	0.166995	0.141965	0.408846	0.348068	0.0375025	-0.303949	0.0715077	0.179954	0.293616	-0.244282	0.151053	0.199178	0.244178	2.32629	0.610303	1.71599	-1.10569
LOC103832375	shikimate O-hydroxycinnamoyltransferase	.	.	blue	-0.163874	0.339568	-0.139807	0.416078	-0.0453892	0.792659	-0.105455	0.540463	-0.161045	0.348083	0.094856	0.582118	0.167824	0.327892	0.19943	0.24357	0.190189	0.266551	0.502212	0.00180193	-0.102777	0.550854	-0.0402021	0.815922	0.279572	0.098668	-0.332129	0.0478133	-0.132196	0.442152	-0.282268	0.0953256	0.293838	0.0819574	5.78751	1.82127	3.96624	-2.14498
LOC103861552	zinc finger A20 and AN1 domain-containing stress-associated protein 10	.	.	blue	0.163003	0.342177	0.186838	0.275226	0.276113	0.103086	0.162864	0.342593	-0.243095	0.153111	-0.244005	0.151531	0.254149	0.134716	-0.07161	0.67812	0.0225504	0.896136	0.497953	0.00199878	0.100673	0.559081	-0.00320082	0.985218	-0.015129	0.930214	-0.141581	0.41013	-0.000850811	0.996071	-0.201745	0.238027	0.209544	0.219985	1.6675	0.325354	1.34214	-1.01679
LOC103840342	uncharacterized LOC103840342	.	.	blue	0.162879	0.342547	0.257717	0.129141	0.23212	0.173116	-0.022513	0.896308	-0.252405	0.137503	-0.0652672	0.705292	0.283005	0.0944271	0.122071	0.478177	-0.0260842	0.87997	0.0546664	0.751502	0.0542249	0.753446	-0.0552909	0.748754	0.166709	0.331161	-0.178468	0.297687	0.37042	0.0261579	-0.191786	0.262481	0.243455	0.152485	1.5208	0.594982	0.925814	-0.330832
LOC103864874	pyruvate dehydrogenase E1 component subunit beta-1, mitochondrial	.	.	blue	0.162785	0.34283	0.49928	0.00193549	0.508217	0.00155333	-0.205996	0.228074	-0.303901	0.0715542	-0.306558	0.0689879	0.387204	0.0196445	0.225179	0.186692	0.168603	0.325619	0.442407	0.00689736	-0.0146945	0.932214	0.00735103	0.96606	-0.0223062	0.897255	-0.217035	0.20356	-0.0148107	0.931679	-0.536592	0.000741584	0.59288	0.000138798	16.9153	3.78613	13.1291	-9.343
LOC103857250	uncharacterized LOC103857250	.	.	blue	-0.161012	0.348183	-0.0473762	0.783793	-0.0389643	0.821496	-0.21902	0.199356	-0.106952	0.534699	0.168841	0.324926	0.167391	0.329159	0.29116	0.084915	0.162104	0.344879	0.193531	0.25808	0.0676433	0.695069	0.00698674	0.967741	0.275058	0.104462	-0.317661	0.0590356	0.0391101	0.820839	-0.280714	0.0972419	0.314127	0.0620709	0.600147	0.110693	0.489454	-0.37876
LOC103871442	SKP1-like protein 1A	.	.	blue	0.159645	0.352346	0.194154	0.256523	0.169691	0.322462	0.11641	0.498968	-0.170714	0.31951	-0.0546634	0.751515	0.196274	0.251263	0.0718006	0.677309	-0.0350111	0.839358	0.14558	0.396896	0.436772	0.00773568	0.198236	0.246463	0.104233	0.545194	-0.165661	0.334255	0.199739	0.242825	-0.0764277	0.657743	0.118754	0.490303	1.05071	0.225114	0.825592	-0.600478
LOC103832213	auxin response factor 17	.	.	blue	0.159596	0.352494	0.342675	0.0407667	0.390611	0.0185034	-0.0534895	0.756689	-0.477552	0.00322607	-0.166781	0.330951	0.543946	0.000605717	0.373836	0.0247047	0.187405	0.273744	0.642356	2.40454e-05	0.285762	0.0911242	0.17444	0.3089	0.277402	0.101422	-0.523946	0.00103922	0.17332	0.312067	-0.66891	8.20783e-06	0.675856	6.08626e-06	24.7332	5.28385	19.4493	-14.1655
LOC103839159	copper-transporting ATPase RAN1	.	.	blue	0.157969	0.357488	0.337884	0.0438555	0.412174	0.0124922	0.0238116	0.890361	-0.354165	0.0340712	-0.288591	0.087828	0.387223	0.0196381	0.0977765	0.570499	0.0247826	0.885919	0.675143	6.27837e-06	0.26182	0.122946	0.0308979	0.858026	0.00698639	0.967743	-0.166356	0.332203	0.131587	0.444274	-0.376062	0.0237941	0.422008	0.0103565	7.90141	1.40893	6.49247	-5.08354
LOC103831932	myb-related protein 306	MYB	.	blue	-0.157944	0.357567	-0.18273	0.286106	-0.128626	0.45468	0.0356019	0.836683	-0.123135	0.474322	0.192771	0.25999	0.126983	0.46051	0.0968458	0.57419	-0.130527	0.447985	0.255037	0.133312	-0.0281447	0.870565	-0.059108	0.732026	0.301489	0.0739479	-0.161019	0.348163	-0.0191476	0.911742	-0.0266331	0.877463	4.15165e-05	0.999808	0.583084	0.129255	0.453829	-0.324574
LOC103841873	uncharacterized LOC103841873	.	.	blue	0.157327	0.359473	0.25179	0.138497	0.214851	0.20826	0.120959	0.482226	-0.31827	0.0585245	-0.0194112	0.910532	0.339461	0.0428189	0.0906234	0.599142	-0.195822	0.252378	0.316841	0.0597289	0.184028	0.28264	0.526149	0.000980829	0.223003	0.191101	-0.12208	0.478146	-0.119732	0.486713	-0.132502	0.441085	0.146983	0.392312	1.18421	0.246728	0.937483	-0.690755
LOC103857821	uncharacterized LOC103857821	.	.	blue	0.156979	0.36055	0.248272	0.144281	0.137175	0.424995	-0.0324455	0.850993	-0.147274	0.391364	0.040774	0.813349	0.216093	0.205578	0.31162	0.0642985	0.0989204	0.565977	0.0039568	0.981728	0.310074	0.0657035	0.0621037	0.718982	0.157651	0.35847	-0.290665	0.0854702	0.312701	0.0633308	-0.326347	0.0520729	0.291711	0.0842997	6.11869	2.32822	3.79048	-1.46226
LOC103852055	cyclic nucleotide-gated ion channel 1	.	.	blue	0.156229	0.362878	0.007861	0.963707	-0.0908426	0.598255	0.388467	0.0192149	-0.48945	0.00244885	0.423497	0.0100618	0.488815	0.00248574	0.117715	0.494133	-0.540624	0.000664079	-0.158806	0.354916	-0.0501228	0.771582	-0.0383606	0.824219	0.755161	1.0248e-07	-0.333921	0.0465509	-0.046549	0.787481	0.054428	0.752552	-0.090201	0.600853	45.1407	11.0683	34.0724	-23.0041
LOC103828103	protein LAZ1	.	.	blue	0.154274	0.368988	-0.00581562	0.973146	-0.0716779	0.677831	0.306776	0.0687807	-0.493373	0.00223124	0.374792	0.0243102	0.493968	0.00219973	0.21676	0.204148	-0.267961	0.11409	-0.003128	0.985555	0.033304	0.847096	0.0157712	0.92726	0.767256	4.79741e-08	-0.524634	0.00102068	0.0326417	0.850102	-0.129952	0.450006	0.103025	0.549888	34.78	8.67561	26.1043	-17.4287
LOC103861608	auxin response factor 9	.	.	blue	0.153631	0.37101	0.241078	0.156656	0.187191	0.274304	0.215249	0.207397	-0.575015	0.000244182	0.205812	0.228499	0.610812	7.60602e-05	0.229404	0.178343	-0.330215	0.0491911	0.397628	0.0163267	0.0568114	0.742077	0.0219807	0.898747	0.62776	4.16171e-05	-0.477266	0.00324713	0.0582137	0.735935	-0.201544	0.238506	0.226893	0.183273	33.6072	10.305	23.3022	-12.9972
LOC103845973	transcription factor MYB65	MYB	.	blue	-0.153128	0.372599	-0.0705954	0.682441	-0.0939346	0.585806	-0.166026	0.333176	-0.209279	0.220583	0.280022	0.0981032	0.281022	0.0968595	0.468314	0.00396961	0.0197324	0.909058	0.16886	0.32487	0.169742	0.322313	0.0143482	0.933808	0.435473	0.00794095	-0.370663	0.0260521	0.0673706	0.696239	-0.452158	0.00562998	0.340463	0.0421704	4.07075	0.888127	3.18262	-2.29449
LOC103870438	putative FBD-associated F-box protein At1g05080	.	.	blue	0.152997	0.373013	0.120137	0.48523	0.0720643	0.676189	0.239786	0.158957	-0.291559	0.0844689	0.117502	0.494922	0.287618	0.0889504	0.0552171	0.749079	-0.245509	0.148947	0.311098	0.0647705	0.353946	0.0341899	0.159532	0.352692	0.345756	0.0388745	-0.158611	0.355512	0.255443	0.132674	-0.0101658	0.953076	-0.0169968	0.921624	3.04419	0.979394	2.0648	-1.08541
LOC103870319	uncharacterized LOC103870319	.	.	blue	0.152182	0.375594	0.144461	0.400571	0.0390142	0.821271	0.0725818	0.673991	-0.494762	0.00215836	0.318741	0.0581313	0.53887	0.000696868	0.491921	0.00230972	0.15147	0.377859	0.16463	0.337312	0.0848375	0.622755	0.0234439	0.892045	0.73527	3.26376e-07	-0.863302	1.24619e-11	0.0681496	0.692897	-0.47442	0.00346331	0.490914	0.00236557	56.5368	9.22294	47.3138	-38.0909
LOC103859426	xyloglucan endotransglucosylase/hydrolase protein 2	.	.	blue	-0.15208	0.375917	-0.110853	0.519814	-0.0916174	0.595125	-0.151907	0.376469	-0.0599162	0.7285	0.117546	0.494761	0.104065	0.545844	0.300747	0.0746972	0.115778	0.501317	0.113669	0.509195	0.0629272	0.71541	-0.0679782	0.693632	0.1669	0.3306	-0.238957	0.160446	0.0237973	0.890427	-0.297482	0.0780634	0.246477	0.1473	0.903217	0.278354	0.624863	-0.34651
LOC103845251	histone-binding protein MSI1	.	.	blue	0.149425	0.384407	0.153035	0.372892	0.208597	0.222125	0.273568	0.106431	-0.340537	0.0421224	-0.0517954	0.764173	0.348159	0.037449	-0.0102992	0.952462	-0.260153	0.125435	0.633738	3.33555e-05	0.507855	0.00156741	0.27749	0.101309	0.237623	0.162865	-0.107414	0.532926	0.292715	0.0831876	-0.0217459	0.899822	0.0601729	0.727381	6.98959	1.89602	5.09357	-3.19755
LOC103837020	60S acidic ribosomal protein P2-3	.	.	blue	-0.149212	0.385092	-0.00114498	0.994712	0.0678094	0.694356	-0.0758557	0.66015	-0.193115	0.259125	0.107437	0.532836	0.260967	0.124215	0.284193	0.0929925	0.0333628	0.846829	0.608274	8.30032e-05	0.553534	0.000461978	0.35888	0.0315975	0.272591	0.107736	-0.301987	0.0734486	0.195469	0.253252	-0.286973	0.0897021	0.277334	0.101509	4.69618	0.936457	3.75973	-2.82327
LOC103859344	serine carboxypeptidase-like 49	.	.	blue	-0.146429	0.394119	0.0860655	0.617711	0.0154004	0.928965	-0.285643	0.0912645	-0.339884	0.0425437	0.376199	0.0237391	0.465954	0.00418191	0.717121	8.61954e-07	0.105151	0.541638	0.248375	0.14411	0.145197	0.39815	0.0492069	0.775649	0.652653	1.60464e-05	-0.650413	1.75443e-05	0.0849066	0.622471	-0.630998	3.69379e-05	0.58337	0.000188259	28.4233	6.30657	22.1167	-15.8102
LOC103866756	probable thiol methyltransferase 2	.	.	blue	0.145936	0.39573	0.205757	0.228626	0.280529	0.0974714	0.213912	0.210301	-0.270942	0.109968	-0.169406	0.323286	0.27298	0.107215	-0.0485426	0.778601	-0.114308	0.506803	0.684954	4.06377e-06	0.4772	0.00325196	0.287593	0.0889803	0.0520481	0.763055	-0.112929	0.511977	0.205862	0.228383	-0.0485033	0.778776	0.106276	0.5373	6.38234	1.25484	5.1275	-3.87266
LOC103836315	universal stress protein A-like protein	.	.	blue	0.145326	0.397728	0.252326	0.137632	0.255813	0.132095	-0.121288	0.481027	-0.263479	0.120503	-0.151713	0.377084	0.321084	0.0562079	0.247858	0.144973	0.289134	0.0872057	0.182557	0.286571	-0.198634	0.245495	-0.132231	0.442031	0.15938	0.353156	-0.405465	0.0141538	-0.170875	0.319046	-0.517227	0.00123678	0.553867	0.000457584	4.4854	0.791758	3.69364	-2.90188
LOC103835604	uncharacterized LOC103835604	.	.	blue	0.145207	0.398118	0.250743	0.140201	0.207295	0.225089	0.120396	0.484283	-0.419675	0.0108329	0.0912467	0.596622	0.452891	0.00554342	0.232623	0.172161	-0.170125	0.321208	0.37332	0.02492	0.180291	0.292699	0.233229	0.171014	0.394693	0.0172094	-0.332667	0.0474317	0.0540634	0.754158	-0.268979	0.112669	0.261725	0.123086	5.10399	1.53118	3.5728	-2.04162
LOC103846505	SWI/SNF complex component SNF12 homolog	.	.	blue	0.145073	0.39856	0.220896	0.195437	0.195814	0.252399	0.123865	0.471685	-0.43658	0.00776579	0.0528628	0.759454	0.478707	0.00314218	0.217036	0.203559	-0.251964	0.138215	0.263515	0.120451	-0.0336209	0.845658	-0.131189	0.445665	0.382047	0.0214831	-0.237275	0.163499	0.0350328	0.839259	-0.331517	0.0482499	0.264572	0.118915	8.53659	3.06783	5.46876	-2.40094
LOC103844203	golgin subfamily A member 4	.	.	blue	0.141949	0.408899	0.238492	0.161287	0.285949	0.090903	0.124896	0.467975	-0.256997	0.130252	-0.219411	0.198535	0.261259	0.123779	-0.0397554	0.817932	-0.111185	0.518558	0.490291	0.0024007	0.19387	0.257232	0.189332	0.268753	-0.00494298	0.977175	-0.0251932	0.884042	0.110411	0.521488	-0.138938	0.41901	0.18156	0.289258	2.47176	0.933152	1.53861	-0.605458
LOC117127964	uncharacterized LOC117127964	.	.	blue	0.140792	0.41277	0.389929	0.0187271	0.457024	0.00507639	-0.149799	0.383202	-0.296251	0.0793624	-0.352379	0.0350484	0.356854	0.0326418	0.157354	0.359387	0.197894	0.247294	0.360983	0.0305422	-0.0897353	0.602741	-0.0990018	0.565655	-0.0862069	0.617132	-0.267229	0.115119	-0.141665	0.409849	-0.5431	0.000620143	0.588498	0.000159913	10.6375	2.30265	8.33488	-6.03223
LOC103854773	cytochrome P450 71B11-like	.	.	blue	0.140095	0.415109	0.183686	0.283551	0.0305712	0.859512	0.140912	0.412368	-0.482113	0.00290588	0.396942	0.0165294	0.529656	0.00089381	0.354472	0.0339057	-0.345856	0.0388143	-0.115292	0.503129	-0.054418	0.752596	-0.0282711	0.869989	0.725688	5.50181e-07	-0.430945	0.00869288	-0.00975577	0.954967	-0.214789	0.208393	0.179137	0.29585	27.5207	8.50522	19.0155	-10.5103
LOC103843465	josephin-like protein	.	.	blue	0.13956	0.416911	0.0801173	0.642299	0.188036	0.272103	0.288368	0.0880844	-0.480937	0.00298566	-0.0971382	0.573029	0.458897	0.00487618	-0.0840057	0.626182	-0.295876	0.079761	0.46176	0.00458339	-0.03841	0.823996	-0.107432	0.532858	0.303719	0.0717328	-0.177293	0.30093	-0.0807093	0.639835	-0.168735	0.325235	0.168337	0.326394	10.2838	3.13891	7.14493	-4.00603
LOC103843614	traB domain-containing protein	.	.	blue	0.139264	0.417909	0.296682	0.0789054	0.224601	0.187856	0.0601684	0.7274	-0.568777	0.000295178	0.236217	0.165441	0.660658	1.15931e-05	0.453336	0.00549148	-0.128459	0.455271	0.373236	0.024955	0.24934	0.142507	0.157892	0.357725	0.681626	4.71874e-06	-0.649746	1.80149e-05	0.158148	0.356939	-0.466703	0.00411352	0.466945	0.00409158	45.3054	15.2878	30.0176	-14.7297
LOC103843695	secretory carrier-associated membrane protein 2-like	.	.	blue	0.137452	0.424053	0.298341	0.0771665	0.412511	0.0124134	0.0375288	0.827973	-0.318975	0.0579371	-0.312825	0.0632201	0.350527	0.036086	0.00992182	0.954202	0.0338789	0.844488	0.667992	8.53374e-06	0.194618	0.255366	0.154091	0.369562	-0.000768399	0.996451	-0.152665	0.374064	0.101794	0.554691	-0.311089	0.0647783	0.369725	0.0264619	5.68664	1.04407	4.64257	-3.5985
LOC103832075	probable BOI-related E3 ubiquitin-protein ligase 2	.	.	blue	0.137134	0.425136	0.305011	0.0704729	0.207263	0.225163	-0.00232415	0.989267	-0.61264	7.13899e-05	0.256593	0.130879	0.703018	1.74412e-06	0.545501	0.000580002	-0.136627	0.426864	0.239855	0.158834	0.00315162	0.985445	-0.0303349	0.860588	0.739067	2.63732e-07	-0.631641	3.60673e-05	0.0199992	0.907834	-0.584002	0.000184536	0.561396	0.000367665	77.0217	28.0388	48.9828	-20.944
LOC103869668	probable ADP-ribosylation factor GTPase-activating protein AGD15	.	.	blue	0.135974	0.429099	0.270264	0.110895	0.31902	0.0578997	0.0652891	0.705197	-0.295041	0.080656	-0.232202	0.172961	0.300631	0.0748152	0.00273056	0.98739	-0.0887847	0.606604	0.518133	0.00120837	0.127041	0.460305	0.0563717	0.744006	0.0110321	0.949083	-0.09454	0.583382	0.0743761	0.666392	-0.170841	0.319142	0.24969	0.14193	3.21798	0.578027	2.63996	-2.06193
LOC103872138	F-box/FBD/LRR-repeat protein At3g52680-like	.	.	blue	0.135947	0.429191	0.165114	0.335875	0.178992	0.296248	-0.0142965	0.934046	-0.259316	0.1267	-0.128444	0.455324	0.273786	0.106141	0.104035	0.54596	0.0549799	0.750122	0.0388105	0.82219	-0.182834	0.285827	-0.159968	0.35136	0.140416	0.414032	-0.190146	0.266662	-0.127487	0.458717	-0.328103	0.0507484	0.324399	0.0535744	1.05208	0.277398	0.774683	-0.497285
LOC117131606	uncharacterized LOC117131606	.	.	blue	0.133373	0.438063	0.333951	0.0465304	0.385634	0.0201898	-0.0171564	0.92089	-0.587784	0.000163617	-0.10544	0.540524	0.630669	3.73905e-05	0.301557	0.0738801	0.0899843	0.601731	0.709651	1.25844e-06	-0.0916714	0.594907	-0.0438048	0.799747	0.40375	0.0146073	-0.583177	0.000189407	-0.113093	0.511359	-0.58044	0.000206404	0.660627	1.16079e-05	52.659	14.5408	38.1183	-23.5775
LOC103830087	triacylglycerol lipase SDP1L	.	.	blue	0.13263	0.44064	0.19021	0.266496	0.107525	0.532498	0.0316251	0.85472	-0.230094	0.177003	0.11808	0.492786	0.280885	0.0970286	0.180159	0.293056	-0.0886134	0.607301	-0.0286543	0.868242	0.150816	0.379944	0.0715619	0.678325	0.306086	0.0694385	-0.245361	0.149199	0.155005	0.366694	-0.113779	0.508785	0.159658	0.352306	1.07336	0.309885	0.76348	-0.453595
LOC103865457	uncharacterized LOC103865457	.	.	blue	0.132148	0.442319	0.319411	0.0575761	0.287419	0.0891821	-0.112429	0.513857	-0.157507	0.358914	-0.17015	0.321135	0.198339	0.246212	0.155388	0.365497	0.233599	0.170316	0.137591	0.423579	-0.0768793	0.655845	-0.101577	0.555537	-0.0184921	0.914753	-0.261662	0.12318	0.0425903	0.805191	-0.336694	0.0446516	0.380541	0.0220464	1.13549	0.193949	0.941537	-0.747588
LOC103837259	adenylylsulfatase HINT3	.	.	blue	0.131528	0.44448	0.29247	0.0834577	0.273148	0.10699	-0.13796	0.422326	-0.157148	0.360024	-0.172647	0.313977	0.202767	0.235607	0.189287	0.268869	0.348838	0.0370539	0.171066	0.318497	-0.0944741	0.583645	-0.103259	0.548979	-0.0154039	0.928949	-0.335878	0.0452039	-0.0803006	0.641536	-0.405789	0.0140696	0.472205	0.00364005	2.0048	0.345498	1.6593	-1.31381
LOC103867843	uncharacterized LOC103867843	.	.	blue	0.130645	0.447573	0.0404056	0.815006	-0.0747686	0.664734	0.273584	0.106409	-0.272146	0.108335	0.298909	0.0765773	0.265622	0.117404	0.110915	0.519578	-0.368782	0.0268791	-0.117901	0.493449	0.2658	0.117149	0.115135	0.503713	0.452942	0.00553743	-0.171005	0.318671	0.145222	0.398071	0.0581708	0.736122	-0.11793	0.493342	2.9671	0.556294	2.4108	-1.85451
LOC103861797	kinesin-like protein KIN-7I	.	.	blue	0.129925	0.450099	0.139017	0.418744	0.081363	0.637118	0.178473	0.297673	-0.279142	0.0992086	0.147977	0.389081	0.324506	0.0534904	0.192886	0.259702	-0.271487	0.109226	0.107116	0.53407	0.612752	7.11116e-05	0.30882	0.0668604	0.318517	0.058318	-0.197994	0.247051	0.347179	0.0380252	-0.108182	0.529981	0.0572718	0.740058	5.52725	1.84001	3.68724	-1.84722
LOC103832047	V-type proton ATPase subunit B1	.	.	blue	0.129274	0.452392	0.190274	0.266334	0.103825	0.546778	0.156613	0.361685	-0.559302	0.000390937	0.305761	0.0697501	0.6007	0.000107249	0.300503	0.0749453	-0.264008	0.119733	0.189196	0.269103	-0.0161208	0.925652	-0.0174919	0.919348	0.729147	4.56813e-07	-0.567492	0.000306802	0.00557832	0.974242	-0.241824	0.155339	0.250365	0.14082	36.3503	10.9613	25.3891	-14.4278
LOC117132517	flowering time control protein FCA-like	.	.	blue	0.12923	0.452548	0.242573	0.154023	0.288682	0.0877234	-0.0218468	0.89936	-0.376692	0.0235418	-0.177971	0.299055	0.384027	0.0207612	0.165912	0.333512	0.120656	0.483332	0.440991	0.00710028	-0.209186	0.220793	-0.176853	0.30215	0.160733	0.349029	-0.286981	0.0896925	-0.180481	0.292181	-0.536706	0.000739284	0.481887	0.00292108	5.6633	0.975982	4.68732	-3.71133
LOC103829360	phosphatidylinositol 4-phosphate 5-kinase 3	.	.	blue	0.128839	0.45393	0.197063	0.249325	0.0943365	0.584196	-0.040244	0.815733	-0.461293	0.00463009	0.245868	0.148335	0.503907	0.00172845	0.442286	0.00691443	0.0252834	0.883629	-0.0328976	0.84894	-0.155919	0.363842	-0.0723086	0.67515	0.626918	4.29184e-05	-0.604644	9.39251e-05	-0.00936937	0.956749	-0.453297	0.00549595	0.456082	0.00517974	17.8957	4.41864	13.4771	-9.05846
LOC117126048	ATPase 3, plasma membrane-type-like	.	.	blue	0.128648	0.454604	0.0839097	0.626578	-0.00647547	0.970101	0.0916974	0.594802	-0.110071	0.52278	0.123586	0.472693	0.0965252	0.575464	0.115643	0.501818	-0.00481198	0.977779	-0.0256554	0.881929	0.0798544	0.643395	0.0999037	0.562103	0.191134	0.264137	-0.1836	0.283781	0.00754164	0.965181	-0.0212446	0.902121	0.022282	0.897366	0.364551	0.0584581	0.306093	-0.247635
LOC103848447	uncharacterized LOC103848447	.	.	blue	0.127831	0.457498	0.29998	0.0754778	0.257317	0.129759	0.00305359	0.985898	-0.14845	0.387552	-0.0826326	0.631854	0.199994	0.242212	0.0797269	0.643926	0.0121836	0.943776	0.198501	0.245819	0.253294	0.136078	0.226948	0.183163	0.0533395	0.75735	-0.115647	0.501803	-0.0359363	0.83517	-0.138935	0.41902	0.157148	0.360024	4.31642	0.966159	3.35026	-2.38411
LOC103856759	protein VERNALIZATION INSENSITIVE 3	.	.	blue	0.12758	0.458389	-0.0125881	0.941913	-0.0680733	0.693224	0.250469	0.14065	-0.3794	0.0224811	0.243488	0.152428	0.370343	0.0261915	0.125927	0.464279	-0.309133	0.0665702	-0.138503	0.420482	-0.177058	0.301581	-0.190656	0.265357	0.508477	0.00154327	-0.239214	0.159984	-0.0975334	0.571462	-0.165449	0.334883	0.054628	0.751671	8.99843	2.77176	6.22667	-3.45491
LOC117127866	uncharacterized LOC117127866	.	.	blue	0.126864	0.460935	0.216271	0.205195	0.25368	0.135462	0.124144	0.470678	-0.50482	0.00168995	-0.0160172	0.926128	0.508076	0.00155878	0.116145	0.499953	-0.152308	0.375193	0.547947	0.000541513	-0.128446	0.455318	-0.171329	0.317742	0.394126	0.0173845	-0.333922	0.0465506	-0.0373886	0.828606	-0.289713	0.0865455	0.320177	0.0569464	14.2935	4.09506	10.1984	-6.10337
LOC103855782	uncharacterized LOC103855782	.	.	blue	0.125197	0.466895	0.18179	0.288635	0.108221	0.529835	-0.15414	0.369409	-0.120215	0.484943	-0.0320038	0.852999	0.136237	0.428199	0.247846	0.144994	0.26477	0.11863	-0.228205	0.180684	-0.243577	0.152273	-0.142588	0.406774	0.0671766	0.697073	-0.319836	0.0572266	-0.144428	0.400683	-0.344856	0.0394195	0.369563	0.026533	1.88133	0.206906	1.67443	-1.46752
LOC103859353	uncharacterized LOC103859353	.	.	blue	0.121618	0.479824	0.0418674	0.808435	-0.0215743	0.900609	0.250749	0.140191	-0.428568	0.0091113	0.273012	0.107172	0.426221	0.00954129	0.157659	0.358446	-0.316655	0.0598877	-0.0487335	0.777752	-0.13697	0.425694	-0.0216218	0.900391	0.581896	0.000197202	-0.340232	0.042319	-0.109011	0.526817	-0.137388	0.424269	0.0669685	0.697967	10.3895	3.07667	7.31284	-4.23617
LOC103835244	ELF3-like protein 2	.	.	blue	0.120936	0.48231	0.069413	0.687489	0.0991267	0.565163	0.335832	0.0452352	-0.313518	0.0626068	0.0807861	0.639515	0.325535	0.0526944	-0.0526801	0.760261	-0.379857	0.0223063	0.436821	0.00772806	0.511118	0.0014444	0.335338	0.0455727	0.317496	0.0591744	-0.107984	0.53074	0.197109	0.249213	0.115388	0.502769	-0.112043	0.515314	3.86819	1.03037	2.83783	-1.80746
LOC103867290	protein GLUTELIN PRECURSOR ACCUMULATION 3	.	.	blue	0.120466	0.484026	0.217608	0.20234	0.251839	0.138419	0.062639	0.71666	-0.201365	0.238932	-0.164885	0.336556	0.194985	0.254453	-0.083831	0.626902	-0.165398	0.335032	0.213459	0.211293	0.00277912	0.987166	0.0430458	0.803148	0.00704501	0.967472	0.0598795	0.72866	0.130132	0.449374	-0.0055498	0.974373	0.072152	0.675816	0.714698	0.124031	0.590667	-0.466636
LOC103845717	F-box protein At3g26010	.	.	blue	0.116485	0.498691	0.218384	0.200696	0.24875	0.143486	0.123115	0.474395	-0.417421	0.0113105	-0.00476974	0.977974	0.45931	0.00483305	0.101393	0.556259	-0.139983	0.415485	0.303566	0.0718834	0.0859118	0.618342	0.0802147	0.641893	0.308838	0.0668439	-0.356616	0.0327663	-0.0608092	0.72461	-0.246897	0.146589	0.27559	0.103767	4.50733	1.44717	3.06016	-1.61299
LOC103861975	putative cyclic nucleotide-gated ion channel 9	.	.	blue	0.116007	0.500467	0.11258	0.513289	0.105353	0.54086	0.208027	0.22342	-0.310792	0.065048	0.0846482	0.623534	0.343141	0.0404758	0.160837	0.348714	-0.239702	0.159108	0.381433	0.0217113	0.430958	0.00869059	0.183022	0.285325	0.318019	0.0587343	-0.201523	0.238555	0.132447	0.441277	-0.156818	0.361048	0.108127	0.530194	2.93275	1.06667	1.86608	-0.799416
LOC103854160	transmembrane emp24 domain-containing protein p24delta11	.	.	blue	-0.115737	0.501468	0.0389803	0.821424	0.0755801	0.661311	-0.227775	0.18153	-0.12543	0.466057	0.0688901	0.689725	0.206979	0.225813	0.39305	0.0177209	0.202226	0.236886	0.328221	0.05066	0.318622	0.0582304	0.213199	0.211862	0.213838	0.210463	-0.343263	0.0404001	0.224518	0.188024	-0.398453	0.0160855	0.402457	0.0149572	1.6463	0.359482	1.28682	-0.927339
LOC103869558	carbon catabolite repressor protein 4 homolog 3	.	.	blue	0.115705	0.501589	0.262025	0.122642	0.268242	0.113696	-0.163589	0.340419	-0.273745	0.106196	-0.166549	0.331632	0.294869	0.0808407	0.275782	0.103516	0.33163	0.0481695	0.443927	0.00668496	-0.215875	0.206047	-0.0878288	0.610499	0.116851	0.497331	-0.35903	0.0315213	-0.146112	0.395154	-0.557753	0.000408993	0.576385	0.0002341	6.55136	0.74978	5.80158	-5.0518
LOC103856279	auxin-responsive protein SAUR24	.	.	blue	0.115413	0.502676	0.304786	0.0706912	0.399992	0.0156435	-0.133547	0.437458	-0.241128	0.156567	-0.357886	0.0321062	0.280056	0.0980608	0.117713	0.494143	0.253705	0.135421	0.50172	0.00182377	-0.0918062	0.594363	-0.0913558	0.596181	-0.105659	0.539676	-0.213066	0.212154	-0.102571	0.551657	-0.463914	0.00437315	0.518147	0.00120793	5.85044	0.969565	4.88087	-3.91131
LOC103864915	uncharacterized LOC103864915	.	.	blue	-0.113996	0.507969	-0.0562542	0.744521	0.0581212	0.736339	0.0304761	0.859945	-0.132157	0.442286	0.0265089	0.87803	0.172381	0.314735	0.0370902	0.829954	-0.112206	0.514698	0.387385	0.0195823	0.342044	0.0411631	0.0615758	0.721275	0.141484	0.410453	-0.0975196	0.571517	0.139499	0.417118	-0.0451401	0.793772	0.0709252	0.681035	2.30732	0.840314	1.46701	-0.626695
LOC103862813	putative RING-H2 finger protein ATL21A	.	.	blue	0.112816	0.512399	0.186031	0.277342	0.1444	0.400775	0.0582993	0.73556	-0.151985	0.376219	-0.000722326	0.996664	0.181519	0.289367	0.00567504	0.973795	-0.130464	0.448208	-0.0359006	0.835332	0.156242	0.362838	0.0858982	0.618398	0.105038	0.542076	-0.0551607	0.749326	0.0954928	0.579576	-0.0684864	0.691454	0.0215632	0.90066	1.01083	0.291284	0.719549	-0.428265
LOC103865393	protein trichome birefringence-like 40	.	.	blue	0.112614	0.51316	0.295914	0.079721	0.216995	0.203645	-0.134256	0.435007	-0.103609	0.547614	-0.0325291	0.850613	0.179778	0.294096	0.242723	0.153761	0.110943	0.519474	-0.0786011	0.648628	0.0755467	0.661452	0.0311307	0.856968	0.0564225	0.743783	-0.151859	0.37662	0.124494	0.469419	-0.263604	0.120322	0.293272	0.0825755	1.51225	0.512265	0.999981	-0.487716
LOC103835017	uncharacterized membrane protein At3g27390	.	.	blue	0.111824	0.516141	0.0673459	0.696345	0.0680815	0.693189	0.250177	0.141128	-0.323631	0.0541752	0.106721	0.535588	0.356031	0.0330741	0.104215	0.545264	-0.215269	0.207354	0.181687	0.288914	0.23928	0.159864	0.0199489	0.908064	0.338997	0.0431218	-0.296998	0.0785723	0.0418086	0.808699	-0.100436	0.560012	0.101048	0.55761	3.1672	0.894141	2.27306	-1.37891
LOC103872240	uncharacterized LOC103872240	.	.	blue	-0.111479	0.517445	-0.104254	0.545113	-0.133351	0.438137	-0.105859	0.538907	-0.0526003	0.760614	0.222095	0.19296	0.0921141	0.593122	0.249588	0.142098	0.0165712	0.92358	-0.164595	0.337417	-0.0303597	0.860475	-0.0431148	0.802839	0.236957	0.164081	-0.184929	0.280247	-0.035237	0.838335	-0.177392	0.300657	0.142898	0.405743	2.96353	1.83107	1.13246	0.698606
LOC117128284	protein DOWN-REGULATED IN DIF1 11-like	.	.	blue	-0.111479	0.517445	-0.104254	0.545113	-0.133351	0.438137	-0.105859	0.538907	-0.0526003	0.760614	0.222095	0.19296	0.0921141	0.593122	0.249588	0.142098	0.0165712	0.92358	-0.164595	0.337417	-0.0303597	0.860475	-0.0431148	0.802839	0.236957	0.164081	-0.184929	0.280247	-0.035237	0.838335	-0.177392	0.300657	0.142898	0.405743	2.96353	1.83107	1.13246	0.698606
LOC103864197	mitogen-activated protein kinase kinase kinase 18	.	.	blue	-0.111353	0.51792	-0.103737	0.54712	-0.131855	0.443339	-0.0755356	0.661499	-0.0462087	0.788999	0.231299	0.174684	0.0770023	0.655328	0.195742	0.252576	-0.0334257	0.846544	-0.163351	0.341132	0.00561374	0.974078	-0.0285687	0.868632	0.228077	0.180937	-0.170672	0.319629	-0.035237	0.838335	-0.132698	0.440403	0.0667437	0.698933	2.06058	0.0785103	1.98207	-1.90356
LOC103831913	S-protein homolog 6-like	.	.	blue	-0.110099	0.522675	-0.103478	0.548125	-0.133997	0.435904	-0.0836378	0.627699	-0.0510793	0.767343	0.213909	0.210309	0.0878156	0.610553	0.234408	0.1688	-0.00017826	0.999177	-0.166721	0.331126	0.020437	0.905825	-0.0328541	0.849138	0.247682	0.145268	-0.167327	0.329346	-0.035237	0.838335	-0.14406	0.401897	0.114965	0.504347	5.46785	3.41072	2.05713	1.35359
LOC103849587	uncharacterized LOC103849587	.	.	blue	-0.110099	0.522675	-0.103478	0.548125	-0.133997	0.435904	-0.0836378	0.627699	-0.0510793	0.767343	0.213909	0.210309	0.0878156	0.610553	0.234408	0.1688	-0.00017826	0.999177	-0.166721	0.331126	0.020437	0.905825	-0.0328541	0.849138	0.247682	0.145268	-0.167327	0.329346	-0.035237	0.838335	-0.14406	0.401897	0.114965	0.504347	5.46785	3.41072	2.05713	1.35359
LOC117132107	uncharacterized LOC117132107	.	.	blue	-0.110099	0.522675	-0.103478	0.548125	-0.133997	0.435904	-0.0836378	0.627699	-0.0510793	0.767343	0.213909	0.210309	0.0878156	0.610553	0.234408	0.1688	-0.00017826	0.999177	-0.166721	0.331126	0.020437	0.905825	-0.0328541	0.849138	0.247682	0.145268	-0.167327	0.329346	-0.035237	0.838335	-0.14406	0.401897	0.114965	0.504347	5.46785	3.41072	2.05713	1.35359
LOC117132590	uncharacterized LOC117132590	.	.	blue	-0.110099	0.522675	-0.103478	0.548125	-0.133997	0.435904	-0.0836378	0.627699	-0.0510793	0.767343	0.213909	0.210309	0.0878156	0.610553	0.234408	0.1688	-0.00017826	0.999177	-0.166721	0.331126	0.020437	0.905825	-0.0328541	0.849138	0.247682	0.145268	-0.167327	0.329346	-0.035237	0.838335	-0.14406	0.401897	0.114965	0.504347	5.46785	3.41072	2.05713	1.35359
LOC103857227	MARCKS-related protein 1-A-like	.	.	blue	0.108463	0.528907	0.284421	0.0927191	0.298465	0.077038	-0.124156	0.470636	-0.279507	0.098749	-0.123103	0.474439	0.346983	0.0381413	0.247619	0.145374	0.0920423	0.593411	0.0659723	0.702253	-0.0449365	0.794683	0.0092875	0.957127	0.129332	0.452187	-0.257371	0.129674	-0.112109	0.515064	-0.438172	0.00751975	0.470967	0.00374228	3.89227	1.1709	2.72137	-1.55046
LOC103834548	uncharacterized LOC103834548	.	.	blue	0.106592	0.536083	0.100212	0.56089	0.028586	0.868553	0.188101	0.271935	-0.488491	0.00250474	0.363787	0.0291808	0.544298	0.000599819	0.320915	0.0563454	-0.206154	0.227708	0.212995	0.212309	0.209924	0.21913	0.117054	0.496579	0.749421	1.44731e-07	-0.589368	0.000155509	0.0737035	0.669236	-0.203565	0.233731	0.215462	0.206936	28.9591	7.96517	20.9939	-13.0288
LOC103835792	4-coumarate--CoA ligase-like 8	.	.	blue	0.106432	0.536699	0.0567658	0.742277	0.0818279	0.635188	0.0955198	0.579468	-0.136945	0.425778	-0.0688718	0.689803	0.128022	0.456819	0.0180314	0.916869	0.119975	0.485821	0.146945	0.392433	-0.0133566	0.938373	-0.0887412	0.606781	0.0906323	0.599106	-0.197689	0.247796	-0.0602796	0.726916	-0.131824	0.443449	0.169227	0.323804	0.445851	0.0632226	0.382628	-0.319405
LOC103828524	putative defensin-like protein 270	.	.	blue	0.106212	0.537544	0.263529	0.12043	0.239964	0.158639	-0.0887154	0.606886	-0.152662	0.374072	-0.0818619	0.635047	0.201012	0.239774	0.161742	0.345974	0.0536411	0.75602	0.0586401	0.73407	0.156485	0.362082	0.282224	0.0953793	0.0534116	0.757032	-0.155104	0.366385	-0.0442571	0.797722	-0.148917	0.386042	0.249471	0.142291	2.43116	0.864684	1.56647	-0.701789
[truncated: 4,833 more rows]
