# Supplementary material for: The molecular pathways leading to GABA and lactic acid accumulation in florets of organic broccoli rabe (Brassica rapa subsp. sylvestris) stored as fresh or as minimally processed product
Source: Hortic Res. 2024 Sep 28;12(1):uhae274. doi: 10.1093/hr/uhae274 (PMC11739617; doi:10.1093/hr/uhae274)
Supplement: Web_Material_uhae274 [file web_material_uhae274.zip › Table S12 - Transcription factor binding sites.xlsx]

## Sheet: Foglio1
Table S12. Transcription factor (TF) binding site in the promoter regions of the set of genes from the green, turquoise, grey60, brown and blue modules. The 'Retrieve Regulation' application of the Plant Transcriptional Regulatory Map (https://plantregmap.gao-lab.org/) was used to retrieve the inferred TF binding motifs among genes.
TF.source		Target		Method	Position	Strand	Sequence	DistanceToTSS	P-value	Correlation	Reciprocal best arabidopsis hit
locus	symbol	locus	symbol								of TF.source
LOC103847142	ERF	LOC103831592	GGAT	motif	NC_024801.1:18912733-18912753	+	CAAAAGAGTCGGTGTCCGAAG	-122	7.8e-06	-	AT3G11020
LOC103847142	ERF	LOC103831592	GGAT	motif_CE	NC_024801.1:18912733-18912753	+	CAAAAGAGTCGGTGTCCGAAG	-122	7.8e-06	-	AT3G11020
LOC103853794	ERF	LOC103832089	FAR1	motif	NC_024801.1:20993560-20993580	+	ATCTGTCTGGCGCCGCCGATA	-116	4.05e-06	-	AT5G47220
LOC103832219	bZIP	LOC103832219	bZIP	FunTFBS	NC_024801.1:21577249-21577265, NC_024801.1:21577252-21577268, NC_024801.1:21577293-21577309	-, +, +	AGATGATGTCAGCAACC,TGCTGACATCATCTGGT,CGATTATGTCACCCTTT	-218,-215,-174	5.6e-06, 3.67e-06, 8.1	0.5425, 0.7601, 0.5244	AT1G77920
LOC103832219	bZIP	LOC103832219	bZIP	motif	NC_024801.1:21577249-21577265, NC_024801.1:21577252-21577268, NC_024801.1:21577293-21577309	-, +, +	AGATGATGTCAGCAACC,TGCTGACATCATCTGGT,CGATTATGTCACCCTTT	-218,-215,-174	5.6e-06, 3.67e-06, 8.1	-	AT1G77920
LOC103869078	bZIP	LOC103832219	bZIP	FunTFBS	NC_024801.1:21577251-21577264, NC_024801.1:21577253-21577266	-, +	GATGATGTCAGCAA,GCTGACATCATCTG	-219,-217	2.88e-06, 9.24e-06	0.6907, 0.674	AT1G22070
LOC103869078	bZIP	LOC103832219	bZIP	motif	NC_024801.1:21577251-21577264, NC_024801.1:21577253-21577266	-, +	GATGATGTCAGCAA,GCTGACATCATCTG	-219,-217	2.88e-06, 9.24e-06	-	AT1G22070
LOC103867355	bZIP	LOC103832421	SSADH	FunTFBS	NC_024801.1:22265258-22265272, NC_024801.1:22265215-22265229	+, +	ATACTCCACGTGgcg,ATAATCCACGTGGCG	-122,-79	3.82e-06, 3.98e-06	0.55, 0.9053	AT2G35530
LOC103867355	bZIP	LOC103832421	SSADH	motif	NC_024801.1:22265261-22265275, NC_024801.1:22265258-22265272, NC_024801.1:22265215-22265229	-, +, +	aaacgcCACGTGGAG,ATACTCCACGTGgcg,ATAATCCACGTGGCG	-125,-122,-79	8.76e-06, 3.82e-06, 3.	-	AT2G35530
LOC103867355	bZIP	LOC103834779	GABA-T	FunTFBS	NC_024795.1:20399679-20399693	-	GAAAATGACGTGGCG	-350	2.68e-06	0.5246	AT2G35530
LOC103867355	bZIP	LOC103834779	GABA-T	motif	NC_024795.1:20399679-20399693, NC_024795.1:20399635-20399649, NC_024795.1:20399358-20399372	-, -, +	GAAAATGACGTGGCG,TTGTCTGACGTGGCA,AACTATGACGTGTCA	-350,-306,-29	2.68e-06, 3.75e-07, 6.	-	AT2G35530
LOC103853794	ERF	LOC103834973	bHLH	motif	NC_024802.1:15182694-15182714	+	TGTCCCCAACCTCCACCACTT	-93	6.85e-06	-	AT5G47220
LOC103853794	ERF	LOC103834973	bHLH	motif_CE	NC_024802.1:15182694-15182714	+	TGTCCCCAACCTCCACCACTT	-93	6.85e-06	-	AT5G47220
LOC103856660	MYB_related	LOC103834999	bZIP	motif	NC_024802.1:15268924-15268938	+	AGTGGATAAGATTTT	-74	7.82e-07	-	AT5G58900
LOC103856660	MYB_related	LOC103834999	bZIP	motif_CE	NC_024802.1:15268924-15268938	+	AGTGGATAAGATTTT	-74	7.82e-07	-	AT5G58900
LOC103867355	bZIP	LOC103836399	GAT1	motif	NC_024802.1:20682123-20682137	-	TTCACTGACGTGGCA	-187	1.37e-06	-	AT2G35530
LOC103853794	ERF	LOC103838043	AST	motif	NC_024803.1:5897742-5897762	-	AACTTTCTGGCTCCGCCACTG	-131	8.06e-06	-	AT5G47220
LOC103853794	ERF	LOC103838043	AST	motif_CE	NC_024803.1:5897742-5897762	-	AACTTTCTGGCTCCGCCACTG	-131	8.06e-06	-	AT5G47220
LOC103865790	ERF	LOC103838043	AST	motif	NC_024803.1:5897734-5897754	+	AATACAGGCAGTGGCGGAGCC	-123	8.33e-06	-	AT2G40340
LOC103865790	ERF	LOC103838043	AST	motif_CE	NC_024803.1:5897734-5897754	+	AATACAGGCAGTGGCGGAGCC	-123	8.33e-06	-	AT2G40340
LOC103853794	ERF	LOC103842343	NF-YA	motif	NC_024795.1:24758435-24758455	+	ttttattcacagCCGCCATAT	-386	7.78e-06	-	AT5G47220
LOC103853794	ERF	LOC103842343	NF-YA	motif_CE	NC_024795.1:24758435-24758455	+	ttttattcacagCCGCCATAT	-386	7.78e-06	-	AT5G47220
LOC103857785	WRKY	LOC103845077	PK	motif	NC_024804.1:7357104-7357114	-	AAAGGTCAAAG	-201	9.32e-06	-	AT2G38470
LOC103857785	WRKY	LOC103845077	PK	motif_CE	NC_024804.1:7357104-7357114	-	AAAGGTCAAAG	-201	9.32e-06	-	AT2G38470
LOC103867355	bZIP	LOC103847142	ERF	FunTFBS	NC_024795.1:27178969-27178983	+	AGTGGTGACGTGTCA	-90	4.13e-07	0.5482	AT2G35530
LOC103867355	bZIP	LOC103847142	ERF	motif	NC_024795.1:27179025-27179039, NC_024795.1:27178969-27178983	-, +	TTAAGACACGTGTCA,AGTGGTGACGTGTCA	-146,-90	7.15e-06, 4.13e-07	-	AT2G35530
LOC103867355	bZIP	LOC103852897	C2H2	motif	NC_024796.1:13410633-13410647	-	GGAGTCGACGTGTCG	-372	3.46e-06	-	AT2G35530
LOC103867355	bZIP	LOC103852923	MYB_related	motif	NC_024796.1:13571576-13571590	-	ATTAGACACGTGGCA	-15	6.21e-07	-	AT2G35530
LOC103832219	bZIP	LOC103853794	ERF	motif	NC_024796.1:19484246-19484262, NC_024796.1:19484243-19484259	+, -	AGATGACGTCATGAGAT,TCATGACGTCATCTTGA	-217,-214	1e-06, 1.3e-06	-	AT1G77920
LOC103832219	bZIP	LOC103853794	ERF	motif_CE	NC_024796.1:19484246-19484262, NC_024796.1:19484243-19484259	+, -	AGATGACGTCATGAGAT,TCATGACGTCATCTTGA	-217,-214	1e-06, 1.3e-06	-	AT1G77920
LOC103856660	MYB_related	LOC103853794	ERF	motif	NC_024796.1:19484065-19484079	+	AGGGGATAAGGTTCA	-36	3.32e-06	-	AT5G58900
LOC103869078	bZIP	LOC103853794	ERF	motif	NC_024796.1:19484247-19484260, NC_024796.1:19484245-19484258	+, -	GATGACGTCATGAG,CATGACGTCATCTT	-218,-216	7e-07, 3.81e-07	-	AT1G22070
LOC103869078	bZIP	LOC103853794	ERF	motif_CE	NC_024796.1:19484247-19484260, NC_024796.1:19484245-19484258	+, -	GATGACGTCATGAG,CATGACGTCATCTT	-218,-216	7e-07, 3.81e-07	-	AT1G22070
LOC103832219	bZIP	LOC103854924	MIKC_MADS	motif	NC_024796.1:25754118-25754134, NC_024796.1:25754098-25754114	-, -	CACTTACGTCACTGTTC,TGCTTACGTCACTGTAG	-90,-70	4.28e-06, 1.41e-06	-	AT1G77920
LOC103832219	bZIP	LOC103854924	MIKC_MADS	motif_CE	NC_024796.1:25754118-25754134, NC_024796.1:25754098-25754114	-, -	CACTTACGTCACTGTTC,TGCTTACGTCACTGTAG	-90,-70	4.28e-06, 1.41e-06	-	AT1G77920
LOC103869078	bZIP	LOC103854924	MIKC_MADS	motif	NC_024796.1:25754102-25754115	+	AGTGACGTAAGCAT	-74	6.72e-07	-	AT1G22070
LOC103869078	bZIP	LOC103854924	MIKC_MADS	motif_CE	NC_024796.1:25754102-25754115	+	AGTGACGTAAGCAT	-74	6.72e-07	-	AT1G22070
LOC103857785	WRKY	LOC103856909	HSF	motif	NC_024795.1:5174827-5174837	+	AAAAGTCAAAG	90	3.64e-06	-	AT2G38470
LOC103857785	WRKY	LOC103856909	HSF	motif_CE	NC_024795.1:5174827-5174837	+	AAAAGTCAAAG	90	3.64e-06	-	AT2G38470
LOC103867355	bZIP	LOC103857785	WRKY	FunTFBS	NC_024797.1:9132586-9132600	+	AAATCACACGTGGCA	-256	3.53e-07	0.6307	AT2G35530
LOC103867355	bZIP	LOC103857785	WRKY	motif	NC_024797.1:9132586-9132600	+	AAATCACACGTGGCA	-256	3.53e-07	-	AT2G35530
LOC103867355	bZIP	LOC103857785	WRKY	motif_CE	NC_024797.1:9132586-9132600	+	AAATCACACGTGGCA	-256	3.53e-07	-	AT2G35530
LOC103853794	ERF	LOC103859262	C3H	FunTFBS	NC_024797.1:15685654-15685674, NC_024797.1:15685357-15685377	+, +	TATCTAGCTACTCCGCCGCTT,CATCACCCTCCACCACCTCTC	-232,45	6.1e-06, 8.53e-06	0.5392, 0.5225	AT5G47220
LOC103853794	ERF	LOC103859262	C3H	motif	NC_024797.1:15685654-15685674, NC_024797.1:15685357-15685377	+, +	TATCTAGCTACTCCGCCGCTT,CATCACCCTCCACCACCTCTC	-232,45	6.1e-06, 8.53e-06	-	AT5G47220
LOC103853794	ERF	LOC103859262	C3H	motif_CE	NC_024797.1:15685357-15685377	+	CATCACCCTCCACCACCTCTC	45	8.53e-06	-	AT5G47220
LOC103865790	ERF	LOC103859262	C3H	motif	NC_024797.1:15685362-15685382	-	GAGAGGAGAGGTGGTGGAGGG	40	6.17e-06	-	AT2G40340
LOC103865790	ERF	LOC103859262	C3H	motif_CE	NC_024797.1:15685362-15685382	-	GAGAGGAGAGGTGGTGGAGGG	40	6.17e-06	-	AT2G40340
LOC103867355	bZIP	LOC103865790	ERF	motif	NC_024798.1:17167660-17167674	+	ggtGCTGACGTGTCG	-58	9.07e-07	-	AT2G35530
LOC103867355	bZIP	LOC103865790	ERF	motif_CE	NC_024798.1:17167660-17167674	+	ggtGCTGACGTGTCG	-58	9.07e-07	-	AT2G35530
LOC103867355	bZIP	LOC103869078	bZIP	motif	NC_024799.1:15751495-15751509	-	AGAAGTGACGTGTCG	-221	7.15e-06	-	AT2G35530
LOC103867355	bZIP	LOC103869078	bZIP	motif_CE	NC_024799.1:15751495-15751509	-	AGAAGTGACGTGTCG	-221	7.15e-06	-	AT2G35530
LOC103856660	MYB_related	LOC103869202	GATA	motif	NC_024799.1:16632690-16632704	-	AATGGATAAGGATGA	-166	1.43e-06	-	AT5G58900
LOC103856909	HSF	LOC103872980	GRAS	motif	NC_024800.1:8818725-8818743	+	tcaataacCTTCTGGAACA	-86	2.7e-06	-	AT4G18880
